# Supplementary material for: Integrated transcriptomic and metabolomic analysis provides insights into cold tolerance in lettuce (Lactuca sativa L.)
Source: BMC Plant Biol. 2024 May 23;24:442. doi: 10.1186/s12870-024-05099-0 (PMC11112944; doi:10.1186/s12870-024-05099-0)
Supplement: Supplementary file 2 — Supplementary Material 2: Table S1. Specific information of 43 differential metabolites under cold stress in lettuce. Table S2. Summary of the RNA-seq data collected from lettuce. Table S3. Classification standard 1 for cold injury investigation of lettuce. Table S4. List of primers used in this study. [file 12870_2024_5099_MOESM2_ESM.zip]

Archive with 4 entries (4 files):
- Supplementary tables/Table S1.XLSX
- Supplementary tables/Table S2.xlsx
- Supplementary tables/Table S3.xlsx
- Supplementary tables/Table S4.XLSX
