# Supplementary material for: Integrated transcriptomic and metabolomic analysis provides insights into cold tolerance in lettuce (Lactuca sativa L.)
Source: BMC Plant Biol. 2024 May 23;24:442. doi: 10.1186/s12870-024-05099-0 (PMC11112944; doi:10.1186/s12870-024-05099-0)
Supplement: Supplementary file 2 — Supplementary Material 2: Table S1. Specific information of 43 differential metabolites under cold stress in lettuce. Table S2. Summary of the RNA-seq data collected from lettuce. Table S3. Classification standard 1 for cold injury investigation of lettuce. Table S4. List of primers used in this study. [file 12870_2024_5099_MOESM2_ESM.zip › Supplementary tables/Table S1.XLSX]

## Sheet: Sheet1
Supplementary Table S1 Specific information of 43 differential metabolites under cold stress in lettuce
m/z	Component name	Fragment	Mass Error (ppm)	Retention time (min)	Adducts	Formula	Ref.	Class
1.32_129.0193m/z	Itaconic acid	111.0082; 85.0290	-0.51	1.32098	M-H	C5H6O4	HMDB	Fatty Acyls
1.71_117.0192m/z	Succinic acid	117.0188; 73.0290	-0.99	1.7111	M-H/M+FA-H	C3H4O2/C4H6O4	HMDB	Carboxylic acids and derivatives
3.56_109.0293m/z	Pyrocatechol	109.029	-1.79	3.56127	M-H	C6H6O2	HMDB	Phenols
3.85_147.0662m/z	Glycerol 1-propanoate	71.0139	-0.44	3.85003	M-H	C6H12O4	HMDB	Glycerolipids
3.97_104.0108n	Hydroxypyruvic acid	103.0037; 72.9931	-1.65	3.967	M-H, M+FA-H	C3H4O4	HMDB	Hydroxy acids and derivatives
4.10_477.0681m/z	Quercetin 3-O-glucuronide	477.0675; 271.0248	1.34	4.10252	M-H	C21H18O13	HMDB	Flavonoids
4.15_463.0880m/z	Quercetin 3-glucoside	463.0877; 343.0454; 325; 0348; 301.0348; 299.0192; 285.0399; 193.0137; 151.0031	-0.38	4.15063	M-H/M+FA-H	C20H18O10/C21H20O12	HMDB	Flavonoids
4.31_505.0996m/z	Quercetin 3-O-(6''-acetyl-glucoside)	505.0982; 85.0290	1.69	4.30872	M-H/M+FA-H	C22H20O11/C23H22O13	HMDB	Flavonoids
4.55_193.0504m/z	ferulic acid	193.0501; 177.0188; 163.0395; 161.0244; 149.0608	-1.38	4.5473	M-H	C10H10O4	HMDB	Cinnamic acids and derivatives
4.90_337.0928m/z	3-O-p-Coumaroylquinic acid	337.0929; 191.0561; 173.0455; 119.0502; 93.0346	-0.39	4.90483	M+FA-H	C15H16O6	HMDB	Organooxygen compounds
5.31_167.0348m/z	Benzoic acid	121.029	-1.22	5.30882	M-H	C8H8O4	HMDB	Benzene and substituted derivatives
5.99_593.1509m/z	Luteolin 7-neohesperidoside	593.1512; 285.0404; 151.0037	-0.48	5.98778	M-H/M+FA-H	C26H28O13/C27H30O15	HMDB	Flavonoids
6.02_493.0984m/z	Quercitrin	301.0348; 299.0192	-0.88	6.02017	M-H/M+FA-H	C21H20O11/C22H22O13	HMDB	Flavonoids
6.12_269.0453m/z	Genistein	269.0454; 161.0248; 133.0295	-0.83	6.1164	M-H	C15H10O5	HMDB	Isoflavonoids
6.15_477.0673m/z	Quercetin glucuronide	477.0675; 151.0037	-0.26	6.15077	M-H	C21H18O13	HMDB	Carboxylic acids and derivatives
6.26_447.0929m/z	Luteolin 7-galactoside	447.0927; 357.0610; 327.0505; 297.0399; 285.0399; 133.0290	-0.8	6.26075	M-H/M+FA-H	C21H20O11/C20H18O9	HMDB	Flavonoids
6.36_365.0873m/z	p-Coumaroyl-1,5-quinolactone	173.046	-1.5	6.3571	M+FA-H	C16H16O7	HMDB	Cinnamic acids and derivatives
6.52_433.0772m/z	Quercetin 3-arabinoside	433.0776; 311.0408	-0.97	6.52008	M-H/M+FA-H	C20H18O11/C19H16O9	HMDB	Diarylheptanoids
6.60_131.0713m/z	2-Ethyl-2-Hydroxybutyric acid	131.071	-0.86	6.5957	M-H/M+FA-H	C6H12O3/C5H10O	HMDB	Fatty Acyls
6.60_549.0885m/z	Quercetin 3-(6''-malonyl-glucoside)	549.0886; 227.0350; 151.0037	-0.15	6.60258	M-H/M+FA-H	C23H20O13/C24H22O15	HMDB	Flavonoids
6.97_461.0724m/z	Kaempferol 3-glucuronide	461.0720; 399.0716; 327.0505; 285.0399; 267.0293; 229.0501; 175.0243	-0.29	6.96698	M-H	C21H18O12	HMDB	Flavonoids
7.16_447.0932m/z	Luteolin 7-glucoside	447.0927; 285.0399; 151.0031	-0.08	7.1647	M-H/M+FA-H	C21H20O11/C20H18O9	HMDB	Flavonoids
7.19_431.0980m/z	Apigenin 7-O-glucoside	431.1040; 311.0563; 268.0322	-0.8	7.1922	M-H/M+FA-H	C21H20O10/C20H18O8	Lipid	Flavonoids
7.22_519.0795m/z	Chicoric acid	179.035	3.17	7.2197	M-H	C23H20O14	HMDB	Carboxylic acids and derivatives
7.24_491.0829m/z	6-Methoxyluteolin 7-glucuronide	491.083	-0.5	7.24038	M-H/M+FA-H	C21H18O11/C22H20O13	HMDB	Flavonoids
7.55_489.1035m/z	Kaempferol 3-(6-acetylgalactoside)	489.1038; 211.0401; 151.0037	-0.7	7.5546	M-H/M+FA-H	C22H20O10/C23H22O12	HMDB	Flavonoids
8.23_275.0922m/z	Lactucin	275.0925; 257.0819; 245.0819; 231.1027; 213.0921; 187.0764; 175.0764; 173.0608	-1.16	8.22633	M-H	C15H16O5	HMDB	Lactones
8.39_269.0453m/z	Apigenin	269.0450; 177.0188	-0.83	8.39142	M-H	C15H10O5	HMDB	Flavonoids
8.72_503.0830m/z	Luteolin 7-acetylglucuronide	503.0831; 151.0037	-0.16	8.71968	M-H/M+FA-H	C22H18O11/C23H20O13	HMDB	Flavonoids
9.91_299.0559m/z	Luteolin 7-methyl ether	284.033	-0.67	9.91235	M-H/M+FA-H	C15H10O4/C16H12O6	HMDB	Flavonoids
12.59_309.2068m/z	(9Z,11R,12S,13S,15Z)-12,13-Epoxy-11-hydroxy-9,15-octadecadienoic acid	309.2071; 291.1966; 273.1860	-1.03	12.5902	M-H/M+FA-H	C17H28O2/C18H30O4	HMDB	Fatty Acyls
12.78_277.2171m/z	Alpha-Linolenic acid	277.2168; 205.1956	-0.62	12.7759	M-H/M+FA-H	C18H30O2/C17H28	HMDB	Fatty Acyls
13.38_171.1026m/z	9-Oxo-nonanoic acid	171.103	-0.48	13.3792	M-H/M+FA-H	C9H16O3/C8H14O	HMDB	Fatty Acyls
13.58_593.2733m/z	PI(18:3/0:0)	593.2733; 315.0486; 241.0119	0.08	13.5841	M-H	C27H47O12P	HMDB	Glycerophospholipids
14.21_297.2432m/z	5-Hexyltetrahydro-2-furanoctanoic acid	279.2330; 193.1234; 171.1027	-1.05	14.2078	M-H/M+FA-H	C18H34O3/C17H32O	HMDB	Fatty Acyls
14.34_451.2822m/z	LysoPA(i-19:0/0:0)	451.2830; 297.2799; 152.9958; 78.9591	-1.73	14.3385	M-H/M+FA-H	C23H38N2O4/C22H45O7P	HMDB	Glycerophospholipids
14.35_671.4641m/z	PA(16:0/18:2)	409.2361; 391.2255; 279.2330; 255.2329; 78.9591	-2.43	14.3454	M-H	C37H69O8P	HMDB	Glycerophospholipids
14.66_257.2120m/z	10-Hydroxymyristic acid methyl ester	257.2122; 199.1340	-0.91	14.6596	M-H/M+FA-H	C15H30O3/C14H28O	HMDB	Fatty Acyls
14.72_595.2887m/z	PI(18:2/0:0)	595.2889; 315.0486; 279.2329; 241.0119	-0.39	14.7215	M-H	C27H49O12P	HMDB	Glycerophospholipids
14.85_505.2573m/z	PG(18:3/0:0)	505.257	0.24	14.8459	M-H/M+FA-H	C24H43O9P/C23H41O7P	HMDB	Glycerophospholipids
15.03_265.1807m/z	5-Butyl-2-furanoctanoic acid	285.118	-0.83	15.0295	M-H/M+FA-H	C16H26O3/C15H24O	HMDB	Fatty Acyls
15.76_299.2589m/z	2-Hydroxystearic acid	299.2592; 253.2537	-0.83	15.7633	M-H/M+FA-H	C18H36O3/C17H34O	HMDB	Fatty Acyls
18.87_748.5252n	PG(16:0/18:1)	281.2486; 255.2329; 152.9958	-0.38	18.8667	M-H, M+FA-H	C40H77O10P	HMDB	Glycerophospholipids
