# Supplementary material for: Integrated transcriptomic and metabolomic analysis provides insights into cold tolerance in lettuce (Lactuca sativa L.)
Source: BMC Plant Biol. 2024 May 23;24:442. doi: 10.1186/s12870-024-05099-0 (PMC11112944; doi:10.1186/s12870-024-05099-0)
Supplement: Supplementary file 2 — Supplementary Material 2: Table S1. Specific information of 43 differential metabolites under cold stress in lettuce. Table S2. Summary of the RNA-seq data collected from lettuce. Table S3. Classification standard 1 for cold injury investigation of lettuce. Table S4. List of primers used in this study. [file 12870_2024_5099_MOESM2_ESM.zip › Supplementary tables/Table S2.xlsx]

## Sheet: Sheet1
Supplementary table S2 Summary of the RNA-seq data collected from lettuce
Sample	Clean Reads No.	Clean Data (bp)	Clean Reads %	Clean Data %
GWAS-W42_1	34739238	5210885700	91.32	91.32
GWAS-W42_2	40414172	6062125800	91.09	91.09
GWAS-W42_3	40794246	6119136900	91.6	91.6
F11_1	36895792	5534368800	91.8	91.8
F11_2	41310960	6196644000	92.23	92.23
F11_3	42523224	6378483600	91.77	91.77
S15K058_1	37283712	5592556800	92.33	92.33
S15K058_2	39212046	5881806900	91.96	91.96
S15K058_3	39113314	5866997100	91.95	91.95
S13K079_1	39474188	5921128200	91.69	91.69
S13K079_2	38972624	5845893600	90.4	90.4
S13K079_3	36044732	5406709800	91.55	91.55
