# Supplementary material for: Integrated transcriptomic and metabolomic analysis provides insights into cold tolerance in lettuce (Lactuca sativa L.)
Source: BMC Plant Biol. 2024 May 23;24:442. doi: 10.1186/s12870-024-05099-0 (PMC11112944; doi:10.1186/s12870-024-05099-0)
Supplement: Supplementary file 2 — Supplementary Material 2: Table S1. Specific information of 43 differential metabolites under cold stress in lettuce. Table S2. Summary of the RNA-seq data collected from lettuce. Table S3. Classification standard 1 for cold injury investigation of lettuce. Table S4. List of primers used in this study. [file 12870_2024_5099_MOESM2_ESM.zip › Supplementary tables/Table S3.xlsx]

## Sheet: Sheet1
Supplementary Table S3-1 Classification standard 1 for cold injury investigation of lettuce
Level	Symptoms of freezing damage
1	The leaves are normal and basically free from freezing injury
2	Less than 1/3 of the area with brown stain frost damage (mild frost damage)
3	Freezing damage to 1/2 leaf area (moderate freezing damage)
4	Freezing damage to 2/3 leaf area (moderate to severe freezing damage)
5	All leaves showed brown stain and frost damage, and the plant died basically(severe freezing damage)
Note：	According to the above classification method, each material obtained a cold damage index. Next, in order to screen more extreme materials, we further divided these materials into 10 grades according to the cold damage index. The classification method is as follows(Supplementary Table S1-2).
Supplementary Table S3-2 Classification standard 2 for cold injury investigation of lettuce
Level	Basis for classification
1	CI < X-2σ
2	CI < X-1.5σ
3	CI < X-1σ
4	CI < X-0.5σ
5	CI < X
6	CI < X+0.5σ
7	CI < X+1σ
8	CI < X+1.5σ
9	CI < X+2σ
10	CI > X+2σ
Note：	X is the average value of the total chilling injury index and σ is the standard deviation of the total chilling injury index.
