# Supplementary material for: Integrated transcriptomic and metabolomic analysis provides insights into cold tolerance in lettuce (Lactuca sativa L.)
Source: BMC Plant Biol. 2024 May 23;24:442. doi: 10.1186/s12870-024-05099-0 (PMC11112944; doi:10.1186/s12870-024-05099-0)
Supplement: Supplementary file 2 — Supplementary Material 2: Table S1. Specific information of 43 differential metabolites under cold stress in lettuce. Table S2. Summary of the RNA-seq data collected from lettuce. Table S3. Classification standard 1 for cold injury investigation of lettuce. Table S4. List of primers used in this study. [file 12870_2024_5099_MOESM2_ESM.zip › Supplementary tables/Table S4.XLSX]

## Sheet: Sheet1
Supplementary Table S4 List of primers used in this study
Gene	F-primer	R-primer
Lsat_1_v5_gn_1_23801	CTAGTTCCACACGAAGCATCAGAGG	TATCGCCCATTGATTCACCAGCAC
Lsat_1_v5_gn_1_31160	CGTCGTTGTCTCTGATTCCTCTTCC	ATCTCCTTGTGCTTGCAGGCTTG
Lsat_1_v5_gn_2_8861	TGATCCACTAACAAGCACCGTATCG	ATTCGTCACAGCTTCTTCCCCAAC
Lsat_1_v5_gn_3_6800	GGAGCTACAAGTGGCATCGGATTAG	TTCCTGTGAGCTTTGCGTTGGG
Lsat_1_v5_gn_3_7981	TCAGGAAATCCAAGTGCCATATCGC	GGTCCTCCAGCTTTCTCCAATGC
Lsat_1_v5_gn_4_154881	TGCTACTCTCACTCCTCCCAAGAAG	CCTGAAGGTGGCTGGGTAACAATC
Lsat_1_v5_gn_4_43500	TGGAGCTGGATGGGAAGACGATC	TGGGCTTCTCTGTGGTAACTACTGG
Lsat_1_v5_gn_7_98820	GCGGTGACTGGAGAAGGAATTGAC	GATTTGTTTCCTTTGCGGCGTCTG
Lsat_1_v5_gn_9_19881	CACCGCCCGTCATTTATCCACTAC	CCTCTAAGCCGACACAGAAGGAATG
Actin-7-like	AGGGCAGTGTTTCCTAGTATTGTTG	CTCTTTTGGATTGTGCCTCATCT
