# Supplementary material for: Integrated transcriptomic and metabolomic analysis provides insights into cold tolerance in lettuce (Lactuca sativa L.)
Source: BMC Plant Biol. 2024 May 23;24:442. doi: 10.1186/s12870-024-05099-0 (PMC11112944; doi:10.1186/s12870-024-05099-0)
Supplement: Supplementary file 3 — Supplementary Material 3: Appendix 1. Differentially expressed genes between cold-tolerant and sensitive materials. [file 12870_2024_5099_MOESM3_ESM.xlsx]

## Sheet: Raw data 2
Appendix 1 Differentially expressed genes between cold-tolerant and sensitive materials
F11_VS_S13K079				F11_VS_S15K058				GWAS-W42_VS_S13K079				GWAS-W42_VS_S15K058			Note：	Red indicates upregulation and
id	log2FoldChange			id	log2FoldChange			id	log2FoldChange			id	log2FoldChange			Green indicates downregulation
Lsat_1_v5_gn_2_112060	11.2155			Lsat_1_v5_gn_5_164760	-8.95547			Lsat_1_v5_gn_5_15861	-Inf			Lsat_1_v5_gn_2_79541	-11.0824			Inf means positive infinity and -inf means negative infinity
Lsat_1_v5_gn_4_48081	-Inf			Lsat_1_v5_gn_4_48081	-Inf			Lsat_1_v5_gn_4_80480	Inf			Lsat_1_v5_gn_2_128201	12.6028			log2FoldChange: The expression difference fold of the two materials was taken as logarithm of 2
Lsat_1_v5_gn_6_76760	-7.94068			Lsat_1_v5_gn_8_31000	7.83801			Lsat_1_v5_gn_4_75221	Inf			Lsat_1_v5_gn_5_164760	-9.21677
Lsat_1_v5_gn_2_39760	Inf			Lsat_1_v5_gn_7_98820	11.0133			Lsat_1_v5_gn_2_128201	11.3127			Lsat_1_v5_gn_4_75221	Inf
Lsat_1_v5_gn_1_8140	8.58082			Lsat_1_v5_gn_3_116420	-Inf			Lsat_1_v5_gn_2_112060	9.84715			Lsat_1_v5_gn_5_15861	-Inf
Lsat_1_v5_gn_4_48041	-Inf			Lsat_1_v5_gn_8_15201	-10.9319			Lsat_1_v5_gn_3_1361	10.3166			Lsat_1_v5_gn_9_69861	Inf
Lsat_1_v5_gn_5_73041	-Inf			Lsat_1_v5_gn_3_93861	-Inf			Lsat_1_v5_gn_7_44661	-9.90021			Lsat_1_v5_gn_1_33641	-9.37061
Lsat_1_v5_gn_7_98820	10.3646			Lsat_1_v5_gn_2_39760	Inf			Lsat_1_v5_gn_5_5481	-Inf			Lsat_1_v5_gn_7_44661	-Inf
Lsat_1_v5_gn_4_152560	Inf			Lsat_1_v5_gn_1_44581	10.4006			Lsat_1_v5_gn_5_5681	-Inf			Lsat_1_v5_gn_4_94021	11.5457
Lsat_1_v5_gn_5_49801	-Inf			Lsat_1_v5_gn_5_116021	Inf			Lsat_1_v5_gn_8_45541	-9.70237			Lsat_1_v5_gn_9_181	-10.0809
Lsat_1_v5_gn_2_107981	Inf			Lsat_1_v5_gn_4_48041	-Inf			Lsat_1_v5_gn_6_74581	Inf			Lsat_1_v5_gn_9_117581	11.573
Lsat_1_v5_gn_2_88321	Inf			Lsat_1_v5_gn_2_93681	-Inf			Lsat_1_v5_gn_9_69861	Inf			Lsat_1_v5_gn_9_70180	-Inf
Lsat_1_v5_gn_0_3940	-Inf			Lsat_1_v5_gn_4_183440	-Inf			Lsat_1_v5_gn_5_441	-Inf			Lsat_1_v5_gn_2_50320	-9.11575
Lsat_1_v5_gn_1_102140	Inf			Lsat_1_v5_gn_3_28760	7.38074			Lsat_1_v5_gn_5_163080	Inf			Lsat_1_v5_gn_1_30681	-7.1408
Lsat_1_v5_gn_2_3000	12.0416			Lsat_1_v5_gn_4_97080	6.73652			Lsat_1_v5_gn_3_95181	Inf			Lsat_1_v5_gn_3_40341	9.46403
Lsat_1_v5_gn_3_1361	6.66847			Lsat_1_v5_gn_8_48680	-Inf			Lsat_1_v5_gn_4_94021	10.6265			Lsat_1_v5_gn_4_75560	-9.35603
Lsat_1_v5_gn_7_1581	-9.53695			Lsat_1_v5_gn_8_11480	-8.58237			Lsat_1_v5_gn_0_3940	-Inf			Lsat_1_v5_gn_1_92141	6.14571
Lsat_1_v5_gn_8_90200	9.00899			Lsat_1_v5_gn_6_76760	-6.25795			Lsat_1_v5_gn_3_76981	-9.06677			Lsat_1_v5_gn_6_39661	Inf
Lsat_1_v5_gn_2_600	-Inf			Lsat_1_v5_gn_9_99061	6.31052			Lsat_1_v5_gn_1_12921	-Inf			Lsat_1_v5_gn_8_48680	-Inf
Lsat_1_v5_gn_8_19801	-Inf			Lsat_1_v5_gn_5_73041	-Inf			Lsat_1_v5_gn_2_75220	Inf			Lsat_1_v5_gn_5_5481	-Inf
Lsat_1_v5_gn_1_40161	Inf			Lsat_1_v5_gn_5_49801	-Inf			Lsat_1_v5_gn_4_49080	Inf			Lsat_1_v5_gn_5_5681	-Inf
Lsat_1_v5_gn_7_46720	-7.80534			Lsat_1_v5_gn_4_152560	Inf			Lsat_1_v5_gn_9_99800	-8.95149			Lsat_1_v5_gn_4_34741	-6.58921
Lsat_1_v5_gn_8_12421	-Inf			Lsat_1_v5_gn_6_76240	-5.98714			Lsat_1_v5_gn_9_5460	-6.16376			Lsat_1_v5_gn_7_46600	Inf
Lsat_1_v5_gn_1_46480	9.7003			Lsat_1_v5_gn_1_49341	7.05697			Lsat_1_v5_gn_9_117581	10.5256			Lsat_1_v5_gn_2_122701	-8.21033
Lsat_1_v5_gn_9_89941	Inf			Lsat_1_v5_gn_0_3940	-Inf			Lsat_1_v5_gn_7_1581	-8.36427			Lsat_1_v5_gn_5_441	-Inf
Lsat_1_v5_gn_4_135621	Inf			Lsat_1_v5_gn_2_88321	Inf			Lsat_1_v5_gn_3_128800	-11.1679			Lsat_1_v5_gn_2_49081	-7.28232
Lsat_1_v5_gn_2_3941	Inf			Lsat_1_v5_gn_6_72741	5.95758			Lsat_1_v5_gn_4_98920	-Inf			Lsat_1_v5_gn_6_92541	5.93832
Lsat_1_v5_gn_5_98140	-Inf			Lsat_1_v5_gn_1_126981	Inf			Lsat_1_v5_gn_4_75560	-6.92136			Lsat_1_v5_gn_5_119281	-7.41342
Lsat_1_v5_gn_1_126981	Inf			Lsat_1_v5_gn_2_36780	Inf			Lsat_1_v5_gn_4_150080	-Inf			Lsat_1_v5_gn_6_89800	-6.53996
Lsat_1_v5_gn_1_40080	6.87158			Lsat_1_v5_gn_9_52140	Inf			Lsat_1_v5_gn_4_85321	-Inf			Lsat_1_v5_gn_9_72100	5.52192
Lsat_1_v5_gn_2_2660	Inf			Lsat_1_v5_gn_9_181	-10.5035			Lsat_1_v5_gn_5_183581	7.38461			Lsat_1_v5_gn_9_54880	7.76734
Lsat_1_v5_gn_3_102560	-Inf			Lsat_1_v5_gn_7_48041	-Inf			Lsat_1_v5_gn_7_46600	Inf			Lsat_1_v5_gn_0_3940	-Inf
Lsat_1_v5_gn_2_30601	-Inf			Lsat_1_v5_gn_5_42681	6.48496			Lsat_1_v5_gn_1_105461	9.85876			Lsat_1_v5_gn_2_93681	-Inf
Lsat_1_v5_gn_6_86961	9.03395			Lsat_1_v5_gn_1_46480	9.83366			Lsat_1_v5_gn_5_115600	Inf			Lsat_1_v5_gn_5_6120	-6.02616
Lsat_1_v5_gn_5_190341	-9.31741			Lsat_1_v5_gn_1_80200	-Inf			Lsat_1_v5_gn_6_68140	Inf			Lsat_1_v5_gn_1_12921	-Inf
Lsat_1_v5_gn_1_91940	5.89542			Lsat_1_v5_gn_5_8100	-Inf			Lsat_1_v5_gn_4_48081	-Inf			Lsat_1_v5_gn_3_28760	9.80799
Lsat_1_v5_gn_4_7680	-8.44975			Lsat_1_v5_gn_6_76441	-5.35627			Lsat_1_v5_gn_6_76760	-8.48966			Lsat_1_v5_gn_9_55081	-6.06912
Lsat_1_v5_gn_7_58080	Inf			Lsat_1_v5_gn_2_72581	5.31701			Lsat_1_v5_gn_8_90200	Inf			Lsat_1_v5_gn_1_40080	-8.85033
Lsat_1_v5_gn_7_44661	-9.02907			Lsat_1_v5_gn_3_139140	-Inf			Lsat_1_v5_gn_2_115420	Inf			Lsat_1_v5_gn_9_112601	-5.12274
Lsat_1_v5_gn_5_87481	Inf			Lsat_1_v5_gn_8_12421	-Inf			Lsat_1_v5_gn_9_22900	8.01053			Lsat_1_v5_gn_1_44581	7.82284
Lsat_1_v5_gn_6_117141	-Inf			Lsat_1_v5_gn_7_46720	-6.81186			Lsat_1_v5_gn_2_122701	-6.41683			Lsat_1_v5_gn_1_82120	6.70808
Lsat_1_v5_gn_1_19881	-9.1816			Lsat_1_v5_gn_9_96601	5.63328			Lsat_1_v5_gn_6_92160	6.84331			Lsat_1_v5_gn_5_166101	Inf
Lsat_1_v5_gn_2_4741	Inf			Lsat_1_v5_gn_4_135621	Inf			Lsat_1_v5_gn_8_100120	8.79822			Lsat_1_v5_gn_8_32880	7.03148
Lsat_1_v5_gn_1_84360	10.1393			Lsat_1_v5_gn_3_84721	-Inf			Lsat_1_v5_gn_8_22461	-Inf			Lsat_1_v5_gn_4_98920	-Inf
Lsat_1_v5_gn_2_44040	Inf			Lsat_1_v5_gn_3_27320	9.51287			Lsat_1_v5_gn_4_164340	Inf			Lsat_1_v5_gn_1_40141	-Inf
Lsat_1_v5_gn_5_79180	Inf			Lsat_1_v5_gn_3_81080	Inf			Lsat_1_v5_gn_2_91561	Inf			Lsat_1_v5_gn_5_174540	-10.2401
Lsat_1_v5_gn_8_124100	-Inf			Lsat_1_v5_gn_9_24361	-Inf			Lsat_1_v5_gn_2_23941	-9.15461			Lsat_1_v5_gn_2_103841	-5.87482
Lsat_1_v5_gn_1_40141	Inf			Lsat_1_v5_gn_4_16981	Inf			Lsat_1_v5_gn_2_71081	8.91807			Lsat_1_v5_gn_0_4261	Inf
Lsat_1_v5_gn_1_86860	-Inf			Lsat_1_v5_gn_7_97581	5.26523			Lsat_1_v5_gn_1_93540	-Inf			Lsat_1_v5_gn_3_3821	Inf
Lsat_1_v5_gn_4_45560	-Inf			Lsat_1_v5_gn_5_190341	-Inf			Lsat_1_v5_gn_2_83960	Inf			Lsat_1_v5_gn_1_40161	-Inf
Lsat_1_v5_gn_1_85921	-Inf			Lsat_1_v5_gn_4_7680	-9.31381			Lsat_1_v5_gn_1_56421	-Inf			Lsat_1_v5_gn_4_150080	-Inf
Lsat_1_v5_gn_8_17981	-Inf			Lsat_1_v5_gn_7_15020	-7.96483			Lsat_1_v5_gn_9_122920	Inf			Lsat_1_v5_gn_8_94781	-5.56231
Lsat_1_v5_gn_9_96601	5.35203			Lsat_1_v5_gn_2_46760	4.98305			Lsat_1_v5_gn_2_116061	Inf			Lsat_1_v5_gn_8_74200	11.3379
Lsat_1_v5_gn_4_131881	Inf			Lsat_1_v5_gn_5_54420	6.18216			Lsat_1_v5_gn_4_70620	-5.48152			Lsat_1_v5_gn_8_31081	-6.59558
Lsat_1_v5_gn_7_53901	Inf			Lsat_1_v5_gn_7_44661	-Inf			Lsat_1_v5_gn_3_960	Inf			Lsat_1_v5_gn_8_106740	-4.69875
Lsat_1_v5_gn_9_99061	5.13673			Lsat_1_v5_gn_5_87741	10.2633			Lsat_1_v5_gn_6_93080	-7.88727			Lsat_1_v5_gn_3_24060	-6.94342
Lsat_1_v5_gn_7_48240	-Inf			Lsat_1_v5_gn_9_70320	9.1456			Lsat_1_v5_gn_4_105340	-Inf			Lsat_1_v5_gn_9_54860	4.81933
Lsat_1_v5_gn_8_31000	8.33269			Lsat_1_v5_gn_3_102560	-Inf			Lsat_1_v5_gn_8_11820	Inf			Lsat_1_v5_gn_4_85321	-Inf
Lsat_1_v5_gn_9_51101	Inf			Lsat_1_v5_gn_2_27501	-Inf			Lsat_1_v5_gn_3_49220	Inf			Lsat_1_v5_gn_9_98681	-4.68452
Lsat_1_v5_gn_9_88580	-6.46815			Lsat_1_v5_gn_5_98140	-Inf			Lsat_1_v5_gn_3_4261	Inf			Lsat_1_v5_gn_1_5160	-5.11561
Lsat_1_v5_gn_4_131900	Inf			Lsat_1_v5_gn_6_49021	-8.31503			Lsat_1_v5_gn_3_113161	Inf			Lsat_1_v5_gn_3_119721	-5.7569
Lsat_1_v5_gn_3_60340	8.41409			Lsat_1_v5_gn_2_2660	Inf			Lsat_1_v5_gn_7_62921	Inf			Lsat_1_v5_gn_4_181221	9.72365
Lsat_1_v5_gn_8_133541	Inf			Lsat_1_v5_gn_1_19881	-Inf			Lsat_1_v5_gn_1_78021	-Inf			Lsat_1_v5_gn_7_62921	Inf
Lsat_1_v5_gn_2_27761	Inf			Lsat_1_v5_gn_5_6120	-5.07348			Lsat_1_v5_gn_7_81560	9.15581			Lsat_1_v5_gn_2_115420	Inf
Lsat_1_v5_gn_4_152501	Inf			Lsat_1_v5_gn_3_139120	-Inf			Lsat_1_v5_gn_2_132361	8.1845			Lsat_1_v5_gn_1_57701	-6.10517
Lsat_1_v5_gn_3_81080	Inf			Lsat_1_v5_gn_8_151880	-Inf			Lsat_1_v5_gn_3_65641	Inf			Lsat_1_v5_gn_4_62980	-5.16413
Lsat_1_v5_gn_5_81800	Inf			Lsat_1_v5_gn_6_76700	-4.53029			Lsat_1_v5_gn_6_39661	Inf			Lsat_1_v5_gn_4_104581	-6.85131
Lsat_1_v5_gn_2_4981	4.94218			Lsat_1_v5_gn_1_92141	4.35957			Lsat_1_v5_gn_6_25880	Inf			Lsat_1_v5_gn_3_40600	-5.06684
Lsat_1_v5_gn_8_98821	-Inf			Lsat_1_v5_gn_8_31081	-6.35797			Lsat_1_v5_gn_5_123220	-9.39758			Lsat_1_v5_gn_9_96901	Inf
Lsat_1_v5_gn_4_130460	-Inf			Lsat_1_v5_gn_4_49300	Inf			Lsat_1_v5_gn_6_59660	-Inf			Lsat_1_v5_gn_9_122380	4.59209
Lsat_1_v5_gn_1_46581	-Inf			Lsat_1_v5_gn_1_91700	Inf			Lsat_1_v5_gn_9_34501	Inf			Lsat_1_v5_gn_4_48081	-Inf
Lsat_1_v5_gn_4_26740	-Inf			Lsat_1_v5_gn_8_124781	7.85615			Lsat_1_v5_gn_7_98820	5.95198			Lsat_1_v5_gn_2_66601	5.10039
Lsat_1_v5_gn_7_93541	Inf			Lsat_1_v5_gn_4_62980	-4.86397			Lsat_1_v5_gn_7_109981	-Inf			Lsat_1_v5_gn_1_12081	Inf
Lsat_1_v5_gn_2_26141	Inf			Lsat_1_v5_gn_4_147480	-7.64107			Lsat_1_v5_gn_4_135621	Inf			Lsat_1_v5_gn_2_125820	4.91876
Lsat_1_v5_gn_2_13401	5.95964			Lsat_1_v5_gn_5_43821	5.42271			Lsat_1_v5_gn_9_19721	Inf			Lsat_1_v5_gn_3_119861	-5.34559
Lsat_1_v5_gn_2_82441	Inf			Lsat_1_v5_gn_3_95181	-Inf			Lsat_1_v5_gn_4_26901	-Inf			Lsat_1_v5_gn_7_114400	-4.75711
Lsat_1_v5_gn_2_81680	-Inf			Lsat_1_v5_gn_8_133541	Inf			Lsat_1_v5_gn_7_62960	Inf			Lsat_1_v5_gn_2_71081	8.94014
Lsat_1_v5_gn_5_139960	Inf			Lsat_1_v5_gn_1_60921	4.79138			Lsat_1_v5_gn_2_3941	Inf			Lsat_1_v5_gn_4_150840	-5.92784
Lsat_1_v5_gn_5_55541	-7.12508			Lsat_1_v5_gn_3_140940	-Inf			Lsat_1_v5_gn_8_157341	Inf			Lsat_1_v5_gn_9_5460	-7.24012
Lsat_1_v5_gn_4_9041	8.01683			Lsat_1_v5_gn_5_14201	6.39846			Lsat_1_v5_gn_3_125760	5.59464			Lsat_1_v5_gn_5_63761	11.571
Lsat_1_v5_gn_5_42581	5.76025			Lsat_1_v5_gn_9_103941	5.10472			Lsat_1_v5_gn_2_47941	Inf			Lsat_1_v5_gn_1_42641	-5.52038
Lsat_1_v5_gn_4_167880	-Inf			Lsat_1_v5_gn_2_44040	Inf			Lsat_1_v5_gn_5_166101	Inf			Lsat_1_v5_gn_9_27161	-4.35734
Lsat_1_v5_gn_1_90161	Inf			Lsat_1_v5_gn_9_39381	6.17506			Lsat_1_v5_gn_1_128800	-Inf			Lsat_1_v5_gn_9_68580	-8.39029
Lsat_1_v5_gn_1_94380	-Inf			Lsat_1_v5_gn_8_68341	-9.33559			Lsat_1_v5_gn_4_147480	Inf			Lsat_1_v5_gn_4_65261	5.45205
Lsat_1_v5_gn_5_106661	Inf			Lsat_1_v5_gn_4_12941	4.37133			Lsat_1_v5_gn_2_261	6.55218			Lsat_1_v5_gn_2_43101	-4.39002
Lsat_1_v5_gn_3_64300	Inf			Lsat_1_v5_gn_8_91121	5.18506			Lsat_1_v5_gn_8_25040	9.26605			Lsat_1_v5_gn_9_91580	Inf
Lsat_1_v5_gn_9_76941	-Inf			Lsat_1_v5_gn_8_74200	4.46572			Lsat_1_v5_gn_5_105340	-Inf			Lsat_1_v5_gn_2_91561	Inf
Lsat_1_v5_gn_5_74860	Inf			Lsat_1_v5_gn_9_68580	-8.39744			Lsat_1_v5_gn_2_109761	-7.08062			Lsat_1_v5_gn_6_30120	-7.4885
Lsat_1_v5_gn_5_75960	Inf			Lsat_1_v5_gn_9_64441	4.85864			Lsat_1_v5_gn_2_128660	Inf			Lsat_1_v5_gn_5_55040	Inf
Lsat_1_v5_gn_5_81780	Inf			Lsat_1_v5_gn_5_54940	Inf			Lsat_1_v5_gn_3_37520	10.0958			Lsat_1_v5_gn_5_123621	-4.43761
Lsat_1_v5_gn_4_140640	-Inf			Lsat_1_v5_gn_9_70180	-Inf			Lsat_1_v5_gn_2_15841	7.59929			Lsat_1_v5_gn_8_91121	6.08589
Lsat_1_v5_gn_8_33620	6.47684			Lsat_1_v5_gn_3_87760	-4.2381			Lsat_1_v5_gn_1_118041	-Inf			Lsat_1_v5_gn_0_13600	Inf
Lsat_1_v5_gn_4_49300	Inf			Lsat_1_v5_gn_9_104101	Inf			Lsat_1_v5_gn_2_76341	-5.69126			Lsat_1_v5_gn_2_109761	-Inf
Lsat_1_v5_gn_1_37241	Inf			Lsat_1_v5_gn_5_154260	-8.78999			Lsat_1_v5_gn_5_106240	Inf			Lsat_1_v5_gn_9_52140	Inf
Lsat_1_v5_gn_8_25880	Inf			Lsat_1_v5_gn_4_45560	-Inf			Lsat_1_v5_gn_8_48740	Inf			Lsat_1_v5_gn_9_58521	5.86697
Lsat_1_v5_gn_2_41901	4.50366			Lsat_1_v5_gn_8_17981	-Inf			Lsat_1_v5_gn_9_96540	Inf			Lsat_1_v5_gn_3_40361	5.62046
Lsat_1_v5_gn_2_261	4.99225			Lsat_1_v5_gn_1_12081	5.32797			Lsat_1_v5_gn_1_31140	9.27691			Lsat_1_v5_gn_6_74581	Inf
Lsat_1_v5_gn_2_46760	4.27752			Lsat_1_v5_gn_8_124100	-Inf			Lsat_1_v5_gn_3_121280	Inf			Lsat_1_v5_gn_4_97080	5.24841
Lsat_1_v5_gn_1_17440	-Inf			Lsat_1_v5_gn_1_43181	Inf			Lsat_1_v5_gn_0_19921	-Inf			Lsat_1_v5_gn_1_93540	-Inf
Lsat_1_v5_gn_5_133441	-Inf			Lsat_1_v5_gn_8_133561	4.0705			Lsat_1_v5_gn_2_22161	Inf			Lsat_1_v5_gn_5_71041	Inf
Lsat_1_v5_gn_2_48921	-Inf			Lsat_1_v5_gn_4_71361	-7.81846			Lsat_1_v5_gn_5_158561	-Inf			Lsat_1_v5_gn_8_22461	-9.62642
Lsat_1_v5_gn_1_124140	-4.91357			Lsat_1_v5_gn_6_75900	-4.20487			Lsat_1_v5_gn_9_22601	Inf			Lsat_1_v5_gn_6_93080	-7.79969
Lsat_1_v5_gn_1_123221	8.37297			Lsat_1_v5_gn_5_6221	5.6361			Lsat_1_v5_gn_3_30521	6.47208			Lsat_1_v5_gn_2_88321	7.88973
Lsat_1_v5_gn_1_77780	4.03159			Lsat_1_v5_gn_1_31140	4.88105			Lsat_1_v5_gn_6_51000	-Inf			Lsat_1_v5_gn_1_102140	-8.66337
Lsat_1_v5_gn_3_125760	4.26927			Lsat_1_v5_gn_5_66800	4.87988			Lsat_1_v5_gn_0_4261	Inf			Lsat_1_v5_gn_5_18140	4.41325
Lsat_1_v5_gn_2_41880	4.22556			Lsat_1_v5_gn_4_65261	4.30023			Lsat_1_v5_gn_6_117141	-Inf			Lsat_1_v5_gn_9_99361	6.91744
Lsat_1_v5_gn_5_75420	Inf			Lsat_1_v5_gn_8_25260	7.62468			Lsat_1_v5_gn_8_1201	-6.33364			Lsat_1_v5_gn_6_76240	-6.94927
Lsat_1_v5_gn_8_35040	Inf			Lsat_1_v5_gn_2_66601	4.18183			Lsat_1_v5_gn_2_109700	-Inf			Lsat_1_v5_gn_3_139140	-Inf
Lsat_1_v5_gn_1_60521	Inf			Lsat_1_v5_gn_2_112060	9.88454			Lsat_1_v5_gn_9_24361	Inf			Lsat_1_v5_gn_8_114401	11.5137
Lsat_1_v5_gn_4_16981	Inf			Lsat_1_v5_gn_6_66541	Inf			Lsat_1_v5_gn_1_33641	-4.53587			Lsat_1_v5_gn_3_4261	Inf
Lsat_1_v5_gn_1_127001	7.09567			Lsat_1_v5_gn_4_107300	5.80832			Lsat_1_v5_gn_2_101240	-7.05217			Lsat_1_v5_gn_5_108200	-4.26985
Lsat_1_v5_gn_5_61840	5.52166			Lsat_1_v5_gn_5_79180	Inf			Lsat_1_v5_gn_4_48041	-Inf			Lsat_1_v5_gn_8_80041	-5.06572
Lsat_1_v5_gn_5_116021	Inf			Lsat_1_v5_gn_4_148381	-4.17244			Lsat_1_v5_gn_8_160141	-5.93342			Lsat_1_v5_gn_9_22900	7.4941
Lsat_1_v5_gn_6_106240	-6.68786			Lsat_1_v5_gn_8_102380	4.15453			Lsat_1_v5_gn_1_2740	Inf			Lsat_1_v5_gn_4_14581	-6.03393
Lsat_1_v5_gn_9_94640	-Inf			Lsat_1_v5_gn_8_43541	-Inf			Lsat_1_v5_gn_5_20981	8.98354			Lsat_1_v5_gn_5_182601	-4.16659
Lsat_1_v5_gn_5_143480	6.42016			Lsat_1_v5_gn_5_5021	5.03029			Lsat_1_v5_gn_1_38020	-Inf			Lsat_1_v5_gn_1_26361	4.66186
Lsat_1_v5_gn_2_1980	Inf			Lsat_1_v5_gn_9_6181	5.19176			Lsat_1_v5_gn_6_31901	8.23281			Lsat_1_v5_gn_3_74761	-3.9961
Lsat_1_v5_gn_2_47181	7.8693			Lsat_1_v5_gn_3_60340	8.40036			Lsat_1_v5_gn_1_109081	-Inf			Lsat_1_v5_gn_1_64300	4.22714
Lsat_1_v5_gn_2_44460	-Inf			Lsat_1_v5_gn_8_120380	Inf			Lsat_1_v5_gn_4_152560	5.54174			Lsat_1_v5_gn_8_26460	-4.00725
Lsat_1_v5_gn_3_35901	-8.90397			Lsat_1_v5_gn_1_37700	Inf			Lsat_1_v5_gn_3_1101	-Inf			Lsat_1_v5_gn_4_105340	-Inf
Lsat_1_v5_gn_7_42600	5.53024			Lsat_1_v5_gn_6_4461	4.09062			Lsat_1_v5_gn_2_4741	Inf			Lsat_1_v5_gn_7_98820	6.59229
Lsat_1_v5_gn_2_40080	8.87244			Lsat_1_v5_gn_9_54880	4.33241			Lsat_1_v5_gn_2_13401	6.77974			Lsat_1_v5_gn_4_180921	4.87492
Lsat_1_v5_gn_1_37700	Inf			Lsat_1_v5_gn_7_66400	Inf			Lsat_1_v5_gn_3_87541	-Inf			Lsat_1_v5_gn_5_171361	-4.63217
Lsat_1_v5_gn_5_62861	-7.80625			Lsat_1_v5_gn_9_9260	Inf			Lsat_1_v5_gn_4_154980	Inf			Lsat_1_v5_gn_3_16681	-4.03684
Lsat_1_v5_gn_9_92740	4.72226			Lsat_1_v5_gn_4_152541	4.11434			Lsat_1_v5_gn_3_24060	-4.76243			Lsat_1_v5_gn_9_39580	-4.08958
Lsat_1_v5_gn_4_107181	Inf			Lsat_1_v5_gn_1_127001	7.62218			Lsat_1_v5_gn_5_79180	Inf			Lsat_1_v5_gn_5_123220	-Inf
Lsat_1_v5_gn_8_22461	-Inf			Lsat_1_v5_gn_9_94420	Inf			Lsat_1_v5_gn_9_28800	-Inf			Lsat_1_v5_gn_8_101320	-4.35631
Lsat_1_v5_gn_8_21060	-Inf			Lsat_1_v5_gn_3_135681	-Inf			Lsat_1_v5_gn_2_107981	Inf			Lsat_1_v5_gn_3_111940	-4.0487
Lsat_1_v5_gn_7_48041	-4.40422			Lsat_1_v5_gn_6_2821	3.87241			Lsat_1_v5_gn_3_13280	4.83123			Lsat_1_v5_gn_3_37520	10.4231
Lsat_1_v5_gn_1_90261	Inf			Lsat_1_v5_gn_5_71041	4.81257			Lsat_1_v5_gn_2_88321	7.97848			Lsat_1_v5_gn_9_103760	Inf
Lsat_1_v5_gn_1_42821	8.02618			Lsat_1_v5_gn_8_128001	4.59143			Lsat_1_v5_gn_3_84721	7.53215			Lsat_1_v5_gn_8_48221	9.7465
Lsat_1_v5_gn_2_46381	Inf			Lsat_1_v5_gn_3_113161	-Inf			Lsat_1_v5_gn_4_24381	-Inf			Lsat_1_v5_gn_8_92521	-3.9041
Lsat_1_v5_gn_4_123600	-Inf			Lsat_1_v5_gn_1_46581	-Inf			Lsat_1_v5_gn_9_96901	Inf			Lsat_1_v5_gn_3_139120	-Inf
Lsat_1_v5_gn_2_60481	-8.32115			Lsat_1_v5_gn_5_75960	Inf			Lsat_1_v5_gn_5_140040	Inf			Lsat_1_v5_gn_1_56421	-7.94685
Lsat_1_v5_gn_4_98781	-Inf			Lsat_1_v5_gn_5_160300	Inf			Lsat_1_v5_gn_5_117861	-6.55112			Lsat_1_v5_gn_7_46580	Inf
Lsat_1_v5_gn_9_88420	-Inf			Lsat_1_v5_gn_2_41880	4.1103			Lsat_1_v5_gn_3_16681	-4.19944			Lsat_1_v5_gn_4_72700	-4.11155
Lsat_1_v5_gn_2_45941	3.91371			Lsat_1_v5_gn_7_81560	-7.57712			Lsat_1_v5_gn_9_99361	6.83006			Lsat_1_v5_gn_1_19640	-Inf
Lsat_1_v5_gn_8_99221	5.09675			Lsat_1_v5_gn_8_33620	6.63985			Lsat_1_v5_gn_6_49021	Inf			Lsat_1_v5_gn_7_64441	Inf
Lsat_1_v5_gn_3_39861	Inf			Lsat_1_v5_gn_1_55960	7.71779			Lsat_1_v5_gn_6_89561	-4.62879			Lsat_1_v5_gn_1_78021	-Inf
Lsat_1_v5_gn_8_11521	6.90228			Lsat_1_v5_gn_4_104581	-5.3023			Lsat_1_v5_gn_8_50541	5.09664			Lsat_1_v5_gn_3_69940	-3.95258
Lsat_1_v5_gn_2_4161	Inf			Lsat_1_v5_gn_5_23101	-7.07539			Lsat_1_v5_gn_3_93861	6.34246			Lsat_1_v5_gn_4_108141	4.10831
Lsat_1_v5_gn_2_47941	4.41573			Lsat_1_v5_gn_7_48240	-7.52844			Lsat_1_v5_gn_0_8660	7.16221			Lsat_1_v5_gn_6_74860	6.03878
Lsat_1_v5_gn_3_112061	Inf			Lsat_1_v5_gn_8_25880	Inf			Lsat_1_v5_gn_2_3000	Inf			Lsat_1_v5_gn_2_67061	Inf
Lsat_1_v5_gn_4_4440	Inf			Lsat_1_v5_gn_5_81780	Inf			Lsat_1_v5_gn_6_92180	Inf			Lsat_1_v5_gn_5_162500	6.24222
Lsat_1_v5_gn_2_620	3.59801			Lsat_1_v5_gn_4_130460	-Inf			Lsat_1_v5_gn_8_68341	6.84874			Lsat_1_v5_gn_2_105941	4.71104
Lsat_1_v5_gn_4_103381	Inf			Lsat_1_v5_gn_5_24760	5.90715			Lsat_1_v5_gn_3_83561	7.39728			Lsat_1_v5_gn_2_128660	Inf
Lsat_1_v5_gn_3_42260	6.65329			Lsat_1_v5_gn_2_105941	4.1145			Lsat_1_v5_gn_5_147521	Inf			Lsat_1_v5_gn_3_121280	Inf
Lsat_1_v5_gn_1_112720	-Inf			Lsat_1_v5_gn_9_112601	-3.86401			Lsat_1_v5_gn_5_162881	Inf			Lsat_1_v5_gn_3_128800	-10.1211
Lsat_1_v5_gn_1_43181	Inf			Lsat_1_v5_gn_2_81680	-Inf			Lsat_1_v5_gn_3_55860	8.01665			Lsat_1_v5_gn_3_81080	Inf
Lsat_1_v5_gn_5_133461	-Inf			Lsat_1_v5_gn_6_106240	-Inf			Lsat_1_v5_gn_5_140061	Inf			Lsat_1_v5_gn_6_59660	-Inf
Lsat_1_v5_gn_8_31720	Inf			Lsat_1_v5_gn_4_167880	-Inf			Lsat_1_v5_gn_5_44481	-4.26087			Lsat_1_v5_gn_6_40101	7.90776
Lsat_1_v5_gn_8_150161	4.03295			Lsat_1_v5_gn_1_28600	3.56884			Lsat_1_v5_gn_3_97641	-Inf			Lsat_1_v5_gn_8_18720	-7.91655
Lsat_1_v5_gn_2_40940	Inf			Lsat_1_v5_gn_3_119000	5.81754			Lsat_1_v5_gn_9_72100	4.30937			Lsat_1_v5_gn_2_44620	-Inf
Lsat_1_v5_gn_2_89601	-Inf			Lsat_1_v5_gn_6_2580	-4.31732			Lsat_1_v5_gn_5_147941	8.69725			Lsat_1_v5_gn_2_116061	Inf
Lsat_1_v5_gn_8_91121	4.06794			Lsat_1_v5_gn_3_114881	3.69371			Lsat_1_v5_gn_9_58521	5.1827			Lsat_1_v5_gn_4_16981	Inf
Lsat_1_v5_gn_6_72741	3.48546			Lsat_1_v5_gn_8_142680	Inf			Lsat_1_v5_gn_4_26740	-Inf			Lsat_1_v5_gn_3_121660	5.30869
Lsat_1_v5_gn_0_9600	-8.31219			Lsat_1_v5_gn_2_122481	-Inf			Lsat_1_v5_gn_5_78281	Inf			Lsat_1_v5_gn_5_126281	-3.73282
Lsat_1_v5_gn_4_43500	Inf			Lsat_1_v5_gn_5_118701	-Inf			Lsat_1_v5_gn_4_131900	Inf			Lsat_1_v5_gn_5_24900	4.11823
Lsat_1_v5_gn_6_82840	Inf			Lsat_1_v5_gn_1_47320	4.19658			Lsat_1_v5_gn_5_41821	Inf			Lsat_1_v5_gn_6_76441	-3.84005
Lsat_1_v5_gn_2_28840	Inf			Lsat_1_v5_gn_5_165541	4.9639			Lsat_1_v5_gn_2_71101	Inf			Lsat_1_v5_gn_7_109981	-Inf
Lsat_1_v5_gn_5_134300	Inf			Lsat_1_v5_gn_2_841	3.81336			Lsat_1_v5_gn_8_133541	Inf			Lsat_1_v5_gn_1_126981	6.19199
Lsat_1_v5_gn_2_110721	-Inf			Lsat_1_v5_gn_3_87780	4.46642			Lsat_1_v5_gn_2_95480	-5.91295			Lsat_1_v5_gn_5_78281	Inf
Lsat_1_v5_gn_4_103321	Inf			Lsat_1_v5_gn_5_81800	Inf			Lsat_1_v5_gn_9_118681	Inf			Lsat_1_v5_gn_8_157341	Inf
Lsat_1_v5_gn_9_55180	-8.27845			Lsat_1_v5_gn_3_35680	3.69724			Lsat_1_v5_gn_1_80300	-Inf			Lsat_1_v5_gn_6_22420	-4.73341
Lsat_1_v5_gn_9_70320	7.22219			Lsat_1_v5_gn_9_20540	-5.00486			Lsat_1_v5_gn_8_99221	Inf			Lsat_1_v5_gn_9_13500	3.79356
Lsat_1_v5_gn_5_52140	3.97282			Lsat_1_v5_gn_5_165561	4.38197			Lsat_1_v5_gn_9_54221	8.53473			Lsat_1_v5_gn_5_20981	10.0414
Lsat_1_v5_gn_8_66901	-Inf			Lsat_1_v5_gn_8_8201	4.30253			Lsat_1_v5_gn_8_114700	-Inf			Lsat_1_v5_gn_6_17980	-4.373
Lsat_1_v5_gn_4_152541	3.83203			Lsat_1_v5_gn_7_97821	4.1293			Lsat_1_v5_gn_9_3920	-8.59491			Lsat_1_v5_gn_1_125781	3.98231
Lsat_1_v5_gn_8_100141	Inf			Lsat_1_v5_gn_4_154500	-Inf			Lsat_1_v5_gn_3_81080	Inf			Lsat_1_v5_gn_2_76341	-6.51151
Lsat_1_v5_gn_1_31160	4.61015			Lsat_1_v5_gn_1_36141	Inf			Lsat_1_v5_gn_2_49081	-4.18429			Lsat_1_v5_gn_4_181301	7.57131
Lsat_1_v5_gn_6_97801	3.72908			Lsat_1_v5_gn_8_80041	-4.22233			Lsat_1_v5_gn_5_81800	Inf			Lsat_1_v5_gn_5_106240	Inf
Lsat_1_v5_gn_6_2400	-4.03248			Lsat_1_v5_gn_6_2400	-5.46982			Lsat_1_v5_gn_9_83061	-Inf			Lsat_1_v5_gn_7_58080	-Inf
Lsat_1_v5_gn_4_43480	Inf			Lsat_1_v5_gn_8_118941	3.66534			Lsat_1_v5_gn_2_50320	-4.05463			Lsat_1_v5_gn_9_19220	4.57241
Lsat_1_v5_gn_8_11480	-3.13451			Lsat_1_v5_gn_8_117441	-5.32672			Lsat_1_v5_gn_3_75140	3.99479			Lsat_1_v5_gn_8_142340	-3.63707
Lsat_1_v5_gn_6_98601	3.46053			Lsat_1_v5_gn_1_94380	-Inf			Lsat_1_v5_gn_7_15020	Inf			Lsat_1_v5_gn_5_105340	-Inf
Lsat_1_v5_gn_2_340	3.59974			Lsat_1_v5_gn_5_54661	7.76557			Lsat_1_v5_gn_7_1880	-Inf			Lsat_1_v5_gn_1_2740	Inf
Lsat_1_v5_gn_4_76340	Inf			Lsat_1_v5_gn_2_76880	-10.7101			Lsat_1_v5_gn_1_80280	-8.49099			Lsat_1_v5_gn_4_135621	Inf
Lsat_1_v5_gn_1_48761	-4.68859			Lsat_1_v5_gn_8_13781	4.34651			Lsat_1_v5_gn_7_7821	-4.42653			Lsat_1_v5_gn_3_37540	Inf
Lsat_1_v5_gn_7_9880	-Inf			Lsat_1_v5_gn_4_14581	-4.93526			Lsat_1_v5_gn_3_131940	-Inf			Lsat_1_v5_gn_8_160141	-7.5663
Lsat_1_v5_gn_5_90041	-Inf			Lsat_1_v5_gn_3_35901	-10.1417			Lsat_1_v5_gn_6_71821	Inf			Lsat_1_v5_gn_7_13760	-5.23755
Lsat_1_v5_gn_1_22701	-4.84339			Lsat_1_v5_gn_9_92740	4.82399			Lsat_1_v5_gn_4_131881	Inf			Lsat_1_v5_gn_9_96540	Inf
Lsat_1_v5_gn_3_60940	Inf			Lsat_1_v5_gn_3_118780	Inf			Lsat_1_v5_gn_3_72461	-6.26317			Lsat_1_v5_gn_4_164620	-4.21536
Lsat_1_v5_gn_9_96901	3.55826			Lsat_1_v5_gn_4_140640	-Inf			Lsat_1_v5_gn_9_50281	Inf			Lsat_1_v5_gn_1_58821	Inf
Lsat_1_v5_gn_7_21740	Inf			Lsat_1_v5_gn_9_72100	3.34513			Lsat_1_v5_gn_0_8720	Inf			Lsat_1_v5_gn_1_128160	4.92411
Lsat_1_v5_gn_8_26601	-Inf			Lsat_1_v5_gn_2_6321	6.73554			Lsat_1_v5_gn_2_89601	-Inf			Lsat_1_v5_gn_4_152560	5.39867
Lsat_1_v5_gn_5_140061	4.13485			Lsat_1_v5_gn_4_47521	Inf			Lsat_1_v5_gn_0_42660	Inf			Lsat_1_v5_gn_4_154980	Inf
Lsat_1_v5_gn_5_57501	-Inf			Lsat_1_v5_gn_6_110941	3.94431			Lsat_1_v5_gn_8_28160	-Inf			Lsat_1_v5_gn_5_62040	-3.65419
Lsat_1_v5_gn_1_42601	6.67462			Lsat_1_v5_gn_3_87740	-8.50501			Lsat_1_v5_gn_1_37120	-7.03409			Lsat_1_v5_gn_3_123460	5.88465
Lsat_1_v5_gn_5_54981	5.57773			Lsat_1_v5_gn_4_150501	Inf			Lsat_1_v5_gn_4_241	-Inf			Lsat_1_v5_gn_9_34501	Inf
Lsat_1_v5_gn_5_111420	Inf			Lsat_1_v5_gn_1_17440	-Inf			Lsat_1_v5_gn_6_79160	4.77863			Lsat_1_v5_gn_1_128800	-9.12704
Lsat_1_v5_gn_1_51360	5.2096			Lsat_1_v5_gn_1_5160	-3.73691			Lsat_1_v5_gn_5_47301	Inf			Lsat_1_v5_gn_9_23041	Inf
Lsat_1_v5_gn_2_25300	3.42935			Lsat_1_v5_gn_5_171361	-3.8194			Lsat_1_v5_gn_4_152501	Inf			Lsat_1_v5_gn_5_66461	Inf
Lsat_1_v5_gn_5_90301	-5.5325			Lsat_1_v5_gn_8_66261	-4.86277			Lsat_1_v5_gn_5_191240	6.92544			Lsat_1_v5_gn_5_146100	7.88384
Lsat_1_v5_gn_2_7020	Inf			Lsat_1_v5_gn_8_98760	Inf			Lsat_1_v5_gn_4_108440	Inf			Lsat_1_v5_gn_3_78540	4.07608
Lsat_1_v5_gn_5_55560	-Inf			Lsat_1_v5_gn_7_102981	5.08307			Lsat_1_v5_gn_4_9041	Inf			Lsat_1_v5_gn_5_63740	7.53543
Lsat_1_v5_gn_6_31901	3.55786			Lsat_1_v5_gn_5_133441	-Inf			Lsat_1_v5_gn_5_41281	8.49778			Lsat_1_v5_gn_8_100120	8.2159
Lsat_1_v5_gn_7_109740	Inf			Lsat_1_v5_gn_4_108440	-Inf			Lsat_1_v5_gn_1_126981	5.52727			Lsat_1_v5_gn_4_160741	-6.08236
Lsat_1_v5_gn_2_25900	Inf			Lsat_1_v5_gn_8_9741	3.55866			Lsat_1_v5_gn_7_15841	Inf			Lsat_1_v5_gn_7_97721	4.59224
Lsat_1_v5_gn_5_25781	-Inf			Lsat_1_v5_gn_0_9600	-11.6647			Lsat_1_v5_gn_9_51101	Inf			Lsat_1_v5_gn_5_41281	9.06343
Lsat_1_v5_gn_2_1040	Inf			Lsat_1_v5_gn_4_46420	5.05657			Lsat_1_v5_gn_6_112060	-Inf			Lsat_1_v5_gn_7_26981	-4.52186
Lsat_1_v5_gn_2_25880	Inf			Lsat_1_v5_gn_1_58781	3.40003			Lsat_1_v5_gn_5_70781	-4.41915			Lsat_1_v5_gn_7_20981	3.59639
Lsat_1_v5_gn_1_31140	3.63903			Lsat_1_v5_gn_2_120461	10.5592			Lsat_1_v5_gn_1_31160	Inf			Lsat_1_v5_gn_0_19921	-Inf
Lsat_1_v5_gn_4_47521	Inf			Lsat_1_v5_gn_1_28321	8.08013			Lsat_1_v5_gn_1_60921	-5.15644			Lsat_1_v5_gn_7_93561	-4.03103
Lsat_1_v5_gn_5_152161	4.55403			Lsat_1_v5_gn_7_87881	-6.69228			Lsat_1_v5_gn_8_125081	Inf			Lsat_1_v5_gn_5_158561	-Inf
Lsat_1_v5_gn_4_180921	-4.42954			Lsat_1_v5_gn_8_86961	3.94099			Lsat_1_v5_gn_3_41880	-6.71074			Lsat_1_v5_gn_3_27320	6.65852
Lsat_1_v5_gn_4_75560	-5.9424			Lsat_1_v5_gn_2_45941	3.84703			Lsat_1_v5_gn_1_79741	-8.40216			Lsat_1_v5_gn_6_40121	7.13367
Lsat_1_v5_gn_2_7040	Inf			Lsat_1_v5_gn_8_35040	Inf			Lsat_1_v5_gn_7_93541	Inf			Lsat_1_v5_gn_5_55261	5.96202
Lsat_1_v5_gn_8_98760	Inf			Lsat_1_v5_gn_1_125781	3.4128			Lsat_1_v5_gn_3_125080	Inf			Lsat_1_v5_gn_3_76981	-6.8523
Lsat_1_v5_gn_7_102981	3.75189			Lsat_1_v5_gn_7_99560	4.65247			Lsat_1_v5_gn_9_82540	Inf			Lsat_1_v5_gn_1_58781	3.71614
Lsat_1_v5_gn_4_180961	-Inf			Lsat_1_v5_gn_4_34741	-4.43744			Lsat_1_v5_gn_2_26141	Inf			Lsat_1_v5_gn_8_70361	-5.38812
Lsat_1_v5_gn_7_104460	-Inf			Lsat_1_v5_gn_2_117121	3.50728			Lsat_1_v5_gn_9_59740	Inf			Lsat_1_v5_gn_2_30601	Inf
Lsat_1_v5_gn_8_121640	Inf			Lsat_1_v5_gn_7_99020	4.1662			Lsat_1_v5_gn_8_114001	-8.36814			Lsat_1_v5_gn_1_86860	Inf
Lsat_1_v5_gn_3_50661	-Inf			Lsat_1_v5_gn_1_31160	5.13113			Lsat_1_v5_gn_6_98621	7.87697			Lsat_1_v5_gn_4_152681	-3.52676
Lsat_1_v5_gn_1_47661	-Inf			Lsat_1_v5_gn_2_60540	3.79954			Lsat_1_v5_gn_8_91121	4.98195			Lsat_1_v5_gn_6_94641	4.0852
Lsat_1_v5_gn_5_87500	Inf			Lsat_1_v5_gn_4_159501	-Inf			Lsat_1_v5_gn_5_14201	-7.38892			Lsat_1_v5_gn_2_49961	3.57137
Lsat_1_v5_gn_3_27320	7.82634			Lsat_1_v5_gn_9_115041	3.91231			Lsat_1_v5_gn_6_36180	Inf			Lsat_1_v5_gn_7_25160	-9.05332
Lsat_1_v5_gn_6_110601	-Inf			Lsat_1_v5_gn_5_81461	Inf			Lsat_1_v5_gn_2_82441	Inf			Lsat_1_v5_gn_1_92181	5.71137
Lsat_1_v5_gn_4_94000	7.34149			Lsat_1_v5_gn_4_84301	-3.94027			Lsat_1_v5_gn_8_81861	Inf			Lsat_1_v5_gn_6_89561	-4.19073
Lsat_1_v5_gn_4_150501	Inf			Lsat_1_v5_gn_9_89941	Inf			Lsat_1_v5_gn_9_110161	-Inf			Lsat_1_v5_gn_4_165120	-3.80729
Lsat_1_v5_gn_2_27580	Inf			Lsat_1_v5_gn_2_44341	Inf			Lsat_1_v5_gn_5_139960	Inf			Lsat_1_v5_gn_5_79461	-3.53716
Lsat_1_v5_gn_9_90700	-Inf			Lsat_1_v5_gn_6_65760	3.58248			Lsat_1_v5_gn_1_50480	Inf			Lsat_1_v5_gn_8_110421	5.03094
Lsat_1_v5_gn_9_10400	-7.01214			Lsat_1_v5_gn_7_113201	-4.89097			Lsat_1_v5_gn_9_11801	Inf			Lsat_1_v5_gn_4_64161	-Inf
Lsat_1_v5_gn_8_19721	-Inf			Lsat_1_v5_gn_4_131881	Inf			Lsat_1_v5_gn_6_74860	6.24222			Lsat_1_v5_gn_3_119900	-3.71028
Lsat_1_v5_gn_4_167181	7.00401			Lsat_1_v5_gn_4_3921	4.15359			Lsat_1_v5_gn_7_58220	8.33409			Lsat_1_v5_gn_5_70781	-4.73608
Lsat_1_v5_gn_3_42141	Inf			Lsat_1_v5_gn_2_39121	3.61834			Lsat_1_v5_gn_4_15740	-5.34288			Lsat_1_v5_gn_4_48041	-Inf
Lsat_1_v5_gn_2_42020	3.05701			Lsat_1_v5_gn_9_117581	3.35891			Lsat_1_v5_gn_8_126841	Inf			Lsat_1_v5_gn_3_11081	6.70647
Lsat_1_v5_gn_1_121360	-7.03591			Lsat_1_v5_gn_2_70260	3.50694			Lsat_1_v5_gn_8_38860	4.11999			Lsat_1_v5_gn_8_66261	-4.29133
Lsat_1_v5_gn_8_48700	5.34129			Lsat_1_v5_gn_3_30521	4.33551			Lsat_1_v5_gn_2_103841	-3.6669			Lsat_1_v5_gn_1_65480	-3.63824
Lsat_1_v5_gn_5_75400	Inf			Lsat_1_v5_gn_7_114400	-4.0051			Lsat_1_v5_gn_4_130460	-Inf			Lsat_1_v5_gn_8_25260	Inf
Lsat_1_v5_gn_5_3000	Inf			Lsat_1_v5_gn_7_103800	5.99921			Lsat_1_v5_gn_4_71361	5.81437			Lsat_1_v5_gn_5_116021	4.52461
Lsat_1_v5_gn_1_42841	3.56772			Lsat_1_v5_gn_3_3061	3.04878			Lsat_1_v5_gn_9_76941	-Inf			Lsat_1_v5_gn_5_42681	6.1758
Lsat_1_v5_gn_1_59501	5.48543			Lsat_1_v5_gn_8_150161	5.3388			Lsat_1_v5_gn_2_79541	-3.55945			Lsat_1_v5_gn_6_116861	Inf
Lsat_1_v5_gn_8_31081	-2.96629			Lsat_1_v5_gn_9_94640	-Inf			Lsat_1_v5_gn_8_2041	Inf			Lsat_1_v5_gn_2_73941	-4.0039
Lsat_1_v5_gn_0_13981	-Inf			Lsat_1_v5_gn_1_16981	7.61689			Lsat_1_v5_gn_3_30900	-Inf			Lsat_1_v5_gn_8_127980	-3.56778
Lsat_1_v5_gn_8_112080	Inf			Lsat_1_v5_gn_4_119521	3.56806			Lsat_1_v5_gn_4_28201	-5.10988			Lsat_1_v5_gn_1_38020	-Inf
Lsat_1_v5_gn_2_44440	-Inf			Lsat_1_v5_gn_9_32500	3.54252			Lsat_1_v5_gn_5_42001	Inf			Lsat_1_v5_gn_9_97501	-4.04437
Lsat_1_v5_gn_4_171021	-Inf			Lsat_1_v5_gn_8_95580	3.08218			Lsat_1_v5_gn_5_61840	Inf			Lsat_1_v5_gn_8_25040	9.27976
Lsat_1_v5_gn_2_90001	-Inf			Lsat_1_v5_gn_5_49520	3.71676			Lsat_1_v5_gn_5_66461	Inf			Lsat_1_v5_gn_8_133561	3.38095
Lsat_1_v5_gn_5_54940	Inf			Lsat_1_v5_gn_2_40080	7.90997			Lsat_1_v5_gn_1_91880	-5.02678			Lsat_1_v5_gn_2_23941	-8.0485
Lsat_1_v5_gn_5_49520	3.15873			Lsat_1_v5_gn_4_164620	-3.14278			Lsat_1_v5_gn_2_20941	-Inf			Lsat_1_v5_gn_2_101240	-9.146
Lsat_1_v5_gn_6_103800	-Inf			Lsat_1_v5_gn_2_60481	-Inf			Lsat_1_v5_gn_7_42600	6.51267			Lsat_1_v5_gn_2_116741	-4.65191
Lsat_1_v5_gn_9_32440	3.99759			Lsat_1_v5_gn_8_110401	-3.35939			Lsat_1_v5_gn_6_116861	Inf			Lsat_1_v5_gn_4_85261	-4.06738
Lsat_1_v5_gn_9_181	-3.04268			Lsat_1_v5_gn_5_148040	3.17398			Lsat_1_v5_gn_1_60741	-Inf			Lsat_1_v5_gn_7_60661	4.81236
Lsat_1_v5_gn_5_103860	-2.91326			Lsat_1_v5_gn_5_189900	4.07285			Lsat_1_v5_gn_1_19640	-4.79868			Lsat_1_v5_gn_9_1240	-3.64425
Lsat_1_v5_gn_2_72001	4.92006			Lsat_1_v5_gn_8_3141	-4.14423			Lsat_1_v5_gn_3_116581	8.25706			Lsat_1_v5_gn_8_1201	-5.21277
Lsat_1_v5_gn_9_105960	2.92331			Lsat_1_v5_gn_4_131900	Inf			Lsat_1_v5_gn_3_35920	Inf			Lsat_1_v5_gn_3_61220	-3.36518
Lsat_1_v5_gn_2_4900	3.35896			Lsat_1_v5_gn_9_41480	4.80632			Lsat_1_v5_gn_5_55560	-Inf			Lsat_1_v5_gn_5_62121	-3.49037
Lsat_1_v5_gn_2_480	Inf			Lsat_1_v5_gn_5_148401	-3.35295			Lsat_1_v5_gn_5_63740	6.66158			Lsat_1_v5_gn_2_109700	-Inf
Lsat_1_v5_gn_6_75480	-5.31515			Lsat_1_v5_gn_2_47181	8.14061			Lsat_1_v5_gn_7_48240	-Inf			Lsat_1_v5_gn_8_49880	4.93841
Lsat_1_v5_gn_6_34481	4.15293			Lsat_1_v5_gn_9_12561	-3.70675			Lsat_1_v5_gn_6_86961	Inf			Lsat_1_v5_gn_6_75800	-7.64683
Lsat_1_v5_gn_2_57620	2.70581			Lsat_1_v5_gn_1_124140	-3.97428			Lsat_1_v5_gn_1_93520	-Inf			Lsat_1_v5_gn_9_22601	Inf
Lsat_1_v5_gn_2_90281	Inf			Lsat_1_v5_gn_3_64300	Inf			Lsat_1_v5_gn_1_90161	Inf			Lsat_1_v5_gn_3_139060	-3.85159
Lsat_1_v5_gn_9_66221	-3.18893			Lsat_1_v5_gn_8_49240	4.15376			Lsat_1_v5_gn_1_123221	Inf			Lsat_1_v5_gn_2_120520	Inf
Lsat_1_v5_gn_9_19881	4.56327			Lsat_1_v5_gn_8_78801	3.06393			Lsat_1_v5_gn_6_43820	Inf			Lsat_1_v5_gn_3_87780	7.09334
Lsat_1_v5_gn_3_11781	Inf			Lsat_1_v5_gn_5_48061	3.04406			Lsat_1_v5_gn_3_37640	Inf			Lsat_1_v5_gn_8_145420	-4.5714
Lsat_1_v5_gn_3_33461	-Inf			Lsat_1_v5_gn_3_116581	-Inf			Lsat_1_v5_gn_5_48561	-4.15298			Lsat_1_v5_gn_3_63880	3.35766
Lsat_1_v5_gn_2_121260	Inf			Lsat_1_v5_gn_8_118921	3.14441			Lsat_1_v5_gn_3_37540	Inf			Lsat_1_v5_gn_6_101660	-3.55017
Lsat_1_v5_gn_5_184121	-5.27697			Lsat_1_v5_gn_2_119220	3.71807			Lsat_1_v5_gn_5_187341	Inf			Lsat_1_v5_gn_3_87541	-Inf
Lsat_1_v5_gn_1_123521	11.0044			Lsat_1_v5_gn_3_119200	2.98363			Lsat_1_v5_gn_9_19800	Inf			Lsat_1_v5_gn_9_74980	-4.03187
Lsat_1_v5_gn_9_97001	Inf			Lsat_1_v5_gn_4_79881	3.19914			Lsat_1_v5_gn_6_30481	5.46944			Lsat_1_v5_gn_1_91940	-5.72026
Lsat_1_v5_gn_5_23101	-3.50242			Lsat_1_v5_gn_3_74560	-3.00532			Lsat_1_v5_gn_3_64300	Inf			Lsat_1_v5_gn_9_32500	4.10379
Lsat_1_v5_gn_4_2320	-4.43423			Lsat_1_v5_gn_4_117460	3.76721			Lsat_1_v5_gn_3_39881	Inf			Lsat_1_v5_gn_8_87601	-3.39148
Lsat_1_v5_gn_8_49240	3.42301			Lsat_1_v5_gn_5_106661	Inf			Lsat_1_v5_gn_7_64441	Inf			Lsat_1_v5_gn_4_180961	7.38839
Lsat_1_v5_gn_8_32281	Inf			Lsat_1_v5_gn_1_123221	8.09014			Lsat_1_v5_gn_3_81501	Inf			Lsat_1_v5_gn_4_84301	-4.17709
Lsat_1_v5_gn_3_117340	Inf			Lsat_1_v5_gn_9_103760	4.04819			Lsat_1_v5_gn_3_136681	7.80183			Lsat_1_v5_gn_9_28800	-Inf
Lsat_1_v5_gn_4_68300	-Inf			Lsat_1_v5_gn_9_92360	-3.53291			Lsat_1_v5_gn_5_74860	Inf			Lsat_1_v5_gn_8_110521	5.10357
Lsat_1_v5_gn_5_108481	2.75884			Lsat_1_v5_gn_8_21060	-Inf			Lsat_1_v5_gn_4_167161	-Inf			Lsat_1_v5_gn_4_49300	Inf
Lsat_1_v5_gn_2_11741	-3.06721			Lsat_1_v5_gn_4_75560	-8.37445			Lsat_1_v5_gn_7_46580	Inf			Lsat_1_v5_gn_9_20601	3.46231
Lsat_1_v5_gn_1_90121	Inf			Lsat_1_v5_gn_1_95060	5.17302			Lsat_1_v5_gn_5_70961	7.79324			Lsat_1_v5_gn_9_118681	Inf
Lsat_1_v5_gn_5_54420	3.45309			Lsat_1_v5_gn_9_39460	3.1221			Lsat_1_v5_gn_5_75960	Inf			Lsat_1_v5_gn_3_40321	4.23028
Lsat_1_v5_gn_8_100600	-Inf			Lsat_1_v5_gn_1_23721	3.45407			Lsat_1_v5_gn_7_13760	-3.50602			Lsat_1_v5_gn_2_2200	-4.0161
Lsat_1_v5_gn_1_88300	-Inf			Lsat_1_v5_gn_7_4660	Inf			Lsat_1_v5_gn_2_102320	6.79056			Lsat_1_v5_gn_3_52761	4.12728
Lsat_1_v5_gn_7_95981	-Inf			Lsat_1_v5_gn_2_700	-Inf			Lsat_1_v5_gn_3_3821	Inf			Lsat_1_v5_gn_1_91880	-Inf
Lsat_1_v5_gn_4_148200	4.85042			Lsat_1_v5_gn_6_53560	Inf			Lsat_1_v5_gn_2_620	3.5668			Lsat_1_v5_gn_7_75180	-3.62456
Lsat_1_v5_gn_9_88801	-Inf			Lsat_1_v5_gn_5_27881	2.92013			Lsat_1_v5_gn_1_28321	-Inf			Lsat_1_v5_gn_3_12861	3.43791
Lsat_1_v5_gn_8_25940	Inf			Lsat_1_v5_gn_6_42360	5.01408			Lsat_1_v5_gn_0_19860	4.81312			Lsat_1_v5_gn_8_79181	3.44343
Lsat_1_v5_gn_1_122260	-Inf			Lsat_1_v5_gn_9_62000	-Inf			Lsat_1_v5_gn_4_49300	Inf			Lsat_1_v5_gn_5_181161	-4.28269
Lsat_1_v5_gn_3_39881	3.7248			Lsat_1_v5_gn_5_74860	Inf			Lsat_1_v5_gn_2_4900	4.48701			Lsat_1_v5_gn_5_139160	-4.52221
Lsat_1_v5_gn_9_31640	3.27815			Lsat_1_v5_gn_2_72681	2.91504			Lsat_1_v5_gn_1_37241	Inf			Lsat_1_v5_gn_5_189001	-6.06657
Lsat_1_v5_gn_3_30521	2.59039			Lsat_1_v5_gn_2_81020	3.55678			Lsat_1_v5_gn_6_75800	-4.48081			Lsat_1_v5_gn_4_183881	3.24467
Lsat_1_v5_gn_2_91401	Inf			Lsat_1_v5_gn_5_55261	3.66808			Lsat_1_v5_gn_8_48221	9.37437			Lsat_1_v5_gn_7_4200	-3.33121
Lsat_1_v5_gn_5_127720	-4.22949			Lsat_1_v5_gn_7_106740	-3.5431			Lsat_1_v5_gn_9_118581	8.71029			Lsat_1_v5_gn_2_76281	-7.40159
Lsat_1_v5_gn_4_109061	Inf			Lsat_1_v5_gn_4_51721	3.18969			Lsat_1_v5_gn_8_150301	-Inf			Lsat_1_v5_gn_5_163121	4.37992
Lsat_1_v5_gn_2_20381	-3.51169			Lsat_1_v5_gn_2_13121	3.92558			Lsat_1_v5_gn_5_18120	-5.18434			Lsat_1_v5_gn_8_86961	6.1331
Lsat_1_v5_gn_8_2421	2.60588			Lsat_1_v5_gn_2_15841	-5.21891			Lsat_1_v5_gn_9_35561	4.77772			Lsat_1_v5_gn_1_31140	10.5065
Lsat_1_v5_gn_7_99020	4.39258			Lsat_1_v5_gn_9_31681	3.41628			Lsat_1_v5_gn_6_113301	-3.75311			Lsat_1_v5_gn_3_114881	4.05492
Lsat_1_v5_gn_2_76880	-5.30253			Lsat_1_v5_gn_8_7641	-3.05453			Lsat_1_v5_gn_4_97721	Inf			Lsat_1_v5_gn_5_174581	-3.54066
Lsat_1_v5_gn_1_105980	Inf			Lsat_1_v5_gn_8_67901	3.35177			Lsat_1_v5_gn_9_90520	-5.81454			Lsat_1_v5_gn_8_107560	4.0791
Lsat_1_v5_gn_2_41300	3.3368			Lsat_1_v5_gn_1_92181	3.79909			Lsat_1_v5_gn_1_109380	-4.37263			Lsat_1_v5_gn_5_79481	-3.2669
Lsat_1_v5_gn_5_49640	3.03431			Lsat_1_v5_gn_9_54860	2.87471			Lsat_1_v5_gn_8_75800	4.88883			Lsat_1_v5_gn_9_48361	-3.32179
Lsat_1_v5_gn_3_87760	-2.44813			Lsat_1_v5_gn_5_124380	3.01032			Lsat_1_v5_gn_7_29740	3.29087			Lsat_1_v5_gn_6_113301	-4.03235
Lsat_1_v5_gn_4_139721	3.91238			Lsat_1_v5_gn_7_46160	-3.03785			Lsat_1_v5_gn_6_41840	-Inf			Lsat_1_v5_gn_7_19801	-4.10451
Lsat_1_v5_gn_8_142680	Inf			Lsat_1_v5_gn_8_114401	3.10687			Lsat_1_v5_gn_2_85160	3.71227			Lsat_1_v5_gn_4_97721	Inf
Lsat_1_v5_gn_4_80460	-Inf			Lsat_1_v5_gn_5_159200	-3.24281			Lsat_1_v5_gn_8_113201	7.1732			Lsat_1_v5_gn_8_6520	-3.86458
Lsat_1_v5_gn_2_46400	Inf			Lsat_1_v5_gn_8_132621	4.66208			Lsat_1_v5_gn_5_164321	Inf			Lsat_1_v5_gn_1_72961	-3.14813
Lsat_1_v5_gn_6_23860	-5.08491			Lsat_1_v5_gn_2_113161	-4.82321			Lsat_1_v5_gn_9_16281	Inf			Lsat_1_v5_gn_8_7641	-3.35817
Lsat_1_v5_gn_2_19020	-10.9875			Lsat_1_v5_gn_8_96821	-4.41514			Lsat_1_v5_gn_6_76240	-3.25063			Lsat_1_v5_gn_5_55580	-3.22104
Lsat_1_v5_gn_8_110401	-2.52759			Lsat_1_v5_gn_3_40461	5.56811			Lsat_1_v5_gn_1_104861	Inf			Lsat_1_v5_gn_9_16281	Inf
Lsat_1_v5_gn_4_12941	2.50116			Lsat_1_v5_gn_9_37380	3.84121			Lsat_1_v5_gn_5_139301	-6.34836			Lsat_1_v5_gn_1_118041	-6.22304
Lsat_1_v5_gn_2_115560	2.76888			Lsat_1_v5_gn_3_139060	-3.27039			Lsat_1_v5_gn_9_38760	-4.2507			Lsat_1_v5_gn_9_104101	Inf
Lsat_1_v5_gn_3_60980	Inf			Lsat_1_v5_gn_8_22461	-9.89814			Lsat_1_v5_gn_5_158540	-Inf			Lsat_1_v5_gn_6_42181	6.59327
Lsat_1_v5_gn_4_170661	-Inf			Lsat_1_v5_gn_5_24900	2.78792			Lsat_1_v5_gn_1_106620	-4.8509			Lsat_1_v5_gn_3_1101	-7.78413
Lsat_1_v5_gn_3_74560	-2.42621			Lsat_1_v5_gn_6_45060	4.68895			Lsat_1_v5_gn_4_98781	-Inf			Lsat_1_v5_gn_9_20540	-6.03817
Lsat_1_v5_gn_4_129720	2.59734			Lsat_1_v5_gn_5_15980	-Inf			Lsat_1_v5_gn_2_76281	-4.12434			Lsat_1_v5_gn_1_37120	-Inf
Lsat_1_v5_gn_8_104201	-6.28934			Lsat_1_v5_gn_8_38840	4.32839			Lsat_1_v5_gn_2_128000	Inf			Lsat_1_v5_gn_8_140640	-3.19757
Lsat_1_v5_gn_6_76441	-2.40972			Lsat_1_v5_gn_1_37241	Inf			Lsat_1_v5_gn_3_51220	-Inf			Lsat_1_v5_gn_6_51000	-Inf
Lsat_1_v5_gn_1_91860	-4.70975			Lsat_1_v5_gn_9_111260	2.99882			Lsat_1_v5_gn_6_21080	Inf			Lsat_1_v5_gn_5_154260	-9.27359
Lsat_1_v5_gn_4_119521	2.52203			Lsat_1_v5_gn_3_92480	4.80389			Lsat_1_v5_gn_4_172801	5.62654			Lsat_1_v5_gn_8_132621	Inf
Lsat_1_v5_gn_8_56181	-2.74206			Lsat_1_v5_gn_8_7780	4.11222			Lsat_1_v5_gn_2_18340	-7.56877			Lsat_1_v5_gn_2_25880	-Inf
Lsat_1_v5_gn_9_35561	2.8639			Lsat_1_v5_gn_2_45920	3.16461			Lsat_1_v5_gn_8_136221	Inf			Lsat_1_v5_gn_7_99560	5.74145
Lsat_1_v5_gn_4_80480	2.41491			Lsat_1_v5_gn_2_133601	-4.46128			Lsat_1_v5_gn_1_57340	6.05626			Lsat_1_v5_gn_5_38660	Inf
Lsat_1_v5_gn_4_30941	-3.18019			Lsat_1_v5_gn_9_88420	-Inf			Lsat_1_v5_gn_3_56980	7.24666			Lsat_1_v5_gn_2_20381	Inf
Lsat_1_v5_gn_3_61740	3.98505			Lsat_1_v5_gn_5_62121	-2.9683			Lsat_1_v5_gn_1_128400	-3.30991			Lsat_1_v5_gn_1_76480	3.17248
Lsat_1_v5_gn_1_105061	-3.35154			Lsat_1_v5_gn_1_43561	2.91475			Lsat_1_v5_gn_7_8081	-4.24389			Lsat_1_v5_gn_1_4600	5.26369
Lsat_1_v5_gn_8_13801	Inf			Lsat_1_v5_gn_9_27161	-3.42108			Lsat_1_v5_gn_5_182601	-3.25722			Lsat_1_v5_gn_4_15740	-6.06298
Lsat_1_v5_gn_7_93161	2.35698			Lsat_1_v5_gn_4_94000	7.90313			Lsat_1_v5_gn_8_56801	Inf			Lsat_1_v5_gn_6_4461	3.56338
Lsat_1_v5_gn_1_5801	Inf			Lsat_1_v5_gn_3_117361	-Inf			Lsat_1_v5_gn_9_84520	-3.31013			Lsat_1_v5_gn_7_106740	-4.55304
Lsat_1_v5_gn_2_88921	Inf			Lsat_1_v5_gn_1_105461	-Inf			Lsat_1_v5_gn_4_61220	Inf			Lsat_1_v5_gn_5_44481	-3.38489
Lsat_1_v5_gn_8_120380	Inf			Lsat_1_v5_gn_5_128901	3.34192			Lsat_1_v5_gn_3_117680	Inf			Lsat_1_v5_gn_5_162881	Inf
Lsat_1_v5_gn_1_8041	-Inf			Lsat_1_v5_gn_6_66560	Inf			Lsat_1_v5_gn_3_43201	Inf			Lsat_1_v5_gn_8_118941	3.3015
Lsat_1_v5_gn_4_26041	3.07128			Lsat_1_v5_gn_7_74101	-Inf			Lsat_1_v5_gn_3_68641	Inf			Lsat_1_v5_gn_8_101401	-3.07018
Lsat_1_v5_gn_9_20380	Inf			Lsat_1_v5_gn_4_54901	-3.80244			Lsat_1_v5_gn_5_75420	Inf			Lsat_1_v5_gn_7_8081	-7.02633
Lsat_1_v5_gn_6_43921	Inf			Lsat_1_v5_gn_1_93600	-Inf			Lsat_1_v5_gn_3_75120	3.74241			Lsat_1_v5_gn_5_47301	Inf
Lsat_1_v5_gn_2_43220	2.76432			Lsat_1_v5_gn_4_104200	6.55907			Lsat_1_v5_gn_8_43541	Inf			Lsat_1_v5_gn_6_76760	-6.8066
Lsat_1_v5_gn_1_57881	-Inf			Lsat_1_v5_gn_2_81341	3.47015			Lsat_1_v5_gn_8_50701	Inf			Lsat_1_v5_gn_1_31160	Inf
Lsat_1_v5_gn_2_70260	2.59429			Lsat_1_v5_gn_8_19781	3.40397			Lsat_1_v5_gn_8_35040	Inf			Lsat_1_v5_gn_3_12921	3.56969
Lsat_1_v5_gn_1_28600	2.33233			Lsat_1_v5_gn_1_4600	3.26918			Lsat_1_v5_gn_2_133681	5.38048			Lsat_1_v5_gn_3_110880	-3.59537
Lsat_1_v5_gn_1_112261	-Inf			Lsat_1_v5_gn_5_34640	-3.27687			Lsat_1_v5_gn_1_60521	Inf			Lsat_1_v5_gn_6_57961	3.37449
Lsat_1_v5_gn_1_73881	Inf			Lsat_1_v5_gn_6_107180	3.00862			Lsat_1_v5_gn_5_54420	5.21211			Lsat_1_v5_gn_6_17501	-3.80261
Lsat_1_v5_gn_2_4720	Inf			Lsat_1_v5_gn_1_128160	3.04912			Lsat_1_v5_gn_2_15941	Inf			Lsat_1_v5_gn_1_30140	-3.10747
Lsat_1_v5_gn_3_108481	4.10332			Lsat_1_v5_gn_5_24941	2.92249			Lsat_1_v5_gn_5_159340	Inf			Lsat_1_v5_gn_8_56641	-3.92009
Lsat_1_v5_gn_3_38341	-5.0696			Lsat_1_v5_gn_3_119861	-4.78245			Lsat_1_v5_gn_9_88241	-4.55992			Lsat_1_v5_gn_7_81460	-Inf
Lsat_1_v5_gn_8_115261	2.94632			Lsat_1_v5_gn_6_79160	2.90077			Lsat_1_v5_gn_4_28181	-4.60466			Lsat_1_v5_gn_2_133681	5.90479
Lsat_1_v5_gn_4_54901	-2.76928			Lsat_1_v5_gn_3_78540	2.76049			Lsat_1_v5_gn_3_117361	Inf			Lsat_1_v5_gn_5_163080	Inf
Lsat_1_v5_gn_2_101600	3.95231			Lsat_1_v5_gn_1_26300	-6.38972			Lsat_1_v5_gn_8_125500	Inf			Lsat_1_v5_gn_2_124540	-3.15482
Lsat_1_v5_gn_4_182760	Inf			Lsat_1_v5_gn_2_29200	-3.49428			Lsat_1_v5_gn_7_12420	6.66254			Lsat_1_v5_gn_2_13121	5.34237
Lsat_1_v5_gn_9_103941	2.97255			Lsat_1_v5_gn_7_76780	-4.12046			Lsat_1_v5_gn_4_16981	Inf			Lsat_1_v5_gn_9_3920	-Inf
Lsat_1_v5_gn_1_93941	5.43233			Lsat_1_v5_gn_4_78640	2.75247			Lsat_1_v5_gn_1_38961	-Inf			Lsat_1_v5_gn_3_78660	-3.36025
Lsat_1_v5_gn_3_49640	-3.32838			Lsat_1_v5_gn_4_180921	3.00311			Lsat_1_v5_gn_3_119721	-3.3686			Lsat_1_v5_gn_7_1400	Inf
Lsat_1_v5_gn_5_19740	-9.3788			Lsat_1_v5_gn_6_19060	4.19167			Lsat_1_v5_gn_4_18721	Inf			Lsat_1_v5_gn_3_8340	4.26309
Lsat_1_v5_gn_7_24861	-3.63666			Lsat_1_v5_gn_8_92521	-2.74657			Lsat_1_v5_gn_8_25021	Inf			Lsat_1_v5_gn_5_42581	-4.63706
Lsat_1_v5_gn_4_32741	Inf			Lsat_1_v5_gn_4_13460	Inf			Lsat_1_v5_gn_5_145201	4.42684			Lsat_1_v5_gn_3_92401	-5.20673
Lsat_1_v5_gn_9_87721	-Inf			Lsat_1_v5_gn_2_89601	-Inf			Lsat_1_v5_gn_3_118060	5.01286			Lsat_1_v5_gn_8_4301	3.15872
Lsat_1_v5_gn_4_47840	Inf			Lsat_1_v5_gn_5_18140	2.7348			Lsat_1_v5_gn_5_8960	3.26369			Lsat_1_v5_gn_2_6021	-3.19624
Lsat_1_v5_gn_8_117441	-2.40181			Lsat_1_v5_gn_4_115900	Inf			Lsat_1_v5_gn_8_41000	6.47898			Lsat_1_v5_gn_8_61000	-3.07437
Lsat_1_v5_gn_9_37320	-2.76969			Lsat_1_v5_gn_6_75760	-5.04852			Lsat_1_v5_gn_4_183440	Inf			Lsat_1_v5_gn_2_72581	3.03221
Lsat_1_v5_gn_1_127800	-Inf			Lsat_1_v5_gn_4_119301	-3.5929			Lsat_1_v5_gn_7_22361	Inf			Lsat_1_v5_gn_2_39940	-6.11867
Lsat_1_v5_gn_8_130720	-Inf			Lsat_1_v5_gn_9_66221	-4.2094			Lsat_1_v5_gn_3_74761	-3.05334			Lsat_1_v5_gn_3_960	Inf
Lsat_1_v5_gn_9_38300	5.20251			Lsat_1_v5_gn_4_168041	-2.9499			Lsat_1_v5_gn_5_190561	Inf			Lsat_1_v5_gn_1_93160	Inf
Lsat_1_v5_gn_2_281	2.61608			Lsat_1_v5_gn_3_82160	-4.16672			Lsat_1_v5_gn_9_19960	3.28849			Lsat_1_v5_gn_8_3001	4.12761
Lsat_1_v5_gn_2_700	-3.73329			Lsat_1_v5_gn_9_60440	-2.96523			Lsat_1_v5_gn_6_89800	-3.24406			Lsat_1_v5_gn_5_176900	-3.17841
Lsat_1_v5_gn_5_100341	Inf			Lsat_1_v5_gn_8_142640	Inf			Lsat_1_v5_gn_3_126500	3.60274			Lsat_1_v5_gn_5_148040	3.14051
Lsat_1_v5_gn_6_76240	-2.28732			Lsat_1_v5_gn_8_150280	Inf			Lsat_1_v5_gn_1_19860	Inf			Lsat_1_v5_gn_6_25880	Inf
Lsat_1_v5_gn_1_103461	-2.40678			Lsat_1_v5_gn_3_123460	3.00371			Lsat_1_v5_gn_8_110421	4.73594			Lsat_1_v5_gn_5_139061	-2.96896
Lsat_1_v5_gn_5_42001	3.33015			Lsat_1_v5_gn_4_167221	3.45068			Lsat_1_v5_gn_5_152161	6.04659			Lsat_1_v5_gn_2_1300	-3.16064
Lsat_1_v5_gn_3_2180	3.36817			Lsat_1_v5_gn_5_183581	-6.20674			Lsat_1_v5_gn_5_49081	4.6969			Lsat_1_v5_gn_4_55580	-3.10474
Lsat_1_v5_gn_3_54141	-Inf			Lsat_1_v5_gn_1_44021	-Inf			Lsat_1_v5_gn_0_4201	Inf			Lsat_1_v5_gn_2_95901	-3.02511
Lsat_1_v5_gn_1_105380	Inf			Lsat_1_v5_gn_9_19881	7.00312			Lsat_1_v5_gn_8_141180	Inf			Lsat_1_v5_gn_1_95060	Inf
Lsat_1_v5_gn_2_39121	2.5781			Lsat_1_v5_gn_8_66901	-Inf			Lsat_1_v5_gn_9_85621	-Inf			Lsat_1_v5_gn_8_141180	Inf
Lsat_1_v5_gn_2_42860	-3.42054			Lsat_1_v5_gn_6_4360	3.3292			Lsat_1_v5_gn_8_31081	-3.20447			Lsat_1_v5_gn_5_79180	Inf
Lsat_1_v5_gn_5_55381	6.40871			Lsat_1_v5_gn_7_111841	2.87593			Lsat_1_v5_gn_7_87300	9.45625			Lsat_1_v5_gn_5_93040	-3.04911
Lsat_1_v5_gn_2_2080	2.27729			Lsat_1_v5_gn_8_103180	4.10895			Lsat_1_v5_gn_3_40341	8.29922			Lsat_1_v5_gn_8_150141	Inf
Lsat_1_v5_gn_9_99800	-5.55443			Lsat_1_v5_gn_3_40600	-5.25353			Lsat_1_v5_gn_6_98601	5.77657			Lsat_1_v5_gn_3_16701	-Inf
Lsat_1_v5_gn_5_173120	2.53584			Lsat_1_v5_gn_7_44581	3.84175			Lsat_1_v5_gn_9_91780	Inf			Lsat_1_v5_gn_7_76780	-4.52486
Lsat_1_v5_gn_1_42121	-5.11765			Lsat_1_v5_gn_8_50780	2.85383			Lsat_1_v5_gn_9_104220	-Inf			Lsat_1_v5_gn_6_10760	-3.19562
Lsat_1_v5_gn_5_41621	-Inf			Lsat_1_v5_gn_5_190321	2.86901			Lsat_1_v5_gn_5_189600	-4.03725			Lsat_1_v5_gn_7_97821	8.01123
Lsat_1_v5_gn_2_72681	2.23113			Lsat_1_v5_gn_6_75800	-6.18255			Lsat_1_v5_gn_8_50940	Inf			Lsat_1_v5_gn_3_59660	-3.50123
Lsat_1_v5_gn_1_74301	-Inf			Lsat_1_v5_gn_8_114880	-3.95162			Lsat_1_v5_gn_9_51220	Inf			Lsat_1_v5_gn_5_54420	7.94067
Lsat_1_v5_gn_8_45541	-9.34167			Lsat_1_v5_gn_9_55180	-7.76864			Lsat_1_v5_gn_8_50421	Inf			Lsat_1_v5_gn_7_3801	-3.03222
Lsat_1_v5_gn_4_34580	-2.92263			Lsat_1_v5_gn_9_85400	3.32515			Lsat_1_v5_gn_8_121581	-8.00514			Lsat_1_v5_gn_5_189600	-5.09237
Lsat_1_v5_gn_4_102880	-2.33531			Lsat_1_v5_gn_8_3980	3.33657			Lsat_1_v5_gn_4_151260	Inf			Lsat_1_v5_gn_4_103980	-4.43854
Lsat_1_v5_gn_6_42360	3.82702			Lsat_1_v5_gn_3_40481	4.13413			Lsat_1_v5_gn_3_135681	Inf			Lsat_1_v5_gn_5_148401	-3.36397
Lsat_1_v5_gn_5_22780	-10.9551			Lsat_1_v5_gn_7_113221	-2.90206			Lsat_1_v5_gn_5_71101	-Inf			Lsat_1_v5_gn_5_125081	-3.22807
Lsat_1_v5_gn_9_20601	2.15103			Lsat_1_v5_gn_5_133461	-Inf			Lsat_1_v5_gn_9_19881	9.97738			Lsat_1_v5_gn_8_38921	3.41299
Lsat_1_v5_gn_2_72581	3.6131			Lsat_1_v5_gn_4_183881	2.57956			Lsat_1_v5_gn_3_37581	4.76685			Lsat_1_v5_gn_6_60940	6.06596
Lsat_1_v5_gn_3_4900	6.06237			Lsat_1_v5_gn_6_97801	4.44837			Lsat_1_v5_gn_5_15980	Inf			Lsat_1_v5_gn_5_117861	-7.29526
Lsat_1_v5_gn_1_29461	4.96863			Lsat_1_v5_gn_6_20321	2.6494			Lsat_1_v5_gn_7_46620	Inf			Lsat_1_v5_gn_1_80300	-Inf
Lsat_1_v5_gn_4_185301	3.39742			Lsat_1_v5_gn_3_8340	2.63539			Lsat_1_v5_gn_8_81801	Inf			Lsat_1_v5_gn_5_57501	Inf
Lsat_1_v5_gn_8_86961	2.66281			Lsat_1_v5_gn_4_33420	3.91604			Lsat_1_v5_gn_3_120601	-3.94928			Lsat_1_v5_gn_3_120601	-6.43875
Lsat_1_v5_gn_3_27501	2.20111			Lsat_1_v5_gn_3_59660	-3.02341			Lsat_1_v5_gn_2_5621	-5.66489			Lsat_1_v5_gn_6_81741	-3.08471
Lsat_1_v5_gn_9_107540	3.23656			Lsat_1_v5_gn_4_158640	2.74458			Lsat_1_v5_gn_3_29981	6.26896			Lsat_1_v5_gn_6_24381	5.69298
Lsat_1_v5_gn_7_51781	6.62771			Lsat_1_v5_gn_3_60940	Inf			Lsat_1_v5_gn_1_123460	4.47702			Lsat_1_v5_gn_3_141021	-3.00656
Lsat_1_v5_gn_7_55321	-Inf			Lsat_1_v5_gn_6_17501	-3.17236			Lsat_1_v5_gn_2_128021	4.38457			Lsat_1_v5_gn_3_116420	-Inf
Lsat_1_v5_gn_7_33721	2.23996			Lsat_1_v5_gn_8_111620	4.16042			Lsat_1_v5_gn_6_39441	-3.27815			Lsat_1_v5_gn_7_56421	-3.28659
Lsat_1_v5_gn_8_132621	3.57022			Lsat_1_v5_gn_3_62620	3.02208			Lsat_1_v5_gn_8_46320	-4.54626			Lsat_1_v5_gn_0_9181	-3.0328
Lsat_1_v5_gn_4_38100	3.88055			Lsat_1_v5_gn_4_148360	-4.45409			Lsat_1_v5_gn_5_103860	-3.16502			Lsat_1_v5_gn_3_75140	3.27269
Lsat_1_v5_gn_1_34921	-Inf			Lsat_1_v5_gn_1_64300	2.74945			Lsat_1_v5_gn_8_61421	Inf			Lsat_1_v5_gn_1_81581	-3.04435
Lsat_1_v5_gn_3_12260	6.17609			Lsat_1_v5_gn_5_106681	-4.70879			Lsat_1_v5_gn_4_160741	-3.68686			Lsat_1_v5_gn_8_114700	-Inf
Lsat_1_v5_gn_4_147121	2.87751			Lsat_1_v5_gn_9_20601	2.52796			Lsat_1_v5_gn_4_110241	Inf			Lsat_1_v5_gn_5_30441	-3.42872
Lsat_1_v5_gn_4_41340	3.05693			Lsat_1_v5_gn_7_98660	4.21707			Lsat_1_v5_gn_7_51141	Inf			Lsat_1_v5_gn_8_8201	4.12074
Lsat_1_v5_gn_2_113161	-2.88999			Lsat_1_v5_gn_3_68600	2.86213			Lsat_1_v5_gn_2_52021	Inf			Lsat_1_v5_gn_9_64441	3.4571
Lsat_1_v5_gn_3_133881	3.92987			Lsat_1_v5_gn_9_83061	Inf			Lsat_1_v5_gn_1_93600	Inf			Lsat_1_v5_gn_4_110241	Inf
Lsat_1_v5_gn_2_60440	-2.24319			Lsat_1_v5_gn_8_87601	-2.70004			Lsat_1_v5_gn_4_103980	-3.27411			Lsat_1_v5_gn_6_41140	3.55132
Lsat_1_v5_gn_2_44620	7.04944			Lsat_1_v5_gn_9_60240	-6.01422			Lsat_1_v5_gn_8_132621	Inf			Lsat_1_v5_gn_1_15100	-4.19367
Lsat_1_v5_gn_9_117581	2.29995			Lsat_1_v5_gn_1_73121	2.87183			Lsat_1_v5_gn_1_57881	-Inf			Lsat_1_v5_gn_7_15841	Inf
Lsat_1_v5_gn_1_47641	-7.1402			Lsat_1_v5_gn_5_186560	-3.92874			Lsat_1_v5_gn_3_98880	-Inf			Lsat_1_v5_gn_8_133541	Inf
Lsat_1_v5_gn_4_50981	-4.75124			Lsat_1_v5_gn_4_43500	Inf			Lsat_1_v5_gn_8_80160	7.31965			Lsat_1_v5_gn_7_103800	Inf
Lsat_1_v5_gn_2_6220	3.99193			Lsat_1_v5_gn_5_26000	3.55167			Lsat_1_v5_gn_2_54120	-2.96728			Lsat_1_v5_gn_3_125080	Inf
Lsat_1_v5_gn_9_73660	2.49663			Lsat_1_v5_gn_9_107540	3.98765			Lsat_1_v5_gn_9_39840	6.2789			Lsat_1_v5_gn_1_50300	-3.12474
Lsat_1_v5_gn_2_13121	2.85619			Lsat_1_v5_gn_5_90301	-5.76112			Lsat_1_v5_gn_1_128440	-3.87121			Lsat_1_v5_gn_6_74301	-2.97773
Lsat_1_v5_gn_1_128621	-2.5238			Lsat_1_v5_gn_6_66781	4.12188			Lsat_1_v5_gn_9_3940	-3.95596			Lsat_1_v5_gn_2_16181	-3.15899
Lsat_1_v5_gn_8_86120	2.4878			Lsat_1_v5_gn_5_8421	2.52904			Lsat_1_v5_gn_7_83821	4.96208			Lsat_1_v5_gn_7_87920	4.12944
Lsat_1_v5_gn_8_115181	Inf			Lsat_1_v5_gn_8_102541	4.6363			Lsat_1_v5_gn_3_132180	3.41919			Lsat_1_v5_gn_2_54741	3.60802
Lsat_1_v5_gn_7_74820	3.20632			Lsat_1_v5_gn_2_42020	2.91775			Lsat_1_v5_gn_1_28440	-Inf			Lsat_1_v5_gn_3_126500	3.70943
Lsat_1_v5_gn_9_72100	2.1225			Lsat_1_v5_gn_2_121360	5.165			Lsat_1_v5_gn_4_30141	-Inf			Lsat_1_v5_gn_3_97641	-Inf
Lsat_1_v5_gn_1_42641	2.18179			Lsat_1_v5_gn_2_28420	Inf			Lsat_1_v5_gn_1_103040	-3.01323			Lsat_1_v5_gn_4_61220	Inf
Lsat_1_v5_gn_8_43520	2.56197			Lsat_1_v5_gn_8_27040	3.80298			Lsat_1_v5_gn_2_39940	-4.14117			Lsat_1_v5_gn_5_24441	-2.90377
Lsat_1_v5_gn_1_46441	-Inf			Lsat_1_v5_gn_2_71380	4.6096			Lsat_1_v5_gn_2_92340	4.82132			Lsat_1_v5_gn_9_9260	Inf
Lsat_1_v5_gn_1_106620	-4.84459			Lsat_1_v5_gn_4_71301	Inf			Lsat_1_v5_gn_2_46381	Inf			Lsat_1_v5_gn_6_49001	5.25127
Lsat_1_v5_gn_1_127161	Inf			Lsat_1_v5_gn_2_15441	2.5166			Lsat_1_v5_gn_5_166341	3.49404			Lsat_1_v5_gn_9_4220	-4.57347
Lsat_1_v5_gn_4_140021	-2.3143			Lsat_1_v5_gn_3_1361	6.54716			Lsat_1_v5_gn_5_5600	Inf			Lsat_1_v5_gn_4_31560	-3.56739
Lsat_1_v5_gn_6_2580	-2.37366			Lsat_1_v5_gn_9_31640	3.64851			Lsat_1_v5_gn_4_108141	3.03924			Lsat_1_v5_gn_3_10740	-3.72286
Lsat_1_v5_gn_1_98941	3.96223			Lsat_1_v5_gn_2_90981	-5.42953			Lsat_1_v5_gn_2_91500	-4.01972			Lsat_1_v5_gn_5_33600	-2.92838
Lsat_1_v5_gn_2_85040	Inf			Lsat_1_v5_gn_8_110521	2.66203			Lsat_1_v5_gn_8_150141	Inf			Lsat_1_v5_gn_3_131940	-Inf
Lsat_1_v5_gn_8_33100	2.39361			Lsat_1_v5_gn_0_9181	-2.64673			Lsat_1_v5_gn_7_108081	-Inf			Lsat_1_v5_gn_5_22381	-2.86099
Lsat_1_v5_gn_3_29981	3.10439			Lsat_1_v5_gn_6_40121	3.51197			Lsat_1_v5_gn_2_6980	-3.52261			Lsat_1_v5_gn_1_109081	-Inf
Lsat_1_v5_gn_2_25040	-2.34334			Lsat_1_v5_gn_6_58121	Inf			Lsat_1_v5_gn_5_190540	-5.44699			Lsat_1_v5_gn_1_112720	Inf
Lsat_1_v5_gn_7_7821	Inf			Lsat_1_v5_gn_6_41140	2.73461			Lsat_1_v5_gn_4_26041	6.3774			Lsat_1_v5_gn_2_40021	-2.84088
Lsat_1_v5_gn_1_13840	-Inf			Lsat_1_v5_gn_1_76480	2.57428			Lsat_1_v5_gn_3_135401	-Inf			Lsat_1_v5_gn_9_94420	Inf
Lsat_1_v5_gn_6_102660	2.70357			Lsat_1_v5_gn_5_33141	-4.71584			Lsat_1_v5_gn_3_64980	Inf			Lsat_1_v5_gn_4_26780	-3.52423
Lsat_1_v5_gn_4_97080	3.40843			Lsat_1_v5_gn_3_60980	Inf			Lsat_1_v5_gn_8_26460	-2.85557			Lsat_1_v5_gn_8_114001	-Inf
Lsat_1_v5_gn_5_24941	2.21711			Lsat_1_v5_gn_2_110721	-Inf			Lsat_1_v5_gn_6_60940	5.28612			Lsat_1_v5_gn_5_115600	Inf
Lsat_1_v5_gn_2_2221	2.22532			Lsat_1_v5_gn_4_155261	Inf			Lsat_1_v5_gn_6_90661	-Inf			Lsat_1_v5_gn_2_71101	Inf
Lsat_1_v5_gn_1_15201	3.56846			Lsat_1_v5_gn_1_10820	2.53416			Lsat_1_v5_gn_4_54280	5.08144			Lsat_1_v5_gn_5_132800	3.92012
Lsat_1_v5_gn_4_12341	2.40765			Lsat_1_v5_gn_6_96960	2.53856			Lsat_1_v5_gn_9_19820	Inf			Lsat_1_v5_gn_2_76060	-8.35389
Lsat_1_v5_gn_2_43661	Inf			Lsat_1_v5_gn_5_154060	3.32174			Lsat_1_v5_gn_6_2281	5.91861			Lsat_1_v5_gn_8_151560	-5.82491
Lsat_1_v5_gn_6_69660	Inf			Lsat_1_v5_gn_4_83301	2.56695			Lsat_1_v5_gn_8_50060	Inf			Lsat_1_v5_gn_3_24020	5.33561
Lsat_1_v5_gn_9_64441	3.55629			Lsat_1_v5_gn_0_19860	-3.44021			Lsat_1_v5_gn_5_189741	Inf			Lsat_1_v5_gn_8_3141	-4.19881
Lsat_1_v5_gn_1_90341	Inf			Lsat_1_v5_gn_2_87361	2.64411			Lsat_1_v5_gn_3_4280	Inf			Lsat_1_v5_gn_6_48780	Inf
Lsat_1_v5_gn_2_79040	3.2575			Lsat_1_v5_gn_1_42641	-3.28241			Lsat_1_v5_gn_2_59461	5.83268			Lsat_1_v5_gn_5_164321	Inf
Lsat_1_v5_gn_8_28800	-Inf			Lsat_1_v5_gn_5_30481	-2.7886			Lsat_1_v5_gn_3_37661	Inf			Lsat_1_v5_gn_3_48340	-4.94566
Lsat_1_v5_gn_7_6381	3.27035			Lsat_1_v5_gn_4_83980	-3.31299			Lsat_1_v5_gn_2_49700	Inf			Lsat_1_v5_gn_8_64421	-3.64256
Lsat_1_v5_gn_7_27621	2.63557			Lsat_1_v5_gn_3_27501	3.89679			Lsat_1_v5_gn_8_38141	-3.00058			Lsat_1_v5_gn_2_2740	-2.96396
Lsat_1_v5_gn_5_123660	3.03995			Lsat_1_v5_gn_3_63880	2.46894			Lsat_1_v5_gn_4_34741	-2.93965			Lsat_1_v5_gn_5_131541	3.9915
Lsat_1_v5_gn_3_33940	2.13423			Lsat_1_v5_gn_4_75740	4.17214			Lsat_1_v5_gn_9_20500	-4.38383			Lsat_1_v5_gn_2_89601	-Inf
Lsat_1_v5_gn_4_90701	2.11742			Lsat_1_v5_gn_2_124540	-3.47682			Lsat_1_v5_gn_4_159501	7.61137			Lsat_1_v5_gn_4_117601	4.39675
Lsat_1_v5_gn_4_41240	2.62171			Lsat_1_v5_gn_6_40101	3.18007			Lsat_1_v5_gn_5_127621	9.46384			Lsat_1_v5_gn_2_83960	Inf
Lsat_1_v5_gn_5_55261	2.58108			Lsat_1_v5_gn_3_116300	-Inf			Lsat_1_v5_gn_5_81780	Inf			Lsat_1_v5_gn_8_96821	-4.80664
Lsat_1_v5_gn_8_92940	-3.1508			Lsat_1_v5_gn_1_42501	2.43764			Lsat_1_v5_gn_5_2360	-5.27029			Lsat_1_v5_gn_4_119301	-3.96209
Lsat_1_v5_gn_5_108040	6.18508			Lsat_1_v5_gn_8_108320	4.72945			Lsat_1_v5_gn_3_124481	3.61723			Lsat_1_v5_gn_4_109401	4.01469
Lsat_1_v5_gn_5_190001	-2.22639			Lsat_1_v5_gn_3_81620	-3.80849			Lsat_1_v5_gn_6_18900	Inf			Lsat_1_v5_gn_4_241	-Inf
Lsat_1_v5_gn_3_14681	-5.14244			Lsat_1_v5_gn_4_96901	4.03695			Lsat_1_v5_gn_4_107300	-6.72407			Lsat_1_v5_gn_5_166341	3.75041
Lsat_1_v5_gn_1_52021	-2.17957			Lsat_1_v5_gn_1_28060	-4.65328			Lsat_1_v5_gn_5_123621	-2.86624			Lsat_1_v5_gn_3_132180	3.61994
Lsat_1_v5_gn_5_116360	-5.48078			Lsat_1_v5_gn_1_47641	-Inf			Lsat_1_v5_gn_6_107801	Inf			Lsat_1_v5_gn_4_182901	-4.31723
Lsat_1_v5_gn_8_106980	-Inf			Lsat_1_v5_gn_6_84940	3.22711			Lsat_1_v5_gn_6_6181	4.33532			Lsat_1_v5_gn_7_46620	Inf
Lsat_1_v5_gn_8_38840	3.13358			Lsat_1_v5_gn_7_52980	3.25922			Lsat_1_v5_gn_5_174540	-3.23421			Lsat_1_v5_gn_1_86800	Inf
Lsat_1_v5_gn_4_7600	1.92466			Lsat_1_v5_gn_0_17841	2.59091			Lsat_1_v5_gn_4_107181	7.47806			Lsat_1_v5_gn_7_86080	-2.83776
Lsat_1_v5_gn_8_146240	Inf			Lsat_1_v5_gn_3_40361	2.72751			Lsat_1_v5_gn_1_66040	-Inf			Lsat_1_v5_gn_7_27621	-4.27381
Lsat_1_v5_gn_5_129841	Inf			Lsat_1_v5_gn_4_167161	5.24612			Lsat_1_v5_gn_5_153201	Inf			Lsat_1_v5_gn_3_27201	-Inf
Lsat_1_v5_gn_2_60380	2.10904			Lsat_1_v5_gn_6_51980	-3.44957			Lsat_1_v5_gn_5_130700	Inf			Lsat_1_v5_gn_3_37581	5.16041
Lsat_1_v5_gn_1_59261	2.2257			Lsat_1_v5_gn_1_57701	-4.75739			Lsat_1_v5_gn_8_86961	4.86615			Lsat_1_v5_gn_2_58440	-3.15051
Lsat_1_v5_gn_4_45581	-6.3284			Lsat_1_v5_gn_6_75480	-7.24502			Lsat_1_v5_gn_3_39861	Inf			Lsat_1_v5_gn_5_87741	Inf
Lsat_1_v5_gn_4_149841	Inf			Lsat_1_v5_gn_9_68620	2.4349			Lsat_1_v5_gn_3_3840	Inf			Lsat_1_v5_gn_6_112060	-Inf
Lsat_1_v5_gn_4_117460	2.52877			Lsat_1_v5_gn_8_49200	3.48261			Lsat_1_v5_gn_9_76681	-Inf			Lsat_1_v5_gn_7_1880	-8.36962
Lsat_1_v5_gn_9_30680	Inf			Lsat_1_v5_gn_5_12880	3.24266			Lsat_1_v5_gn_4_15421	2.98808			Lsat_1_v5_gn_7_3320	-6.01427
Lsat_1_v5_gn_5_26160	3.86256			Lsat_1_v5_gn_9_85121	2.71488			Lsat_1_v5_gn_1_85400	-4.81583			Lsat_1_v5_gn_6_49101	-3.80317
Lsat_1_v5_gn_5_65300	Inf			Lsat_1_v5_gn_7_15820	3.41833			Lsat_1_v5_gn_5_900	-Inf			Lsat_1_v5_gn_4_12341	-3.70619
Lsat_1_v5_gn_5_66800	2.70185			Lsat_1_v5_gn_2_88741	-4.22355			Lsat_1_v5_gn_3_2640	-2.88821			Lsat_1_v5_gn_9_112680	-4.91245
Lsat_1_v5_gn_9_92360	-2.11808			Lsat_1_v5_gn_5_93040	-2.53751			Lsat_1_v5_gn_6_97801	4.35903			Lsat_1_v5_gn_5_143221	-3.06979
Lsat_1_v5_gn_4_56501	Inf			Lsat_1_v5_gn_9_49841	-2.85015			Lsat_1_v5_gn_1_85641	-Inf			Lsat_1_v5_gn_1_80280	-Inf
Lsat_1_v5_gn_4_7180	-3.83032			Lsat_1_v5_gn_1_7780	-3.71181			Lsat_1_v5_gn_9_28061	-2.9865			Lsat_1_v5_gn_5_3140	-2.73036
Lsat_1_v5_gn_5_8960	2.07283			Lsat_1_v5_gn_9_38660	-Inf			Lsat_1_v5_gn_5_178161	Inf			Lsat_1_v5_gn_5_175501	-8.3459
Lsat_1_v5_gn_1_35040	4.66411			Lsat_1_v5_gn_9_68220	2.3299			Lsat_1_v5_gn_5_42220	-3.48503			Lsat_1_v5_gn_5_124380	3.19868
Lsat_1_v5_gn_4_41280	2.46234			Lsat_1_v5_gn_3_78821	4.35151			Lsat_1_v5_gn_4_4440	Inf			Lsat_1_v5_gn_6_21080	Inf
Lsat_1_v5_gn_2_88741	-2.70488			Lsat_1_v5_gn_5_79360	-2.76981			Lsat_1_v5_gn_4_154500	Inf			Lsat_1_v5_gn_5_81780	Inf
Lsat_1_v5_gn_5_34921	-2.80127			Lsat_1_v5_gn_2_116741	-3.46905			Lsat_1_v5_gn_3_120060	-3.25103			Lsat_1_v5_gn_8_20100	3.19199
Lsat_1_v5_gn_9_7101	2.37249			Lsat_1_v5_gn_1_105061	-4.3271			Lsat_1_v5_gn_2_91861	Inf			Lsat_1_v5_gn_4_91301	-3.02755
Lsat_1_v5_gn_4_2241	-3.00052			Lsat_1_v5_gn_4_147601	-Inf			Lsat_1_v5_gn_3_16701	-4.28692			Lsat_1_v5_gn_4_6701	2.98852
Lsat_1_v5_gn_3_97800	-2.28095			Lsat_1_v5_gn_5_179121	7.01085			Lsat_1_v5_gn_4_129720	3.22962			Lsat_1_v5_gn_9_48141	Inf
Lsat_1_v5_gn_8_135021	Inf			Lsat_1_v5_gn_9_81461	-Inf			Lsat_1_v5_gn_8_49880	4.46091			Lsat_1_v5_gn_2_74920	3.15846
Lsat_1_v5_gn_3_121100	7.40477			Lsat_1_v5_gn_5_75420	Inf			Lsat_1_v5_gn_1_92141	2.90792			Lsat_1_v5_gn_2_128541	-2.90836
Lsat_1_v5_gn_1_123421	Inf			Lsat_1_v5_gn_7_104460	-Inf			Lsat_1_v5_gn_2_25300	3.37813			Lsat_1_v5_gn_4_132341	-2.85761
Lsat_1_v5_gn_9_39381	2.54288			Lsat_1_v5_gn_8_156720	2.40517			Lsat_1_v5_gn_3_111740	Inf			Lsat_1_v5_gn_5_48561	-3.66641
Lsat_1_v5_gn_5_164981	2.75673			Lsat_1_v5_gn_8_135021	Inf			Lsat_1_v5_gn_5_55040	Inf			Lsat_1_v5_gn_0_37081	-3.87197
Lsat_1_v5_gn_1_44581	8.15119			Lsat_1_v5_gn_8_74461	2.91679			Lsat_1_v5_gn_9_16040	-4.71402			Lsat_1_v5_gn_5_6221	8.50643
Lsat_1_v5_gn_3_62620	2.29128			Lsat_1_v5_gn_3_118060	-Inf			Lsat_1_v5_gn_6_75620	6.09773			Lsat_1_v5_gn_1_69561	-3.67532
Lsat_1_v5_gn_8_47821	2.30496			Lsat_1_v5_gn_1_93160	3.8376			Lsat_1_v5_gn_8_104201	-4.66287			Lsat_1_v5_gn_2_33081	3.49696
Lsat_1_v5_gn_9_54880	2.51596			Lsat_1_v5_gn_5_139160	-3.98945			Lsat_1_v5_gn_2_2380	Inf			Lsat_1_v5_gn_4_178061	2.88596
Lsat_1_v5_gn_6_110120	-Inf			Lsat_1_v5_gn_7_111881	2.60404			Lsat_1_v5_gn_8_36021	3.96163			Lsat_1_v5_gn_2_41300	5.46359
Lsat_1_v5_gn_7_23661	3.8775			Lsat_1_v5_gn_5_90041	-Inf			Lsat_1_v5_gn_5_54981	6.51986			Lsat_1_v5_gn_9_95880	-2.85443
Lsat_1_v5_gn_2_57301	6.45232			Lsat_1_v5_gn_2_73961	2.79304			Lsat_1_v5_gn_5_173120	5.34462			Lsat_1_v5_gn_2_39021	-3.35425
Lsat_1_v5_gn_3_82701	8.02601			Lsat_1_v5_gn_2_83840	3.43031			Lsat_1_v5_gn_1_30840	-3.73394			Lsat_1_v5_gn_9_115041	3.63248
Lsat_1_v5_gn_2_37941	4.6693			Lsat_1_v5_gn_7_52700	2.41702			Lsat_1_v5_gn_7_63440	4.25181			Lsat_1_v5_gn_5_129800	-2.79249
Lsat_1_v5_gn_1_102120	Inf			Lsat_1_v5_gn_5_24961	2.51077			Lsat_1_v5_gn_9_22840	3.09941			Lsat_1_v5_gn_3_54000	-2.83412
Lsat_1_v5_gn_3_64860	Inf			Lsat_1_v5_gn_9_10400	-Inf			Lsat_1_v5_gn_1_34020	-Inf			Lsat_1_v5_gn_8_26440	2.73651
Lsat_1_v5_gn_3_28760	5.3439			Lsat_1_v5_gn_5_123621	-3.21654			Lsat_1_v5_gn_8_156720	2.8508			Lsat_1_v5_gn_4_16900	Inf
Lsat_1_v5_gn_8_52201	3.15869			Lsat_1_v5_gn_2_71120	2.582			Lsat_1_v5_gn_7_1400	Inf			Lsat_1_v5_gn_8_133141	2.99955
Lsat_1_v5_gn_1_34081	-Inf			Lsat_1_v5_gn_1_8961	Inf			Lsat_1_v5_gn_2_11040	Inf			Lsat_1_v5_gn_5_106681	-6.43798
Lsat_1_v5_gn_8_56220	-3.4752			Lsat_1_v5_gn_6_86541	2.29425			Lsat_1_v5_gn_8_138060	-Inf			Lsat_1_v5_gn_3_72461	-5.27284
Lsat_1_v5_gn_8_75561	4.43496			Lsat_1_v5_gn_5_98101	4.35592			Lsat_1_v5_gn_8_149780	-Inf			Lsat_1_v5_gn_1_59700	-3.03182
Lsat_1_v5_gn_7_57361	3.01543			Lsat_1_v5_gn_9_107640	2.61047			Lsat_1_v5_gn_4_123600	-Inf			Lsat_1_v5_gn_5_118701	-Inf
Lsat_1_v5_gn_3_12241	6.73425			Lsat_1_v5_gn_3_40321	2.674			Lsat_1_v5_gn_6_98960	3.99275			Lsat_1_v5_gn_8_102541	Inf
Lsat_1_v5_gn_5_32241	-4.76367			Lsat_1_v5_gn_1_121360	-Inf			Lsat_1_v5_gn_5_168460	2.86965			Lsat_1_v5_gn_9_110161	-Inf
Lsat_1_v5_gn_9_60720	-Inf			Lsat_1_v5_gn_4_26901	4.10453			Lsat_1_v5_gn_9_125181	Inf			Lsat_1_v5_gn_4_162700	4.21278
Lsat_1_v5_gn_6_38501	4.40899			Lsat_1_v5_gn_4_720	-4.28076			Lsat_1_v5_gn_9_15900	-3.0134			Lsat_1_v5_gn_5_114540	2.73123
Lsat_1_v5_gn_4_155261	Inf			Lsat_1_v5_gn_3_124521	3.92122			Lsat_1_v5_gn_9_91680	-7.4469			Lsat_1_v5_gn_1_34201	-2.77769
Lsat_1_v5_gn_3_40600	-2.69964			Lsat_1_v5_gn_2_41300	3.56661			Lsat_1_v5_gn_1_12081	Inf			Lsat_1_v5_gn_1_2340	5.43926
Lsat_1_v5_gn_3_110661	3.30246			Lsat_1_v5_gn_7_53901	Inf			Lsat_1_v5_gn_5_172021	Inf			Lsat_1_v5_gn_2_67381	-2.71395
Lsat_1_v5_gn_3_124481	1.97282			Lsat_1_v5_gn_5_92921	5.80529			Lsat_1_v5_gn_4_14581	-3.04359			Lsat_1_v5_gn_2_64821	-2.70073
Lsat_1_v5_gn_7_112340	2.17689			Lsat_1_v5_gn_8_26601	-Inf			Lsat_1_v5_gn_9_4960	-2.87509			Lsat_1_v5_gn_5_23101	-5.13519
Lsat_1_v5_gn_3_139241	1.94133			Lsat_1_v5_gn_6_24941	-6.1406			Lsat_1_v5_gn_4_41340	4.75151			Lsat_1_v5_gn_2_109681	5.93119
Lsat_1_v5_gn_8_26681	Inf			Lsat_1_v5_gn_5_126760	3.44638			Lsat_1_v5_gn_3_27301	5.00646			Lsat_1_v5_gn_5_7221	7.76094
Lsat_1_v5_gn_8_100200	-5.5952			Lsat_1_v5_gn_3_117780	-Inf			Lsat_1_v5_gn_8_145420	-3.04063			Lsat_1_v5_gn_9_3701	-2.68652
Lsat_1_v5_gn_4_172260	2.05262			Lsat_1_v5_gn_6_43080	4.76574			Lsat_1_v5_gn_1_59700	-2.80779			Lsat_1_v5_gn_8_36021	4.47554
Lsat_1_v5_gn_3_125440	2.09519			Lsat_1_v5_gn_7_87920	2.34599			Lsat_1_v5_gn_0_13600	Inf			Lsat_1_v5_gn_3_118260	-5.20054
Lsat_1_v5_gn_9_97200	-2.20664			Lsat_1_v5_gn_3_119881	-3.06198			Lsat_1_v5_gn_3_68600	2.86674			Lsat_1_v5_gn_2_50620	-2.79662
Lsat_1_v5_gn_8_115161	Inf			Lsat_1_v5_gn_7_91480	-Inf			Lsat_1_v5_gn_9_72400	3.73008			Lsat_1_v5_gn_7_53580	8.25966
Lsat_1_v5_gn_1_73121	1.97471			Lsat_1_v5_gn_2_72121	2.88667			Lsat_1_v5_gn_3_27201	-4.27309			Lsat_1_v5_gn_2_95480	-4.48372
Lsat_1_v5_gn_4_101120	2.09137			Lsat_1_v5_gn_7_42600	5.22778			Lsat_1_v5_gn_2_77700	4.30398			Lsat_1_v5_gn_1_22481	2.7953
Lsat_1_v5_gn_2_29221	1.87611			Lsat_1_v5_gn_4_172620	4.7631			Lsat_1_v5_gn_8_100620	-Inf			Lsat_1_v5_gn_6_110941	4.26895
Lsat_1_v5_gn_9_114860	6.0446			Lsat_1_v5_gn_9_90320	2.50088			Lsat_1_v5_gn_8_99301	-6.44848			Lsat_1_v5_gn_8_9741	3.28046
Lsat_1_v5_gn_6_49480	4.0027			Lsat_1_v5_gn_8_40101	2.42989			Lsat_1_v5_gn_5_99040	-2.73217			Lsat_1_v5_gn_8_50940	Inf
Lsat_1_v5_gn_5_158740	-3.96462			Lsat_1_v5_gn_1_22481	2.3922			Lsat_1_v5_gn_9_112561	-3.17329			Lsat_1_v5_gn_4_18721	Inf
Lsat_1_v5_gn_2_1100	3.23036			Lsat_1_v5_gn_7_29840	2.34927			Lsat_1_v5_gn_8_27201	Inf			Lsat_1_v5_gn_4_130460	-Inf
Lsat_1_v5_gn_0_4020	-Inf			Lsat_1_v5_gn_8_31720	Inf			Lsat_1_v5_gn_7_83841	4.74474			Lsat_1_v5_gn_9_19960	3.00861
Lsat_1_v5_gn_7_52700	1.94387			Lsat_1_v5_gn_9_62180	2.82015			Lsat_1_v5_gn_5_62680	4.64767			Lsat_1_v5_gn_7_105400	3.14129
Lsat_1_v5_gn_0_8660	2.0054			Lsat_1_v5_gn_2_86861	2.79348			Lsat_1_v5_gn_4_48361	3.34137			Lsat_1_v5_gn_8_114880	-3.07401
Lsat_1_v5_gn_1_52081	3.11143			Lsat_1_v5_gn_3_25621	2.28675			Lsat_1_v5_gn_6_82840	Inf			Lsat_1_v5_gn_8_144020	-2.76107
Lsat_1_v5_gn_6_66781	2.48451			Lsat_1_v5_gn_7_2840	-2.58906			Lsat_1_v5_gn_4_43500	Inf			Lsat_1_v5_gn_5_120441	-Inf
Lsat_1_v5_gn_9_68220	1.82475			Lsat_1_v5_gn_3_48521	-2.79938			Lsat_1_v5_gn_3_92401	-3.34752			Lsat_1_v5_gn_4_123520	4.11834
Lsat_1_v5_gn_4_3921	2.65618			Lsat_1_v5_gn_5_103200	3.40113			Lsat_1_v5_gn_2_28840	Inf			Lsat_1_v5_gn_6_44241	3.02451
Lsat_1_v5_gn_5_92921	2.77393			Lsat_1_v5_gn_1_26361	2.59659			Lsat_1_v5_gn_3_107861	-7.2961			Lsat_1_v5_gn_5_51660	2.98112
Lsat_1_v5_gn_1_52240	3.30652			Lsat_1_v5_gn_8_32720	-2.65524			Lsat_1_v5_gn_9_23041	Inf			Lsat_1_v5_gn_1_66321	-3.5441
Lsat_1_v5_gn_8_98420	2.07297			Lsat_1_v5_gn_9_91580	2.89251			Lsat_1_v5_gn_8_48660	-6.39539			Lsat_1_v5_gn_7_7821	-3.28882
Lsat_1_v5_gn_5_128860	-Inf			Lsat_1_v5_gn_2_136240	-2.89552			Lsat_1_v5_gn_3_128941	Inf			Lsat_1_v5_gn_2_66701	-7.77538
Lsat_1_v5_gn_5_136321	1.93025			Lsat_1_v5_gn_8_123541	-2.47044			Lsat_1_v5_gn_2_105720	Inf			Lsat_1_v5_gn_3_30900	-Inf
Lsat_1_v5_gn_7_97581	4.2128			Lsat_1_v5_gn_5_34141	2.65722			Lsat_1_v5_gn_6_60160	8.13509			Lsat_1_v5_gn_5_1780	-3.09423
Lsat_1_v5_gn_5_29621	4.79734			Lsat_1_v5_gn_5_55560	-Inf			Lsat_1_v5_gn_5_134300	Inf			Lsat_1_v5_gn_5_24760	4.61162
Lsat_1_v5_gn_5_81461	Inf			Lsat_1_v5_gn_4_109401	2.33771			Lsat_1_v5_gn_8_38921	2.7417			Lsat_1_v5_gn_4_48480	3.45678
Lsat_1_v5_gn_5_170120	2.64348			Lsat_1_v5_gn_2_115560	2.80702			Lsat_1_v5_gn_3_118161	3.48967			Lsat_1_v5_gn_5_140040	Inf
Lsat_1_v5_gn_3_39700	4.72424			Lsat_1_v5_gn_9_37320	-3.60637			Lsat_1_v5_gn_1_12900	-3.3578			Lsat_1_v5_gn_5_165561	5.51655
Lsat_1_v5_gn_7_57281	-3.67451			Lsat_1_v5_gn_6_16600	-7.41929			Lsat_1_v5_gn_1_83180	-Inf			Lsat_1_v5_gn_2_7020	-Inf
Lsat_1_v5_gn_8_108880	-4.7618			Lsat_1_v5_gn_4_152501	Inf			Lsat_1_v5_gn_2_13121	4.28419			Lsat_1_v5_gn_3_35920	Inf
Lsat_1_v5_gn_3_119200	1.87505			Lsat_1_v5_gn_4_153620	2.67614			Lsat_1_v5_gn_7_105761	-2.69603			Lsat_1_v5_gn_5_85441	-2.65967
Lsat_1_v5_gn_4_147101	Inf			Lsat_1_v5_gn_8_45541	2.78607			Lsat_1_v5_gn_1_80260	-Inf			Lsat_1_v5_gn_7_63440	4.78919
Lsat_1_v5_gn_3_41880	-4.76622			Lsat_1_v5_gn_9_47581	-2.43118			Lsat_1_v5_gn_1_47281	-3.73239			Lsat_1_v5_gn_8_48740	Inf
Lsat_1_v5_gn_2_47780	2.16685			Lsat_1_v5_gn_9_29020	-2.37201			Lsat_1_v5_gn_3_52761	3.13665			Lsat_1_v5_gn_6_66541	Inf
Lsat_1_v5_gn_1_4680	2.81857			Lsat_1_v5_gn_2_72561	3.11349			Lsat_1_v5_gn_7_23361	2.81149			Lsat_1_v5_gn_3_35480	-2.78051
Lsat_1_v5_gn_1_29881	2.28711			Lsat_1_v5_gn_3_51901	-2.4948			Lsat_1_v5_gn_4_16900	Inf			Lsat_1_v5_gn_5_41821	Inf
Lsat_1_v5_gn_5_188520	5.44085			Lsat_1_v5_gn_3_55340	3.11127			Lsat_1_v5_gn_2_101600	Inf			Lsat_1_v5_gn_2_20941	-Inf
Lsat_1_v5_gn_5_174481	Inf			Lsat_1_v5_gn_7_33840	2.94677			Lsat_1_v5_gn_3_62541	3.296			Lsat_1_v5_gn_3_2541	-3.15235
Lsat_1_v5_gn_7_101080	3.37377			Lsat_1_v5_gn_8_79181	2.33731			Lsat_1_v5_gn_5_117961	-2.68953			Lsat_1_v5_gn_8_25860	3.22007
Lsat_1_v5_gn_2_46461	Inf			Lsat_1_v5_gn_8_44921	3.6831			Lsat_1_v5_gn_6_11501	5.29079			Lsat_1_v5_gn_8_27201	Inf
Lsat_1_v5_gn_7_95961	2.37731			Lsat_1_v5_gn_5_79461	-2.77547			Lsat_1_v5_gn_4_116120	-3.51994			Lsat_1_v5_gn_7_100320	-2.71175
Lsat_1_v5_gn_6_65760	2.69965			Lsat_1_v5_gn_4_144921	3.86636			Lsat_1_v5_gn_3_51901	-2.63262			Lsat_1_v5_gn_6_68140	Inf
Lsat_1_v5_gn_1_25320	-3.21652			Lsat_1_v5_gn_4_78101	-2.34413			Lsat_1_v5_gn_6_93061	-Inf			Lsat_1_v5_gn_7_113201	-4.85761
Lsat_1_v5_gn_1_49341	3.88201			Lsat_1_v5_gn_1_51360	10.5637			Lsat_1_v5_gn_2_121160	Inf			Lsat_1_v5_gn_5_18120	-6.78582
Lsat_1_v5_gn_2_77740	2.29465			Lsat_1_v5_gn_6_82840	Inf			Lsat_1_v5_gn_7_108260	Inf			Lsat_1_v5_gn_7_32261	-5.86813
Lsat_1_v5_gn_3_98920	2.15022			Lsat_1_v5_gn_6_93540	2.34807			Lsat_1_v5_gn_8_100141	Inf			Lsat_1_v5_gn_1_60741	-Inf
Lsat_1_v5_gn_2_2380	3.03665			Lsat_1_v5_gn_5_120441	-Inf			Lsat_1_v5_gn_5_63761	12.1546			Lsat_1_v5_gn_2_75201	2.82374
Lsat_1_v5_gn_3_84241	4.7715			Lsat_1_v5_gn_9_38680	3.07321			Lsat_1_v5_gn_9_181	-2.62121			Lsat_1_v5_gn_6_79160	6.0928
Lsat_1_v5_gn_6_75800	-3.00576			Lsat_1_v5_gn_6_89800	-4.584			Lsat_1_v5_gn_5_189001	-3.25065			Lsat_1_v5_gn_5_20880	-2.66229
Lsat_1_v5_gn_9_35061	1.8791			Lsat_1_v5_gn_5_62060	3.06931			Lsat_1_v5_gn_4_43480	Inf			Lsat_1_v5_gn_5_135081	-3.00093
Lsat_1_v5_gn_1_96620	2.99353			Lsat_1_v5_gn_8_125500	-Inf			Lsat_1_v5_gn_3_28920	Inf			Lsat_1_v5_gn_5_154060	4.28564
Lsat_1_v5_gn_1_128160	2.09178			Lsat_1_v5_gn_8_127980	-2.80804			Lsat_1_v5_gn_6_60060	-Inf			Lsat_1_v5_gn_7_113221	-3.01192
Lsat_1_v5_gn_4_51721	2.03575			Lsat_1_v5_gn_3_30600	2.65097			Lsat_1_v5_gn_1_37700	5.87958			Lsat_1_v5_gn_3_83561	8.63883
Lsat_1_v5_gn_7_115921	-Inf			Lsat_1_v5_gn_3_118180	-Inf			Lsat_1_v5_gn_5_172501	2.68687			Lsat_1_v5_gn_9_8360	-4.78133
Lsat_1_v5_gn_9_82040	-Inf			Lsat_1_v5_gn_2_47780	2.7099			Lsat_1_v5_gn_7_40760	-Inf			Lsat_1_v5_gn_5_8100	-Inf
Lsat_1_v5_gn_1_36141	Inf			Lsat_1_v5_gn_5_71221	2.79232			Lsat_1_v5_gn_3_61961	-Inf			Lsat_1_v5_gn_7_46160	-3.28972
Lsat_1_v5_gn_5_145201	2.19594			Lsat_1_v5_gn_4_182120	2.33046			Lsat_1_v5_gn_1_104720	2.69511			Lsat_1_v5_gn_5_119821	3.16139
Lsat_1_v5_gn_1_97640	-5.99671			Lsat_1_v5_gn_7_84560	-2.38636			Lsat_1_v5_gn_9_83540	4.18456			Lsat_1_v5_gn_8_50780	3.45141
Lsat_1_v5_gn_6_4621	-Inf			Lsat_1_v5_gn_3_50661	-Inf			Lsat_1_v5_gn_8_107560	3.09592			Lsat_1_v5_gn_4_153620	3.47985
Lsat_1_v5_gn_2_49641	4.4831			Lsat_1_v5_gn_2_50620	-2.34869			Lsat_1_v5_gn_5_103361	-4.91898			Lsat_1_v5_gn_4_261	-2.99739
Lsat_1_v5_gn_2_5961	4.83879			Lsat_1_v5_gn_9_124660	2.72498			Lsat_1_v5_gn_4_150840	-2.69443			Lsat_1_v5_gn_4_107320	-2.62509
Lsat_1_v5_gn_5_13900	Inf			Lsat_1_v5_gn_3_117620	Inf			Lsat_1_v5_gn_3_61320	3.89918			Lsat_1_v5_gn_7_56240	-2.76769
Lsat_1_v5_gn_2_5001	5.91741			Lsat_1_v5_gn_4_62541	-3.31857			Lsat_1_v5_gn_1_13660	-3.20965			Lsat_1_v5_gn_8_50701	Inf
Lsat_1_v5_gn_7_26780	1.88916			Lsat_1_v5_gn_7_58220	3.42363			Lsat_1_v5_gn_9_17041	-3.19307			Lsat_1_v5_gn_6_9541	-2.69756
Lsat_1_v5_gn_2_1140	Inf			Lsat_1_v5_gn_6_110601	-Inf			Lsat_1_v5_gn_3_53020	Inf			Lsat_1_v5_gn_2_29200	-3.58054
Lsat_1_v5_gn_3_30801	1.91766			Lsat_1_v5_gn_4_133100	-2.76617			Lsat_1_v5_gn_0_13960	Inf			Lsat_1_v5_gn_4_81280	-7.05135
Lsat_1_v5_gn_9_90520	-5.72694			Lsat_1_v5_gn_8_33100	2.61487			Lsat_1_v5_gn_4_76340	Inf			Lsat_1_v5_gn_6_16600	-8.09478
Lsat_1_v5_gn_2_44861	Inf			Lsat_1_v5_gn_6_87560	2.68463			Lsat_1_v5_gn_3_19661	2.43172			Lsat_1_v5_gn_5_26000	4.2467
Lsat_1_v5_gn_3_51901	-1.9019			Lsat_1_v5_gn_5_1780	-2.38925			Lsat_1_v5_gn_1_58821	Inf			Lsat_1_v5_gn_5_174401	-2.59463
Lsat_1_v5_gn_3_72461	-4.73043			Lsat_1_v5_gn_4_28181	4.56374			Lsat_1_v5_gn_6_30120	-2.87489			Lsat_1_v5_gn_4_179181	-3.93951
Lsat_1_v5_gn_2_113960	3.2152			Lsat_1_v5_gn_3_96140	3.24566			Lsat_1_v5_gn_7_75180	-2.60345			Lsat_1_v5_gn_2_98541	2.56007
Lsat_1_v5_gn_5_91221	-3.31164			Lsat_1_v5_gn_2_129760	-2.49606			Lsat_1_v5_gn_9_5601	-2.57707			Lsat_1_v5_gn_6_28181	-2.85556
Lsat_1_v5_gn_1_101920	3.4338			Lsat_1_v5_gn_7_51560	4.40562			Lsat_1_v5_gn_2_2200	-2.71925			Lsat_1_v5_gn_1_128440	-4.60215
Lsat_1_v5_gn_5_301	-4.07571			Lsat_1_v5_gn_8_63020	2.80594			Lsat_1_v5_gn_6_96720	2.69195			Lsat_1_v5_gn_7_80960	-2.82539
Lsat_1_v5_gn_8_151880	-2.22272			Lsat_1_v5_gn_8_45100	2.38793			Lsat_1_v5_gn_2_11741	-3.07693			Lsat_1_v5_gn_8_43001	-3.24822
Lsat_1_v5_gn_1_43841	Inf			Lsat_1_v5_gn_1_22340	-7.48951			Lsat_1_v5_gn_1_112881	Inf			Lsat_1_v5_gn_3_97601	-3.10077
Lsat_1_v5_gn_3_133981	1.8505			Lsat_1_v5_gn_6_23860	-7.06198			Lsat_1_v5_gn_8_161261	-4.81436			Lsat_1_v5_gn_9_59740	Inf
Lsat_1_v5_gn_9_96980	Inf			Lsat_1_v5_gn_5_124140	5.57275			Lsat_1_v5_gn_6_75760	2.95564			Lsat_1_v5_gn_9_50281	Inf
Lsat_1_v5_gn_5_186100	-2.7026			Lsat_1_v5_gn_9_62601	-3.74652			Lsat_1_v5_gn_3_40600	-2.52071			Lsat_1_v5_gn_3_48521	-3.17747
Lsat_1_v5_gn_8_8760	-2.92431			Lsat_1_v5_gn_8_49981	2.73531			Lsat_1_v5_gn_2_86980	2.77934			Lsat_1_v5_gn_5_165541	4.93847
Lsat_1_v5_gn_7_74040	2.15707			Lsat_1_v5_gn_8_112080	Inf			Lsat_1_v5_gn_9_73660	2.72124			Lsat_1_v5_gn_9_99800	-4.22251
Lsat_1_v5_gn_3_116801	1.72848			Lsat_1_v5_gn_2_35900	-6.13142			Lsat_1_v5_gn_1_2340	4.01239			Lsat_1_v5_gn_1_67460	-2.67134
Lsat_1_v5_gn_7_114101	2.32365			Lsat_1_v5_gn_1_23701	2.23943			Lsat_1_v5_gn_2_241	3.16324			Lsat_1_v5_gn_7_22361	Inf
Lsat_1_v5_gn_1_34061	-2.77312			Lsat_1_v5_gn_2_19020	-Inf			Lsat_1_v5_gn_8_42161	3.86739			Lsat_1_v5_gn_2_104420	-2.73128
Lsat_1_v5_gn_9_101820	5.5252			Lsat_1_v5_gn_2_40940	Inf			Lsat_1_v5_gn_2_132340	Inf			Lsat_1_v5_gn_5_187341	Inf
Lsat_1_v5_gn_2_940	2.2683			Lsat_1_v5_gn_5_131541	2.53921			Lsat_1_v5_gn_9_122141	-2.53382			Lsat_1_v5_gn_6_37621	-2.85492
Lsat_1_v5_gn_2_44720	2.3132			Lsat_1_v5_gn_0_15700	-Inf			Lsat_1_v5_gn_8_161120	Inf			Lsat_1_v5_gn_6_35061	-4.39489
Lsat_1_v5_gn_4_141461	-1.90505			Lsat_1_v5_gn_2_90820	2.54719			Lsat_1_v5_gn_6_75601	Inf			Lsat_1_v5_gn_3_63360	2.67735
Lsat_1_v5_gn_3_133940	2.96428			Lsat_1_v5_gn_4_28201	3.95494			Lsat_1_v5_gn_6_106240	-5.86111			Lsat_1_v5_gn_5_81800	Inf
Lsat_1_v5_gn_4_68441	-1.8193			Lsat_1_v5_gn_1_66741	2.459			Lsat_1_v5_gn_3_20480	-Inf			Lsat_1_v5_gn_6_7601	2.67925
Lsat_1_v5_gn_4_20761	-Inf			Lsat_1_v5_gn_1_86800	3.21302			Lsat_1_v5_gn_6_58121	-Inf			Lsat_1_v5_gn_5_48761	3.49001
Lsat_1_v5_gn_5_120221	-Inf			Lsat_1_v5_gn_8_34901	2.9399			Lsat_1_v5_gn_8_121240	Inf			Lsat_1_v5_gn_2_5621	-7.1334
Lsat_1_v5_gn_1_98921	-Inf			Lsat_1_v5_gn_2_57620	3.46839			Lsat_1_v5_gn_3_43541	3.87961			Lsat_1_v5_gn_3_81501	Inf
Lsat_1_v5_gn_7_84100	2.02122			Lsat_1_v5_gn_7_13740	2.15528			Lsat_1_v5_gn_3_140241	-Inf			Lsat_1_v5_gn_7_13740	3.18922
Lsat_1_v5_gn_7_561	2.09783			Lsat_1_v5_gn_2_38141	3.77598			Lsat_1_v5_gn_4_120561	-4.0972			Lsat_1_v5_gn_2_115220	-2.79089
Lsat_1_v5_gn_2_136240	-1.84646			Lsat_1_v5_gn_6_117360	3.08311			Lsat_1_v5_gn_3_116420	2.64238			Lsat_1_v5_gn_6_60420	3.65824
Lsat_1_v5_gn_6_76700	-1.80689			Lsat_1_v5_gn_4_28000	3.92323			Lsat_1_v5_gn_2_77740	5.36154			Lsat_1_v5_gn_5_66800	3.16372
Lsat_1_v5_gn_6_53000	3.16042			Lsat_1_v5_gn_0_5501	2.30774			Lsat_1_v5_gn_5_80600	-4.30623			Lsat_1_v5_gn_7_18241	-2.66997
Lsat_1_v5_gn_2_46361	4.18198			Lsat_1_v5_gn_1_39620	2.51746			Lsat_1_v5_gn_2_940	3.60827			Lsat_1_v5_gn_3_30521	8.20686
Lsat_1_v5_gn_5_87741	6.45409			Lsat_1_v5_gn_5_65300	Inf			Lsat_1_v5_gn_4_85501	-3.1448			Lsat_1_v5_gn_5_48701	-3.11864
Lsat_1_v5_gn_8_121301	2.58728			Lsat_1_v5_gn_4_120360	2.52434			Lsat_1_v5_gn_6_86481	-2.51793			Lsat_1_v5_gn_2_17480	-2.58154
Lsat_1_v5_gn_2_841	2.54056			Lsat_1_v5_gn_3_121100	6.15387			Lsat_1_v5_gn_9_90620	Inf			Lsat_1_v5_gn_3_28920	Inf
Lsat_1_v5_gn_5_49200	Inf			Lsat_1_v5_gn_2_60560	2.76229			Lsat_1_v5_gn_4_62861	4.44142			Lsat_1_v5_gn_2_600	Inf
Lsat_1_v5_gn_4_185241	-4.37673			Lsat_1_v5_gn_6_20501	Inf			Lsat_1_v5_gn_5_59000	2.77548			Lsat_1_v5_gn_9_19721	Inf
Lsat_1_v5_gn_1_92800	3.8595			Lsat_1_v5_gn_4_19860	2.43026			Lsat_1_v5_gn_1_94701	-4.41733			Lsat_1_v5_gn_8_118500	3.23338
Lsat_1_v5_gn_6_54541	3.74001			Lsat_1_v5_gn_7_23201	3.24793			Lsat_1_v5_gn_6_54701	Inf			Lsat_1_v5_gn_8_6481	-4.98923
Lsat_1_v5_gn_8_124121	-5.86262			Lsat_1_v5_gn_5_54981	5.33497			Lsat_1_v5_gn_8_80321	Inf			Lsat_1_v5_gn_2_87921	-2.5883
Lsat_1_v5_gn_3_97861	-2.49405			Lsat_1_v5_gn_3_72820	2.22051			Lsat_1_v5_gn_1_71640	-7.14707			Lsat_1_v5_gn_8_120201	-3.30251
Lsat_1_v5_gn_1_7780	-1.97729			Lsat_1_v5_gn_2_107721	-2.61104			Lsat_1_v5_gn_1_127001	4.09838			Lsat_1_v5_gn_6_21320	3.4954
Lsat_1_v5_gn_9_117561	3.09798			Lsat_1_v5_gn_9_22041	2.33929			Lsat_1_v5_gn_4_55580	-2.47265			Lsat_1_v5_gn_1_85921	Inf
Lsat_1_v5_gn_8_122340	3.91472			Lsat_1_v5_gn_9_74980	-3.35349			Lsat_1_v5_gn_9_50301	3.25938			Lsat_1_v5_gn_9_77661	-3.31992
Lsat_1_v5_gn_2_25220	2.06032			Lsat_1_v5_gn_1_8140	7.27545			Lsat_1_v5_gn_2_128361	-5.80803			Lsat_1_v5_gn_1_27041	-3.8125
Lsat_1_v5_gn_7_30220	-1.7726			Lsat_1_v5_gn_6_49480	3.20412			Lsat_1_v5_gn_5_175501	-3.76082			Lsat_1_v5_gn_8_98461	-2.61891
Lsat_1_v5_gn_5_170140	2.65853			Lsat_1_v5_gn_8_98821	-3.61724			Lsat_1_v5_gn_8_18720	-2.92597			Lsat_1_v5_gn_5_41561	-4.21116
Lsat_1_v5_gn_4_109401	1.7499			Lsat_1_v5_gn_8_126841	-2.61181			Lsat_1_v5_gn_4_175540	3.01867			Lsat_1_v5_gn_5_44521	2.60525
Lsat_1_v5_gn_2_111800	-4.4562			Lsat_1_v5_gn_9_50301	2.54129			Lsat_1_v5_gn_2_18880	8.11802			Lsat_1_v5_gn_7_11700	-3.16533
Lsat_1_v5_gn_8_19781	2.19054			Lsat_1_v5_gn_8_112540	2.55536			Lsat_1_v5_gn_5_154840	Inf			Lsat_1_v5_gn_3_102761	-2.64653
Lsat_1_v5_gn_2_46060	2.61791			Lsat_1_v5_gn_7_93120	2.29609			Lsat_1_v5_gn_9_4220	-2.98524			Lsat_1_v5_gn_3_104821	-2.61846
Lsat_1_v5_gn_5_53781	-Inf			Lsat_1_v5_gn_9_32440	3.86404			Lsat_1_v5_gn_6_54340	3.17993			Lsat_1_v5_gn_5_5600	Inf
Lsat_1_v5_gn_1_6181	-Inf			Lsat_1_v5_gn_5_19140	-Inf			Lsat_1_v5_gn_2_48921	-Inf			Lsat_1_v5_gn_5_42220	-3.79696
Lsat_1_v5_gn_3_87740	-2.40099			Lsat_1_v5_gn_4_68300	-Inf			Lsat_1_v5_gn_5_170140	6.52841			Lsat_1_v5_gn_4_24381	-4.86003
Lsat_1_v5_gn_1_74540	2.23762			Lsat_1_v5_gn_4_28820	-3.67923			Lsat_1_v5_gn_5_111420	Inf			Lsat_1_v5_gn_4_79881	2.73284
Lsat_1_v5_gn_4_56481	4.64194			Lsat_1_v5_gn_7_93161	2.79589			Lsat_1_v5_gn_4_37601	-2.54476			Lsat_1_v5_gn_1_3320	-3.65847
Lsat_1_v5_gn_3_102280	1.90118			Lsat_1_v5_gn_2_17480	-2.24654			Lsat_1_v5_gn_5_106681	-2.90597			Lsat_1_v5_gn_5_159340	Inf
Lsat_1_v5_gn_2_132401	-1.81557			Lsat_1_v5_gn_5_158740	-Inf			Lsat_1_v5_gn_4_139721	Inf			Lsat_1_v5_gn_8_150301	-Inf
Lsat_1_v5_gn_3_16681	-1.79261			Lsat_1_v5_gn_2_12921	2.30885			Lsat_1_v5_gn_5_24781	3.36919			Lsat_1_v5_gn_5_32440	-2.98134
Lsat_1_v5_gn_2_87480	1.71835			Lsat_1_v5_gn_4_110001	3.54822			Lsat_1_v5_gn_4_83840	5.41167			Lsat_1_v5_gn_6_80041	-2.54734
Lsat_1_v5_gn_7_89841	Inf			Lsat_1_v5_gn_3_11081	2.82257			Lsat_1_v5_gn_5_153281	7.95399			Lsat_1_v5_gn_5_191321	-2.55618
Lsat_1_v5_gn_3_73180	2.39385			Lsat_1_v5_gn_2_47140	2.41455			Lsat_1_v5_gn_2_62200	-Inf			Lsat_1_v5_gn_3_40041	2.69299
Lsat_1_v5_gn_4_124681	-3.06071			Lsat_1_v5_gn_4_42880	2.37841			Lsat_1_v5_gn_9_102881	Inf			Lsat_1_v5_gn_4_150501	Inf
Lsat_1_v5_gn_3_39841	Inf			Lsat_1_v5_gn_4_26780	-2.35024			Lsat_1_v5_gn_2_117861	Inf			Lsat_1_v5_gn_3_37640	Inf
Lsat_1_v5_gn_4_144561	Inf			Lsat_1_v5_gn_4_110881	-2.85912			Lsat_1_v5_gn_1_83000	-Inf			Lsat_1_v5_gn_6_26280	-2.83504
Lsat_1_v5_gn_4_96901	2.11494			Lsat_1_v5_gn_5_22780	-Inf			Lsat_1_v5_gn_4_45560	-Inf			Lsat_1_v5_gn_0_8720	Inf
Lsat_1_v5_gn_7_44581	2.88425			Lsat_1_v5_gn_4_12981	4.58312			Lsat_1_v5_gn_9_26160	-3.6587			Lsat_1_v5_gn_4_68701	-2.69124
Lsat_1_v5_gn_5_60400	5.87631			Lsat_1_v5_gn_4_140021	-2.98963			Lsat_1_v5_gn_8_19801	-Inf			Lsat_1_v5_gn_3_15201	-2.88664
Lsat_1_v5_gn_4_129640	4.24243			Lsat_1_v5_gn_7_17820	3.69382			Lsat_1_v5_gn_5_50281	-3.79589			Lsat_1_v5_gn_8_159861	2.62989
Lsat_1_v5_gn_4_110881	-2.01045			Lsat_1_v5_gn_9_89580	2.65692			Lsat_1_v5_gn_7_25160	-3.13361			Lsat_1_v5_gn_9_119760	-2.48127
Lsat_1_v5_gn_5_48061	1.74559			Lsat_1_v5_gn_7_102080	4.85052			Lsat_1_v5_gn_8_52720	2.78816			Lsat_1_v5_gn_7_53901	-3.18373
Lsat_1_v5_gn_4_150681	-3.83039			Lsat_1_v5_gn_4_179440	2.98872			Lsat_1_v5_gn_4_31761	2.99503			Lsat_1_v5_gn_9_17041	-3.87649
Lsat_1_v5_gn_2_39660	2.04485			Lsat_1_v5_gn_0_13981	-Inf			Lsat_1_v5_gn_3_28900	Inf			Lsat_1_v5_gn_1_83221	3.42652
Lsat_1_v5_gn_3_58801	2.57393			Lsat_1_v5_gn_2_51040	-3.60054			Lsat_1_v5_gn_7_3320	-3.37524			Lsat_1_v5_gn_2_47881	2.86059
Lsat_1_v5_gn_1_12101	1.70533			Lsat_1_v5_gn_9_13500	2.15488			Lsat_1_v5_gn_2_1040	Inf			Lsat_1_v5_gn_8_25661	-2.51242
Lsat_1_v5_gn_8_143701	-2.99629			Lsat_1_v5_gn_7_18961	-2.71484			Lsat_1_v5_gn_4_155700	3.08116			Lsat_1_v5_gn_2_133260	-2.66034
Lsat_1_v5_gn_8_3141	-1.99981			Lsat_1_v5_gn_6_34481	4.0816			Lsat_1_v5_gn_5_51501	-2.5429			Lsat_1_v5_gn_9_63261	-2.81044
Lsat_1_v5_gn_8_110081	1.81661			Lsat_1_v5_gn_3_69080	-2.44282			Lsat_1_v5_gn_3_12921	2.68344			Lsat_1_v5_gn_8_116220	-2.54676
Lsat_1_v5_gn_4_120360	2.53267			Lsat_1_v5_gn_4_171021	-Inf			Lsat_1_v5_gn_3_118201	2.86476			Lsat_1_v5_gn_7_23361	3.0879
Lsat_1_v5_gn_6_51600	Inf			Lsat_1_v5_gn_2_131760	-Inf			Lsat_1_v5_gn_7_110220	-2.61285			Lsat_1_v5_gn_1_80200	-Inf
Lsat_1_v5_gn_3_19120	-Inf			Lsat_1_v5_gn_4_162920	3.09595			Lsat_1_v5_gn_8_74401	8.11681			Lsat_1_v5_gn_8_72460	-7.04684
Lsat_1_v5_gn_9_98780	7.18868			Lsat_1_v5_gn_3_90900	2.18107			Lsat_1_v5_gn_9_112660	-2.40556			Lsat_1_v5_gn_4_151260	Inf
Lsat_1_v5_gn_2_52200	-2.76686			Lsat_1_v5_gn_8_106180	2.6093			Lsat_1_v5_gn_4_181221	8.5623			Lsat_1_v5_gn_9_104521	-4.2999
Lsat_1_v5_gn_7_22361	2.60401			Lsat_1_v5_gn_8_35060	3.20159			Lsat_1_v5_gn_9_54880	5.96675			Lsat_1_v5_gn_7_52700	2.59272
Lsat_1_v5_gn_5_12880	4.02215			Lsat_1_v5_gn_2_102720	-2.1802			Lsat_1_v5_gn_3_44940	Inf			Lsat_1_v5_gn_5_102040	2.66333
Lsat_1_v5_gn_4_14581	-1.94755			Lsat_1_v5_gn_2_45581	2.18729			Lsat_1_v5_gn_1_96461	Inf			Lsat_1_v5_gn_4_158640	2.65281
Lsat_1_v5_gn_5_7021	-4.76856			Lsat_1_v5_gn_9_103981	3.24393			Lsat_1_v5_gn_4_94000	Inf			Lsat_1_v5_gn_6_41840	-Inf
Lsat_1_v5_gn_8_35060	2.00928			Lsat_1_v5_gn_4_38740	3.01202			Lsat_1_v5_gn_4_65600	-5.14991			Lsat_1_v5_gn_5_8861	2.53362
Lsat_1_v5_gn_1_67800	2.38173			Lsat_1_v5_gn_5_20140	-2.2528			Lsat_1_v5_gn_8_86220	-3.17607			Lsat_1_v5_gn_7_12380	-4.6902
Lsat_1_v5_gn_8_37680	-2.20742			Lsat_1_v5_gn_9_39580	-2.9545			Lsat_1_v5_gn_6_26681	-3.28114			Lsat_1_v5_gn_6_62960	-3.194
Lsat_1_v5_gn_4_78521	2.04364			Lsat_1_v5_gn_9_21460	3.02312			Lsat_1_v5_gn_8_49481	2.62302			Lsat_1_v5_gn_2_10761	Inf
Lsat_1_v5_gn_9_64040	-4.61379			Lsat_1_v5_gn_4_4881	2.63647			Lsat_1_v5_gn_6_79881	Inf			Lsat_1_v5_gn_4_141461	-2.72258
Lsat_1_v5_gn_4_42501	Inf			Lsat_1_v5_gn_3_92661	Inf			Lsat_1_v5_gn_1_3661	2.70753			Lsat_1_v5_gn_5_33141	-5.07908
Lsat_1_v5_gn_6_109880	-5.33929			Lsat_1_v5_gn_4_50981	-6.02901			Lsat_1_v5_gn_5_168420	2.3903			Lsat_1_v5_gn_9_16040	-6.49571
Lsat_1_v5_gn_8_29280	1.96703			Lsat_1_v5_gn_6_103800	-Inf			Lsat_1_v5_gn_4_46300	-2.31678			Lsat_1_v5_gn_8_22880	-2.51313
Lsat_1_v5_gn_1_49441	2.64709			Lsat_1_v5_gn_5_52140	3.30404			Lsat_1_v5_gn_5_81981	-7.05678			Lsat_1_v5_gn_1_109380	-3.64944
Lsat_1_v5_gn_5_107420	1.81105			Lsat_1_v5_gn_7_75180	-2.54163			Lsat_1_v5_gn_2_10761	Inf			Lsat_1_v5_gn_6_76700	-4.91945
Lsat_1_v5_gn_7_21720	2.29067			Lsat_1_v5_gn_9_31381	Inf			Lsat_1_v5_gn_2_69300	Inf			Lsat_1_v5_gn_7_29840	2.52232
Lsat_1_v5_gn_8_70921	5.08504			Lsat_1_v5_gn_6_48141	2.23017			Lsat_1_v5_gn_2_20080	2.73548			Lsat_1_v5_gn_9_22840	3.18296
Lsat_1_v5_gn_6_51980	-1.67082			Lsat_1_v5_gn_4_179800	2.44629			Lsat_1_v5_gn_4_109440	2.6581			Lsat_1_v5_gn_1_73921	-2.77108
Lsat_1_v5_gn_2_45920	2.7924			Lsat_1_v5_gn_9_21181	3.19178			Lsat_1_v5_gn_8_34780	2.94518			Lsat_1_v5_gn_1_128400	-2.55309
Lsat_1_v5_gn_9_93121	-3.268			Lsat_1_v5_gn_1_39541	-2.2012			Lsat_1_v5_gn_5_180321	Inf			Lsat_1_v5_gn_9_122920	Inf
Lsat_1_v5_gn_2_18340	-4.84976			Lsat_1_v5_gn_8_75280	2.65063			Lsat_1_v5_gn_8_48481	Inf			Lsat_1_v5_gn_8_35040	Inf
Lsat_1_v5_gn_8_104541	-2.76429			Lsat_1_v5_gn_5_108481	3.64858			Lsat_1_v5_gn_4_124941	-5.6412			Lsat_1_v5_gn_6_43820	Inf
Lsat_1_v5_gn_2_16780	2.19326			Lsat_1_v5_gn_6_12120	-2.71479			Lsat_1_v5_gn_2_41300	5.2507			Lsat_1_v5_gn_9_65321	-2.57929
Lsat_1_v5_gn_2_125281	2.77204			Lsat_1_v5_gn_5_98481	-5.35803			Lsat_1_v5_gn_4_123261	-Inf			Lsat_1_v5_gn_5_158540	-Inf
Lsat_1_v5_gn_7_22421	-1.79962			Lsat_1_v5_gn_5_19740	-Inf			Lsat_1_v5_gn_8_25860	2.70258			Lsat_1_v5_gn_5_94621	-2.62259
Lsat_1_v5_gn_8_133561	1.64909			Lsat_1_v5_gn_6_10480	2.03216			Lsat_1_v5_gn_6_57961	2.4974			Lsat_1_v5_gn_7_16480	-2.56553
Lsat_1_v5_gn_3_39400	-3.0515			Lsat_1_v5_gn_2_4981	2.84892			Lsat_1_v5_gn_5_149840	Inf			Lsat_1_v5_gn_4_124120	-2.6281
Lsat_1_v5_gn_6_78380	Inf			Lsat_1_v5_gn_1_30140	-2.22062			Lsat_1_v5_gn_8_11521	7.24372			Lsat_1_v5_gn_8_152321	2.86672
Lsat_1_v5_gn_4_167201	1.82834			Lsat_1_v5_gn_3_95961	-2.93201			Lsat_1_v5_gn_9_42440	-4.15492			Lsat_1_v5_gn_5_142340	5.6376
Lsat_1_v5_gn_6_24941	-2.94488			Lsat_1_v5_gn_9_26860	-2.17971			Lsat_1_v5_gn_1_51360	7.49253			Lsat_1_v5_gn_3_102861	-4.39713
Lsat_1_v5_gn_8_67901	1.94994			Lsat_1_v5_gn_2_121400	2.11745			Lsat_1_v5_gn_8_40381	4.5016			Lsat_1_v5_gn_5_34621	-2.5575
Lsat_1_v5_gn_2_103841	-3.35315			Lsat_1_v5_gn_4_50380	-2.15705			Lsat_1_v5_gn_7_103961	-3.84615			Lsat_1_v5_gn_5_147941	7.96116
Lsat_1_v5_gn_3_38720	4.18439			Lsat_1_v5_gn_3_102840	4.89708			Lsat_1_v5_gn_8_114481	Inf			Lsat_1_v5_gn_4_46280	-4.01014
Lsat_1_v5_gn_1_13360	Inf			Lsat_1_v5_gn_3_92901	-Inf			Lsat_1_v5_gn_8_2021	Inf			Lsat_1_v5_gn_1_13200	3.07801
Lsat_1_v5_gn_4_79901	-Inf			Lsat_1_v5_gn_6_40720	2.4405			Lsat_1_v5_gn_1_88300	-Inf			Lsat_1_v5_gn_3_51160	3.29108
Lsat_1_v5_gn_7_81961	1.9066			Lsat_1_v5_gn_3_51160	2.44967			Lsat_1_v5_gn_2_72001	Inf			Lsat_1_v5_gn_9_60440	-2.71633
Lsat_1_v5_gn_2_56220	Inf			Lsat_1_v5_gn_2_89180	4.72262			Lsat_1_v5_gn_9_57221	3.6464			Lsat_1_v5_gn_4_45540	2.99525
Lsat_1_v5_gn_1_76460	Inf			Lsat_1_v5_gn_9_88801	-Inf			Lsat_1_v5_gn_5_129800	-2.29951			Lsat_1_v5_gn_3_27981	-2.59162
Lsat_1_v5_gn_5_71221	1.97772			Lsat_1_v5_gn_1_16061	2.93172			Lsat_1_v5_gn_4_150501	Inf			Lsat_1_v5_gn_8_41701	4.52631
Lsat_1_v5_gn_4_137221	3.0666			Lsat_1_v5_gn_3_139900	2.11288			Lsat_1_v5_gn_4_173760	Inf			Lsat_1_v5_gn_4_50641	2.69476
Lsat_1_v5_gn_8_32121	2.26703			Lsat_1_v5_gn_7_25320	2.10908			Lsat_1_v5_gn_2_27580	Inf			Lsat_1_v5_gn_6_79881	Inf
Lsat_1_v5_gn_7_98660	3.89971			Lsat_1_v5_gn_1_82120	2.30995			Lsat_1_v5_gn_6_117001	4.5505			Lsat_1_v5_gn_7_48240	-6.9627
Lsat_1_v5_gn_2_72201	3.0198			Lsat_1_v5_gn_9_84700	2.48094			Lsat_1_v5_gn_9_25220	2.41905			Lsat_1_v5_gn_1_93520	-6.9758
Lsat_1_v5_gn_1_12081	2.60888			Lsat_1_v5_gn_5_184121	-5.18714			Lsat_1_v5_gn_8_74200	9.46633			Lsat_1_v5_gn_8_121640	-6.45544
Lsat_1_v5_gn_2_1061	Inf			Lsat_1_v5_gn_8_23021	2.10036			Lsat_1_v5_gn_1_15100	-2.65838			Lsat_1_v5_gn_3_17700	-2.55431
Lsat_1_v5_gn_4_42880	2.11939			Lsat_1_v5_gn_4_106840	6.53425			Lsat_1_v5_gn_9_35521	2.62476			Lsat_1_v5_gn_4_50380	-2.52214
Lsat_1_v5_gn_1_2840	Inf			Lsat_1_v5_gn_1_97640	4.31434			Lsat_1_v5_gn_2_70140	-6.97253			Lsat_1_v5_gn_2_6321	5.03422
Lsat_1_v5_gn_7_94060	Inf			Lsat_1_v5_gn_4_175061	2.21978			Lsat_1_v5_gn_3_15800	-2.26607			Lsat_1_v5_gn_8_2701	3.33366
Lsat_1_v5_gn_7_102760	4.40278			Lsat_1_v5_gn_7_60060	3.18682			Lsat_1_v5_gn_2_22101	Inf			Lsat_1_v5_gn_3_16260	-2.5962
Lsat_1_v5_gn_1_56421	-Inf			Lsat_1_v5_gn_3_43001	2.20651			Lsat_1_v5_gn_5_118040	3.25896			Lsat_1_v5_gn_2_4001	-7.81939
Lsat_1_v5_gn_5_152461	1.7878			Lsat_1_v5_gn_4_43480	Inf			Lsat_1_v5_gn_7_97661	-5.25624			Lsat_1_v5_gn_4_31621	-4.91463
Lsat_1_v5_gn_5_47841	2.61381			Lsat_1_v5_gn_1_51001	2.05192			Lsat_1_v5_gn_5_54260	Inf			Lsat_1_v5_gn_1_38421	-3.22624
Lsat_1_v5_gn_3_100480	Inf			Lsat_1_v5_gn_3_49640	-3.80036			Lsat_1_v5_gn_5_34261	-6.60073			Lsat_1_v5_gn_2_77700	4.63573
Lsat_1_v5_gn_6_110941	2.27103			Lsat_1_v5_gn_3_119581	3.80811			Lsat_1_v5_gn_2_56201	4.78432			Lsat_1_v5_gn_4_106880	-2.56067
Lsat_1_v5_gn_7_17820	2.48874			Lsat_1_v5_gn_2_47881	2.26738			Lsat_1_v5_gn_3_97601	-2.43649			Lsat_1_v5_gn_8_91220	2.73986
Lsat_1_v5_gn_8_156261	Inf			Lsat_1_v5_gn_1_120281	2.12352			Lsat_1_v5_gn_2_51040	-2.30733			Lsat_1_v5_gn_2_92760	-2.60818
Lsat_1_v5_gn_1_39841	Inf			Lsat_1_v5_gn_6_49101	-3.2301			Lsat_1_v5_gn_4_31560	-2.48765			Lsat_1_v5_gn_4_160281	4.91893
Lsat_1_v5_gn_7_99560	2.64399			Lsat_1_v5_gn_7_7821	Inf			Lsat_1_v5_gn_5_94160	5.41726			Lsat_1_v5_gn_5_125300	-2.48621
Lsat_1_v5_gn_6_47461	-2.59734			Lsat_1_v5_gn_5_34921	-3.48051			Lsat_1_v5_gn_9_91601	-3.57555			Lsat_1_v5_gn_4_168041	-2.6706
Lsat_1_v5_gn_2_123920	-4.23392			Lsat_1_v5_gn_5_33600	-2.17535			Lsat_1_v5_gn_1_98040	-5.92529			Lsat_1_v5_gn_4_95040	2.9838
Lsat_1_v5_gn_2_106361	-2.74483			Lsat_1_v5_gn_4_154560	-2.32449			Lsat_1_v5_gn_8_23120	-2.2715			Lsat_1_v5_gn_2_51040	-4.12484
Lsat_1_v5_gn_2_59461	1.63511			Lsat_1_v5_gn_8_152321	2.25727			Lsat_1_v5_gn_7_53001	Inf			Lsat_1_v5_gn_2_27501	-Inf
Lsat_1_v5_gn_9_99860	-1.67703			Lsat_1_v5_gn_6_37600	-2.15968			Lsat_1_v5_gn_1_48761	-3.44509			Lsat_1_v5_gn_2_118081	-3.00741
Lsat_1_v5_gn_2_125480	Inf			Lsat_1_v5_gn_5_24661	2.61677			Lsat_1_v5_gn_8_36160	Inf			Lsat_1_v5_gn_1_127001	4.62296
Lsat_1_v5_gn_4_45781	-Inf			Lsat_1_v5_gn_4_160281	3.23191			Lsat_1_v5_gn_4_31621	-3.2595			Lsat_1_v5_gn_6_30481	5.61335
Lsat_1_v5_gn_3_70301	-1.84258			Lsat_1_v5_gn_1_4460	2.07149			Lsat_1_v5_gn_7_101080	Inf			Lsat_1_v5_gn_2_69461	-2.52236
Lsat_1_v5_gn_1_3661	1.85762			Lsat_1_v5_gn_9_19220	2.27303			Lsat_1_v5_gn_8_98821	-Inf			Lsat_1_v5_gn_8_140400	3.92775
Lsat_1_v5_gn_2_14340	1.99809			Lsat_1_v5_gn_8_139460	3.11456			Lsat_1_v5_gn_9_35021	3.12085			Lsat_1_v5_gn_6_42540	3.23513
Lsat_1_v5_gn_5_54661	5.24622			Lsat_1_v5_gn_2_29320	-2.33104			Lsat_1_v5_gn_5_128341	4.44564			Lsat_1_v5_gn_0_33241	10.258
Lsat_1_v5_gn_6_59101	-2.45237			Lsat_1_v5_gn_2_77740	4.78128			Lsat_1_v5_gn_5_3000	Inf			Lsat_1_v5_gn_7_111041	-2.49421
Lsat_1_v5_gn_2_90820	-2.37074			Lsat_1_v5_gn_7_25160	-6.87232			Lsat_1_v5_gn_9_103760	Inf			Lsat_1_v5_gn_7_97361	-2.4904
Lsat_1_v5_gn_5_40441	-Inf			Lsat_1_v5_gn_8_132101	2.12042			Lsat_1_v5_gn_6_18361	5.56607			Lsat_1_v5_gn_5_136060	-3.04584
Lsat_1_v5_gn_3_39720	2.09917			Lsat_1_v5_gn_1_31101	2.46611			Lsat_1_v5_gn_8_100200	-4.74328			Lsat_1_v5_gn_5_99040	-2.53691
Lsat_1_v5_gn_2_2940	2.30407			Lsat_1_v5_gn_5_48761	2.15586			Lsat_1_v5_gn_4_147601	Inf			Lsat_1_v5_gn_1_55841	-2.38564
Lsat_1_v5_gn_9_96860	-1.80646			Lsat_1_v5_gn_5_164981	3.15105			Lsat_1_v5_gn_2_128541	-2.27969			Lsat_1_v5_gn_6_10241	-3.29016
Lsat_1_v5_gn_9_106880	-2.91765			Lsat_1_v5_gn_8_20100	2.18111			Lsat_1_v5_gn_2_101780	5.58888			Lsat_1_v5_gn_9_50600	-2.65216
Lsat_1_v5_gn_6_86700	2.51845			Lsat_1_v5_gn_8_133141	2.16894			Lsat_1_v5_gn_0_37081	-2.24917			Lsat_1_v5_gn_9_122720	Inf
Lsat_1_v5_gn_7_58220	2.21808			Lsat_1_v5_gn_8_58141	2.30217			Lsat_1_v5_gn_2_107900	-2.25662			Lsat_1_v5_gn_2_128161	-2.54287
Lsat_1_v5_gn_8_157520	4.91907			Lsat_1_v5_gn_6_49001	2.86521			Lsat_1_v5_gn_9_114940	3.24454			Lsat_1_v5_gn_9_901	-2.49413
Lsat_1_v5_gn_3_6620	-1.9224			Lsat_1_v5_gn_3_121041	2.0503			Lsat_1_v5_gn_3_73180	3.76449			Lsat_1_v5_gn_8_83900	-2.60725
Lsat_1_v5_gn_9_87001	4.16571			Lsat_1_v5_gn_9_61301	2.33065			Lsat_1_v5_gn_8_128280	-3.26694			Lsat_1_v5_gn_5_19500	Inf
Lsat_1_v5_gn_4_64461	2.47392			Lsat_1_v5_gn_4_124120	-2.18935			Lsat_1_v5_gn_4_113941	-5.52841			Lsat_1_v5_gn_1_19541	-2.84049
Lsat_1_v5_gn_8_28941	-3.34143			Lsat_1_v5_gn_7_74820	3.4777			Lsat_1_v5_gn_9_116940	-2.75375			Lsat_1_v5_gn_5_24781	3.43778
Lsat_1_v5_gn_5_88260	1.88529			Lsat_1_v5_gn_4_140800	2.06311			Lsat_1_v5_gn_4_56041	-2.51746			Lsat_1_v5_gn_9_125101	2.77909
Lsat_1_v5_gn_5_190200	-1.90507			Lsat_1_v5_gn_2_132401	-2.85448			Lsat_1_v5_gn_5_117400	2.61842			Lsat_1_v5_gn_4_131881	Inf
Lsat_1_v5_gn_6_54441	2.22606			Lsat_1_v5_gn_2_103841	-5.5614			Lsat_1_v5_gn_4_26780	-2.22965			Lsat_1_v5_gn_9_112160	6.19129
Lsat_1_v5_gn_5_46240	5.19401			Lsat_1_v5_gn_2_74920	2.14526			Lsat_1_v5_gn_5_101240	-2.37421			Lsat_1_v5_gn_2_85040	-Inf
Lsat_1_v5_gn_6_8820	1.99962			Lsat_1_v5_gn_3_19461	5.28973			Lsat_1_v5_gn_9_12380	3.83319			Lsat_1_v5_gn_5_62301	3.1166
Lsat_1_v5_gn_8_12941	-2.17224			Lsat_1_v5_gn_7_18781	2.24861			Lsat_1_v5_gn_3_116300	Inf			Lsat_1_v5_gn_2_115281	-2.44077
Lsat_1_v5_gn_5_188940	Inf			Lsat_1_v5_gn_5_27000	2.38647			Lsat_1_v5_gn_5_137940	5.24468			Lsat_1_v5_gn_8_110081	2.931
Lsat_1_v5_gn_1_41600	-3.71426			Lsat_1_v5_gn_4_167181	6.79531			Lsat_1_v5_gn_9_23460	-2.18606			Lsat_1_v5_gn_6_89780	-2.81229
Lsat_1_v5_gn_4_172620	3.43235			Lsat_1_v5_gn_4_117601	2.57282			Lsat_1_v5_gn_8_126320	3.2368			Lsat_1_v5_gn_9_91780	Inf
Lsat_1_v5_gn_2_47761	-1.73102			Lsat_1_v5_gn_8_98681	2.18511			Lsat_1_v5_gn_8_6481	-2.6841			Lsat_1_v5_gn_2_78480	-2.4985
Lsat_1_v5_gn_4_167221	2.11253			Lsat_1_v5_gn_8_44260	-2.34962			Lsat_1_v5_gn_9_125101	2.43638			Lsat_1_v5_gn_8_38141	-2.59681
Lsat_1_v5_gn_3_57261	2.78483			Lsat_1_v5_gn_8_11521	5.08056			Lsat_1_v5_gn_2_113321	Inf			Lsat_1_v5_gn_5_103361	-Inf
Lsat_1_v5_gn_3_61320	1.96916			Lsat_1_v5_gn_5_179700	2.17865			Lsat_1_v5_gn_4_109161	2.6553			Lsat_1_v5_gn_8_80160	7.50134
Lsat_1_v5_gn_2_28381	-1.75456			Lsat_1_v5_gn_8_78640	-2.44912			Lsat_1_v5_gn_1_42601	8.38214			Lsat_1_v5_gn_9_108640	-Inf
Lsat_1_v5_gn_9_104161	2.24349			Lsat_1_v5_gn_9_83921	6.47545			Lsat_1_v5_gn_9_117181	Inf			Lsat_1_v5_gn_2_8960	-Inf
Lsat_1_v5_gn_7_86401	-1.61247			Lsat_1_v5_gn_9_45461	Inf			Lsat_1_v5_gn_4_123520	3.19699			Lsat_1_v5_gn_4_33340	Inf
Lsat_1_v5_gn_3_6800	2.02713			Lsat_1_v5_gn_9_66060	-2.21165			Lsat_1_v5_gn_5_49901	Inf			Lsat_1_v5_gn_7_91241	2.81205
Lsat_1_v5_gn_9_75121	-5.67101			Lsat_1_v5_gn_2_71200	2.15683			Lsat_1_v5_gn_5_142340	5.02599			Lsat_1_v5_gn_8_125081	Inf
Lsat_1_v5_gn_5_90260	-Inf			Lsat_1_v5_gn_2_59580	2.22017			Lsat_1_v5_gn_4_109401	3.43835			Lsat_1_v5_gn_4_49080	Inf
Lsat_1_v5_gn_1_89100	2.33989			Lsat_1_v5_gn_3_70620	2.05411			Lsat_1_v5_gn_4_141461	-2.27736			Lsat_1_v5_gn_6_4360	3.44593
Lsat_1_v5_gn_1_50620	-1.75391			Lsat_1_v5_gn_4_140900	Inf			Lsat_1_v5_gn_9_91640	-2.26616			Lsat_1_v5_gn_2_102720	-2.40098
Lsat_1_v5_gn_6_43881	-3.53163			Lsat_1_v5_gn_1_781	-2.16594			Lsat_1_v5_gn_8_110081	3.22787			Lsat_1_v5_gn_1_33120	-3.08277
Lsat_1_v5_gn_5_105200	-1.71599			Lsat_1_v5_gn_1_34020	6.06764			Lsat_1_v5_gn_7_12380	-3.0209			Lsat_1_v5_gn_9_42440	-7.8052
Lsat_1_v5_gn_2_30621	2.21226			Lsat_1_v5_gn_2_18380	Inf			Lsat_1_v5_gn_8_63920	-3.03813			Lsat_1_v5_gn_2_109661	-2.39732
Lsat_1_v5_gn_8_140561	1.90585			Lsat_1_v5_gn_5_62760	-3.05879			Lsat_1_v5_gn_3_112061	Inf			Lsat_1_v5_gn_8_5041	3.55384
Lsat_1_v5_gn_1_29661	4.8108			Lsat_1_v5_gn_3_99141	2.43993			Lsat_1_v5_gn_1_112261	-Inf			Lsat_1_v5_gn_9_37320	-2.99011
Lsat_1_v5_gn_6_50580	-Inf			Lsat_1_v5_gn_8_119040	2.32331			Lsat_1_v5_gn_1_68841	3.25421			Lsat_1_v5_gn_3_41201	4.51336
Lsat_1_v5_gn_7_20901	-Inf			Lsat_1_v5_gn_1_47140	2.08631			Lsat_1_v5_gn_5_189341	2.42736			Lsat_1_v5_gn_5_55560	-Inf
Lsat_1_v5_gn_4_155700	1.90063			Lsat_1_v5_gn_6_102161	2.22146			Lsat_1_v5_gn_2_5740	Inf			Lsat_1_v5_gn_2_104600	2.38406
Lsat_1_v5_gn_3_124521	2.64406			Lsat_1_v5_gn_8_33541	-3.44626			Lsat_1_v5_gn_9_125141	5.0916			Lsat_1_v5_gn_5_104861	4.9596
Lsat_1_v5_gn_6_4360	2.02313			Lsat_1_v5_gn_2_16780	2.76743			Lsat_1_v5_gn_6_56400	-3.29264			Lsat_1_v5_gn_8_85820	2.33274
Lsat_1_v5_gn_1_42940	2.1177			Lsat_1_v5_gn_4_2241	-3.71756			Lsat_1_v5_gn_5_126341	-2.32443			Lsat_1_v5_gn_1_38961	-Inf
Lsat_1_v5_gn_5_18100	3.88922			Lsat_1_v5_gn_6_50280	2.76328			Lsat_1_v5_gn_3_133761	-2.55311			Lsat_1_v5_gn_3_67720	3.31773
Lsat_1_v5_gn_2_114201	3.53945			Lsat_1_v5_gn_7_91241	2.02305			Lsat_1_v5_gn_3_40300	-Inf			Lsat_1_v5_gn_8_35321	4.13823
Lsat_1_v5_gn_1_123940	-1.68899			Lsat_1_v5_gn_7_10420	2.11466			Lsat_1_v5_gn_5_2460	Inf			Lsat_1_v5_gn_5_43821	2.8751
Lsat_1_v5_gn_3_116381	-Inf			Lsat_1_v5_gn_4_170661	-Inf			Lsat_1_v5_gn_5_107560	2.66733			Lsat_1_v5_gn_0_7921	3.83527
Lsat_1_v5_gn_1_81541	2.85257			Lsat_1_v5_gn_8_117320	-3.55799			Lsat_1_v5_gn_2_480	Inf			Lsat_1_v5_gn_4_46300	-3.65428
Lsat_1_v5_gn_5_73240	4.48659			Lsat_1_v5_gn_5_50201	2.55914			Lsat_1_v5_gn_5_62040	-2.17741			Lsat_1_v5_gn_3_27301	5.31984
Lsat_1_v5_gn_1_10820	1.56974			Lsat_1_v5_gn_3_64701	3.09692			Lsat_1_v5_gn_4_176941	3.55097			Lsat_1_v5_gn_4_184861	-2.41907
Lsat_1_v5_gn_1_47320	2.0637			Lsat_1_v5_gn_5_105200	-2.34208			Lsat_1_v5_gn_8_148920	Inf			Lsat_1_v5_gn_9_48021	-2.29984
Lsat_1_v5_gn_2_120101	1.69298			Lsat_1_v5_gn_8_32880	2.31949			Lsat_1_v5_gn_4_177360	-2.6201			Lsat_1_v5_gn_5_23660	-2.51046
Lsat_1_v5_gn_2_107721	-1.59668			Lsat_1_v5_gn_5_188641	2.17958			Lsat_1_v5_gn_4_156600	-6.55129			Lsat_1_v5_gn_9_5400	-2.36944
Lsat_1_v5_gn_9_122981	1.61694			Lsat_1_v5_gn_2_11741	-2.56566			Lsat_1_v5_gn_9_99780	-6.86728			Lsat_1_v5_gn_9_11801	Inf
Lsat_1_v5_gn_8_123301	-Inf			Lsat_1_v5_gn_5_190001	-2.27406			Lsat_1_v5_gn_4_18741	4.53008			Lsat_1_v5_gn_2_102421	-3.9389
Lsat_1_v5_gn_1_39620	1.57604			Lsat_1_v5_gn_0_34660	5.07842			Lsat_1_v5_gn_5_19140	Inf			Lsat_1_v5_gn_1_62161	-2.47334
Lsat_1_v5_gn_3_55121	-5.20691			Lsat_1_v5_gn_8_2421	2.13431			Lsat_1_v5_gn_9_1180	3.92971			Lsat_1_v5_gn_5_116360	Inf
Lsat_1_v5_gn_5_140040	1.88453			Lsat_1_v5_gn_3_58801	2.1591			Lsat_1_v5_gn_8_101320	-2.2202			Lsat_1_v5_gn_6_75900	-5.04301
Lsat_1_v5_gn_8_124080	-4.00611			Lsat_1_v5_gn_1_52760	2.55177			Lsat_1_v5_gn_3_110661	4.60871			Lsat_1_v5_gn_6_4121	-3.24721
Lsat_1_v5_gn_4_21960	5.72501			Lsat_1_v5_gn_8_118480	2.24533			Lsat_1_v5_gn_9_77661	-2.24051			Lsat_1_v5_gn_9_123161	2.40842
Lsat_1_v5_gn_9_37301	-1.58908			Lsat_1_v5_gn_7_29400	2.24045			Lsat_1_v5_gn_2_90281	Inf			Lsat_1_v5_gn_1_75300	-2.37263
Lsat_1_v5_gn_1_11480	-Inf			Lsat_1_v5_gn_9_107241	-2.43137			Lsat_1_v5_gn_5_74021	-4.60104			Lsat_1_v5_gn_4_54280	5.14829
Lsat_1_v5_gn_4_4881	3.14923			Lsat_1_v5_gn_9_22261	2.35365			Lsat_1_v5_gn_8_148880	-6.8647			Lsat_1_v5_gn_5_143480	-Inf
Lsat_1_v5_gn_4_121121	2.35011			Lsat_1_v5_gn_9_32260	2.0784			Lsat_1_v5_gn_8_159281	4.92446			Lsat_1_v5_gn_7_103961	-7.6437
Lsat_1_v5_gn_1_60941	-1.63757			Lsat_1_v5_gn_3_30780	2.13251			Lsat_1_v5_gn_3_117780	Inf			Lsat_1_v5_gn_4_131900	Inf
Lsat_1_v5_gn_4_86881	1.46804			Lsat_1_v5_gn_2_125861	1.89508			Lsat_1_v5_gn_9_104521	-2.85758			Lsat_1_v5_gn_9_32260	2.55059
Lsat_1_v5_gn_5_98481	-2.63337			Lsat_1_v5_gn_3_70661	1.99551			Lsat_1_v5_gn_3_11781	Inf			Lsat_1_v5_gn_3_55860	8.54283
Lsat_1_v5_gn_8_156720	1.51991			Lsat_1_v5_gn_2_96420	1.99324			Lsat_1_v5_gn_9_37320	-2.1449			Lsat_1_v5_gn_7_62960	Inf
Lsat_1_v5_gn_2_46420	Inf			Lsat_1_v5_gn_4_121121	2.25498			Lsat_1_v5_gn_2_281	2.52923			Lsat_1_v5_gn_5_38921	-2.51177
Lsat_1_v5_gn_9_46540	-4.75969			Lsat_1_v5_gn_9_40341	-2.11032			Lsat_1_v5_gn_8_41701	3.7076			Lsat_1_v5_gn_3_2640	-2.45752
Lsat_1_v5_gn_5_179700	1.67023			Lsat_1_v5_gn_2_95261	2.2295			Lsat_1_v5_gn_8_158021	3.31013			Lsat_1_v5_gn_1_68280	-2.33156
Lsat_1_v5_gn_2_13341	Inf			Lsat_1_v5_gn_2_126920	5.565			Lsat_1_v5_gn_5_47841	4.82666			Lsat_1_v5_gn_5_190321	2.89389
Lsat_1_v5_gn_8_28300	5.31416			Lsat_1_v5_gn_8_100600	-Inf			Lsat_1_v5_gn_1_3720	7.1627			Lsat_1_v5_gn_3_62541	3.419
Lsat_1_v5_gn_8_139140	3.88246			Lsat_1_v5_gn_2_111420	-2.72571			Lsat_1_v5_gn_8_124121	-6.83032			Lsat_1_v5_gn_8_49240	3.5553
Lsat_1_v5_gn_3_35360	5.53141			Lsat_1_v5_gn_2_4001	-8.20539			Lsat_1_v5_gn_7_4200	-2.1757			Lsat_1_v5_gn_4_121381	2.32095
Lsat_1_v5_gn_5_13320	-1.74408			Lsat_1_v5_gn_4_141461	-2.34796			Lsat_1_v5_gn_9_14101	-4.40729			Lsat_1_v5_gn_6_95760	-3.2345
Lsat_1_v5_gn_2_51040	-1.79124			Lsat_1_v5_gn_5_28821	2.4212			Lsat_1_v5_gn_8_32880	6.28442			Lsat_1_v5_gn_2_75220	Inf
Lsat_1_v5_gn_4_50920	Inf			Lsat_1_v5_gn_7_9880	-5.40264			Lsat_1_v5_gn_3_103761	Inf			Lsat_1_v5_gn_8_67901	2.92919
Lsat_1_v5_gn_9_87820	1.50392			Lsat_1_v5_gn_8_7341	-2.22783			Lsat_1_v5_gn_3_51881	-3.59608			Lsat_1_v5_gn_4_54780	Inf
Lsat_1_v5_gn_7_98640	-Inf			Lsat_1_v5_gn_8_67921	2.1327			Lsat_1_v5_gn_7_86981	-2.10907			Lsat_1_v5_gn_5_156300	-2.31654
Lsat_1_v5_gn_2_15441	1.52155			Lsat_1_v5_gn_4_124880	2.74068			Lsat_1_v5_gn_9_8221	3.75905			Lsat_1_v5_gn_5_46400	2.45769
Lsat_1_v5_gn_2_36340	Inf			Lsat_1_v5_gn_3_61740	5.62377			Lsat_1_v5_gn_2_121260	Inf			Lsat_1_v5_gn_2_82280	Inf
Lsat_1_v5_gn_8_74461	1.67039			Lsat_1_v5_gn_7_26641	Inf			Lsat_1_v5_gn_3_22861	5.13341			Lsat_1_v5_gn_4_113160	7.69612
Lsat_1_v5_gn_5_150921	3.45342			Lsat_1_v5_gn_2_126000	2.2544			Lsat_1_v5_gn_5_55261	4.88464			Lsat_1_v5_gn_6_32480	2.45537
Lsat_1_v5_gn_4_99501	-7.49754			Lsat_1_v5_gn_7_95981	-Inf			Lsat_1_v5_gn_2_2080	2.31942			Lsat_1_v5_gn_3_47680	-3.56075
Lsat_1_v5_gn_1_72700	-Inf			Lsat_1_v5_gn_3_82260	-2.1696			Lsat_1_v5_gn_1_117141	2.73558			Lsat_1_v5_gn_2_133601	-4.30662
Lsat_1_v5_gn_2_20721	-Inf			Lsat_1_v5_gn_7_51781	6.54446			Lsat_1_v5_gn_9_97001	Inf			Lsat_1_v5_gn_3_139241	2.67635
Lsat_1_v5_gn_5_81081	-1.83046			Lsat_1_v5_gn_7_60801	2.24135			Lsat_1_v5_gn_9_97501	-2.29604			Lsat_1_v5_gn_5_180701	-3.26231
Lsat_1_v5_gn_9_50301	1.76779			Lsat_1_v5_gn_7_49821	-2.38268			Lsat_1_v5_gn_6_24381	4.53415			Lsat_1_v5_gn_7_71780	2.29075
Lsat_1_v5_gn_8_126320	1.91113			Lsat_1_v5_gn_2_133260	-2.11236			Lsat_1_v5_gn_8_121540	6.42581			Lsat_1_v5_gn_5_114061	5.45673
Lsat_1_v5_gn_8_38081	2.84817			Lsat_1_v5_gn_1_19340	2.06336			Lsat_1_v5_gn_3_71521	3.79442			Lsat_1_v5_gn_7_24101	-2.37239
Lsat_1_v5_gn_5_81441	1.96404			Lsat_1_v5_gn_5_49640	2.8219			Lsat_1_v5_gn_7_26780	2.23531			Lsat_1_v5_gn_9_111721	2.94465
Lsat_1_v5_gn_4_164580	1.78824			Lsat_1_v5_gn_9_83701	3.5375			Lsat_1_v5_gn_1_26300	3.07026			Lsat_1_v5_gn_9_90520	-4.50977
Lsat_1_v5_gn_8_135220	1.51055			Lsat_1_v5_gn_1_81581	-2.12372			Lsat_1_v5_gn_9_23441	Inf			Lsat_1_v5_gn_9_116940	-3.43136
Lsat_1_v5_gn_7_103561	3.99068			Lsat_1_v5_gn_4_5181	-2.27565			Lsat_1_v5_gn_6_19140	2.39961			Lsat_1_v5_gn_4_181201	Inf
Lsat_1_v5_gn_7_19621	1.88508			Lsat_1_v5_gn_9_70860	-Inf			Lsat_1_v5_gn_9_32460	4.52004			Lsat_1_v5_gn_6_24520	-2.53119
Lsat_1_v5_gn_8_113201	2.00886			Lsat_1_v5_gn_4_150741	-2.20086			Lsat_1_v5_gn_3_113581	Inf			Lsat_1_v5_gn_4_162681	3.85409
Lsat_1_v5_gn_8_102380	2.85633			Lsat_1_v5_gn_6_101660	-2.87956			Lsat_1_v5_gn_2_92021	-2.2066			Lsat_1_v5_gn_7_95440	-2.44516
Lsat_1_v5_gn_1_101861	3.59005			Lsat_1_v5_gn_8_13521	-2.63047			Lsat_1_v5_gn_9_41341	-2.1766			Lsat_1_v5_gn_0_47281	-3.28222
Lsat_1_v5_gn_5_53400	3.99154			Lsat_1_v5_gn_6_48780	3.27301			Lsat_1_v5_gn_6_6201	-3.60767			Lsat_1_v5_gn_9_85621	-Inf
Lsat_1_v5_gn_8_27040	4.44623			Lsat_1_v5_gn_7_116401	-2.16118			Lsat_1_v5_gn_3_48340	-2.2508			Lsat_1_v5_gn_3_92740	-Inf
Lsat_1_v5_gn_4_138380	1.70627			Lsat_1_v5_gn_8_140640	-2.24028			Lsat_1_v5_gn_5_124940	3.11356			Lsat_1_v5_gn_6_115140	-7.67404
Lsat_1_v5_gn_7_98700	2.05325			Lsat_1_v5_gn_7_66420	4.59549			Lsat_1_v5_gn_7_70940	-3.16212			Lsat_1_v5_gn_5_190561	Inf
Lsat_1_v5_gn_7_50160	-3.67524			Lsat_1_v5_gn_1_10521	2.03694			Lsat_1_v5_gn_8_14940	3.80949			Lsat_1_v5_gn_4_78101	-2.36889
Lsat_1_v5_gn_9_32500	1.82936			Lsat_1_v5_gn_9_98681	-3.36121			Lsat_1_v5_gn_3_2180	5.30643			Lsat_1_v5_gn_6_32141	-2.42657
Lsat_1_v5_gn_9_91880	-3.64565			Lsat_1_v5_gn_6_21320	2.36922			Lsat_1_v5_gn_4_48480	2.20996			Lsat_1_v5_gn_9_114620	-3.16074
Lsat_1_v5_gn_1_17221	1.73441			Lsat_1_v5_gn_2_28580	Inf			Lsat_1_v5_gn_2_87781	-2.35713			Lsat_1_v5_gn_8_32820	-2.44121
Lsat_1_v5_gn_2_50361	-1.61341			Lsat_1_v5_gn_4_111140	5.43031			Lsat_1_v5_gn_5_33240	-5.12767			Lsat_1_v5_gn_6_84940	5.40416
Lsat_1_v5_gn_4_17140	1.50063			Lsat_1_v5_gn_5_9480	2.01708			Lsat_1_v5_gn_3_117340	Inf			Lsat_1_v5_gn_5_153281	7.83496
Lsat_1_v5_gn_3_7981	4.51667			Lsat_1_v5_gn_9_12601	-2.07993			Lsat_1_v5_gn_8_140460	-Inf			Lsat_1_v5_gn_8_34780	3.20478
Lsat_1_v5_gn_1_125781	2.48731			Lsat_1_v5_gn_9_2460	4.32714			Lsat_1_v5_gn_5_125081	-2.19654			Lsat_1_v5_gn_6_43340	-2.29058
Lsat_1_v5_gn_8_91920	1.82796			Lsat_1_v5_gn_1_42121	-6.65109			Lsat_1_v5_gn_2_72981	-2.11363			Lsat_1_v5_gn_6_55740	-2.27109
Lsat_1_v5_gn_4_46420	2.86073			Lsat_1_v5_gn_2_60700	-2.07022			Lsat_1_v5_gn_4_80721	-6.70197			Lsat_1_v5_gn_2_123821	-3.16711
Lsat_1_v5_gn_7_27321	1.67941			Lsat_1_v5_gn_3_32820	2.0574			Lsat_1_v5_gn_7_70361	-4.6418			Lsat_1_v5_gn_7_109401	3.09917
Lsat_1_v5_gn_4_140960	2.10664			Lsat_1_v5_gn_4_159781	-2.01702			Lsat_1_v5_gn_6_106881	-2.58253			Lsat_1_v5_gn_3_87680	3.09847
Lsat_1_v5_gn_2_60600	4.70713			Lsat_1_v5_gn_9_110080	-2.27001			Lsat_1_v5_gn_4_179321	8.62761			Lsat_1_v5_gn_9_11980	-2.29788
Lsat_1_v5_gn_4_92001	1.49929			Lsat_1_v5_gn_6_107920	1.99734			Lsat_1_v5_gn_7_91480	Inf			Lsat_1_v5_gn_9_79920	3.88979
Lsat_1_v5_gn_5_114681	Inf			Lsat_1_v5_gn_9_29121	-2.78524			Lsat_1_v5_gn_5_38660	Inf			Lsat_1_v5_gn_4_26421	-2.32062
Lsat_1_v5_gn_2_87781	-1.73766			Lsat_1_v5_gn_3_63900	4.3664			Lsat_1_v5_gn_2_110721	-Inf			Lsat_1_v5_gn_6_75661	2.2861
Lsat_1_v5_gn_7_87680	1.72357			Lsat_1_v5_gn_2_25040	-2.43111			Lsat_1_v5_gn_4_107341	-4.6813			Lsat_1_v5_gn_1_89400	2.38695
Lsat_1_v5_gn_5_154060	2.5679			Lsat_1_v5_gn_8_100441	5.0408			Lsat_1_v5_gn_5_8081	2.81219			Lsat_1_v5_gn_4_91400	-2.77843
Lsat_1_v5_gn_5_123621	-1.64735			Lsat_1_v5_gn_8_85320	-2.17407			Lsat_1_v5_gn_8_4480	3.34437			Lsat_1_v5_gn_5_179700	2.56915
Lsat_1_v5_gn_6_86541	1.7843			Lsat_1_v5_gn_8_126000	-5.21217			Lsat_1_v5_gn_7_32041	2.87081			Lsat_1_v5_gn_2_6921	-4.34642
Lsat_1_v5_gn_6_93560	2.12371			Lsat_1_v5_gn_8_129700	1.96474			Lsat_1_v5_gn_9_95381	2.16234			Lsat_1_v5_gn_5_9161	-2.32912
Lsat_1_v5_gn_2_86861	1.83604			Lsat_1_v5_gn_4_128420	3.58925			Lsat_1_v5_gn_3_48860	-4.3483			Lsat_1_v5_gn_4_78760	-2.56968
Lsat_1_v5_gn_9_82540	1.6			Lsat_1_v5_gn_3_117600	Inf			Lsat_1_v5_gn_3_65581	6.64953			Lsat_1_v5_gn_8_106180	2.93664
Lsat_1_v5_gn_9_90540	2.98425			Lsat_1_v5_gn_5_120321	-Inf			Lsat_1_v5_gn_5_119281	-2.19883			Lsat_1_v5_gn_8_4941	-7.92827
Lsat_1_v5_gn_1_60360	1.74213			Lsat_1_v5_gn_1_123521	10.2339			Lsat_1_v5_gn_5_104861	4.13807			Lsat_1_v5_gn_5_139301	-5.93404
Lsat_1_v5_gn_4_52380	Inf			Lsat_1_v5_gn_9_21161	2.00098			Lsat_1_v5_gn_2_118081	-2.0686			Lsat_1_v5_gn_9_110080	-2.63966
Lsat_1_v5_gn_4_35441	3.24742			Lsat_1_v5_gn_1_49441	2.97916			Lsat_1_v5_gn_5_52140	2.6901			Lsat_1_v5_gn_1_47320	2.80035
Lsat_1_v5_gn_2_125581	1.52382			Lsat_1_v5_gn_5_68961	3.71703			Lsat_1_v5_gn_4_31200	-2.51722			Lsat_1_v5_gn_4_94000	Inf
Lsat_1_v5_gn_8_157940	Inf			Lsat_1_v5_gn_2_91041	-1.91669			Lsat_1_v5_gn_7_91221	-Inf			Lsat_1_v5_gn_8_13781	2.86579
Lsat_1_v5_gn_7_27640	1.55569			Lsat_1_v5_gn_8_157441	2.96226			Lsat_1_v5_gn_2_24840	-3.09829			Lsat_1_v5_gn_3_43900	-2.38477
Lsat_1_v5_gn_6_30481	1.92522			Lsat_1_v5_gn_4_147101	Inf			Lsat_1_v5_gn_1_12520	Inf			Lsat_1_v5_gn_1_12940	-2.39423
Lsat_1_v5_gn_2_26520	Inf			Lsat_1_v5_gn_2_43101	-2.46326			Lsat_1_v5_gn_9_23061	Inf			Lsat_1_v5_gn_2_70260	2.59223
Lsat_1_v5_gn_7_97821	2.86725			Lsat_1_v5_gn_4_21080	6.6483			Lsat_1_v5_gn_8_112740	6.73087			Lsat_1_v5_gn_9_68761	-2.32495
Lsat_1_v5_gn_2_33560	3.21985			Lsat_1_v5_gn_3_97861	-3.41468			Lsat_1_v5_gn_5_151580	Inf			Lsat_1_v5_gn_5_160300	Inf
Lsat_1_v5_gn_1_72600	-Inf			Lsat_1_v5_gn_8_101161	6.3252			Lsat_1_v5_gn_8_33880	Inf			Lsat_1_v5_gn_3_124481	3.3814
Lsat_1_v5_gn_2_46681	Inf			Lsat_1_v5_gn_1_65480	-2.77755			Lsat_1_v5_gn_4_148140	-3.019			Lsat_1_v5_gn_5_71101	-Inf
Lsat_1_v5_gn_6_71300	2.92921			Lsat_1_v5_gn_4_65921	2.00963			Lsat_1_v5_gn_8_38081	6.72433			Lsat_1_v5_gn_6_113241	2.99382
Lsat_1_v5_gn_5_104800	-2.56495			Lsat_1_v5_gn_2_95901	-2.062			Lsat_1_v5_gn_4_84040	-2.06971			Lsat_1_v5_gn_7_880	2.65805
Lsat_1_v5_gn_2_45581	1.55216			Lsat_1_v5_gn_9_113620	-2.05118			Lsat_1_v5_gn_3_24701	Inf			Lsat_1_v5_gn_4_12941	3.00033
Lsat_1_v5_gn_8_33661	2.29648			Lsat_1_v5_gn_9_96781	2.32412			Lsat_1_v5_gn_4_178101	-3.28752			Lsat_1_v5_gn_2_60700	-2.25096
Lsat_1_v5_gn_9_123300	2.04942			Lsat_1_v5_gn_2_6021	-2.31466			Lsat_1_v5_gn_6_79421	-2.5475			Lsat_1_v5_gn_3_7561	-2.23061
Lsat_1_v5_gn_2_860	-2.35751			Lsat_1_v5_gn_9_104161	2.85765			Lsat_1_v5_gn_9_122720	Inf			Lsat_1_v5_gn_4_84040	-2.19606
Lsat_1_v5_gn_6_79160	1.57536			Lsat_1_v5_gn_4_41280	2.53872			Lsat_1_v5_gn_2_106221	2.25005			Lsat_1_v5_gn_5_8081	3.30218
Lsat_1_v5_gn_7_76780	-1.61304			Lsat_1_v5_gn_4_177060	1.996			Lsat_1_v5_gn_8_102601	3.5743			Lsat_1_v5_gn_4_77041	-5.54282
Lsat_1_v5_gn_7_51560	3.10452			Lsat_1_v5_gn_1_42741	5.15297			Lsat_1_v5_gn_1_27080	-2.88598			Lsat_1_v5_gn_5_2360	-5.429
Lsat_1_v5_gn_4_140900	Inf			Lsat_1_v5_gn_2_106221	1.94786			Lsat_1_v5_gn_8_35940	3.77566			Lsat_1_v5_gn_8_23120	-2.24543
Lsat_1_v5_gn_7_48060	-5.48164			Lsat_1_v5_gn_9_88840	1.96493			Lsat_1_v5_gn_2_76060	-3.06498			Lsat_1_v5_gn_9_123781	2.5693
Lsat_1_v5_gn_3_82721	3.01637			Lsat_1_v5_gn_4_117321	3.52752			Lsat_1_v5_gn_3_139241	3.34618			Lsat_1_v5_gn_6_65481	2.24307
Lsat_1_v5_gn_5_30481	-1.56278			Lsat_1_v5_gn_8_72560	-2.12724			Lsat_1_v5_gn_9_65321	-2.12944			Lsat_1_v5_gn_1_10420	-2.42722
Lsat_1_v5_gn_1_56680	4.23791			Lsat_1_v5_gn_2_42860	-3.43339			Lsat_1_v5_gn_5_168980	Inf			Lsat_1_v5_gn_6_108161	-2.29167
Lsat_1_v5_gn_7_52661	2.07769			Lsat_1_v5_gn_4_56060	2.29343			Lsat_1_v5_gn_5_144940	-2.08005			Lsat_1_v5_gn_4_104740	-2.25683
Lsat_1_v5_gn_5_182920	1.56126			Lsat_1_v5_gn_3_97800	-2.32416			Lsat_1_v5_gn_1_99900	-2.32948			Lsat_1_v5_gn_4_85501	-3.44098
Lsat_1_v5_gn_3_51160	1.68576			Lsat_1_v5_gn_2_2080	2.24647			Lsat_1_v5_gn_4_19041	Inf			Lsat_1_v5_gn_2_98781	-3.15676
Lsat_1_v5_gn_2_71380	3.11799			Lsat_1_v5_gn_5_11960	-Inf			Lsat_1_v5_gn_6_11241	2.34108			Lsat_1_v5_gn_5_13881	2.37043
Lsat_1_v5_gn_5_71661	2.03628			Lsat_1_v5_gn_7_45641	-2.70892			Lsat_1_v5_gn_1_90121	Inf			Lsat_1_v5_gn_4_31381	-2.25404
Lsat_1_v5_gn_2_128021	1.65526			Lsat_1_v5_gn_8_6281	-2.05194			Lsat_1_v5_gn_6_45461	3.04858			Lsat_1_v5_gn_9_38680	3.22196
Lsat_1_v5_gn_8_85320	-1.54576			Lsat_1_v5_gn_2_73941	-2.63252			Lsat_1_v5_gn_2_107721	-2.08244			Lsat_1_v5_gn_3_51220	-Inf
Lsat_1_v5_gn_1_91780	-1.78259			Lsat_1_v5_gn_5_58481	-Inf			Lsat_1_v5_gn_3_92901	Inf			Lsat_1_v5_gn_9_124220	2.5284
Lsat_1_v5_gn_8_38421	-1.88359			Lsat_1_v5_gn_6_87800	1.97273			Lsat_1_v5_gn_9_21020	2.38713			Lsat_1_v5_gn_5_27881	3.96112
Lsat_1_v5_gn_3_68600	1.56332			Lsat_1_v5_gn_2_103740	-2.44553			Lsat_1_v5_gn_8_140561	2.92538			Lsat_1_v5_gn_5_128220	-2.26118
Lsat_1_v5_gn_2_5821	5.23924			Lsat_1_v5_gn_4_3961	2.53704			Lsat_1_v5_gn_1_50801	Inf			Lsat_1_v5_gn_6_103341	2.74435
Lsat_1_v5_gn_5_187980	Inf			Lsat_1_v5_gn_9_99860	-2.00139			Lsat_1_v5_gn_3_2541	-2.08526			Lsat_1_v5_gn_6_25081	-2.81056
Lsat_1_v5_gn_1_11741	2.89785			Lsat_1_v5_gn_4_162821	2.39376			Lsat_1_v5_gn_6_48780	Inf			Lsat_1_v5_gn_1_7820	-3.91504
Lsat_1_v5_gn_3_38541	-Inf			Lsat_1_v5_gn_8_100141	Inf			Lsat_1_v5_gn_8_43001	-2.27466			Lsat_1_v5_gn_4_16880	3.78478
Lsat_1_v5_gn_2_128141	1.46614			Lsat_1_v5_gn_1_13200	2.16679			Lsat_1_v5_gn_6_56321	Inf			Lsat_1_v5_gn_3_51901	-3.23036
Lsat_1_v5_gn_7_84860	4.50397			Lsat_1_v5_gn_9_7101	2.4467			Lsat_1_v5_gn_2_8960	-3.68313			Lsat_1_v5_gn_9_23861	-2.21956
Lsat_1_v5_gn_3_58781	1.90603			Lsat_1_v5_gn_8_4941	-5.74513			Lsat_1_v5_gn_7_71880	Inf			Lsat_1_v5_gn_2_53100	-4.3364
Lsat_1_v5_gn_7_66820	-4.6738			Lsat_1_v5_gn_5_93541	2.94243			Lsat_1_v5_gn_7_52700	2.13385			Lsat_1_v5_gn_7_58220	9.5277
Lsat_1_v5_gn_8_60761	-1.6099			Lsat_1_v5_gn_4_10861	3.14452			Lsat_1_v5_gn_2_118001	2.75661			Lsat_1_v5_gn_2_132700	2.80211
Lsat_1_v5_gn_3_50321	-Inf			Lsat_1_v5_gn_7_29221	-2.59288			Lsat_1_v5_gn_9_20601	3.09296			Lsat_1_v5_gn_4_148200	-6.73391
Lsat_1_v5_gn_3_81720	-Inf			Lsat_1_v5_gn_9_97501	-2.97299			Lsat_1_v5_gn_7_40440	-2.99352			Lsat_1_v5_gn_7_108260	Inf
Lsat_1_v5_gn_1_12600	5.12255			Lsat_1_v5_gn_8_142060	2.85673			Lsat_1_v5_gn_9_31861	3.27818			Lsat_1_v5_gn_8_71220	-2.20345
Lsat_1_v5_gn_5_165541	2.56094			Lsat_1_v5_gn_2_97741	2.15818			Lsat_1_v5_gn_2_82280	Inf			Lsat_1_v5_gn_2_120641	2.70319
Lsat_1_v5_gn_6_39181	-5.52475			Lsat_1_v5_gn_7_105721	-3.00576			Lsat_1_v5_gn_9_19781	-Inf			Lsat_1_v5_gn_9_112561	-4.30646
Lsat_1_v5_gn_9_66060	-1.4858			Lsat_1_v5_gn_6_18361	3.03436			Lsat_1_v5_gn_7_3721	2.82065			Lsat_1_v5_gn_7_32841	2.33103
Lsat_1_v5_gn_2_4080	1.56342			Lsat_1_v5_gn_4_113461	Inf			Lsat_1_v5_gn_4_43101	-3.75993			Lsat_1_v5_gn_4_88641	-2.74514
Lsat_1_v5_gn_5_42681	5.39268			Lsat_1_v5_gn_5_103060	-2.26098			Lsat_1_v5_gn_7_111020	-2.2632			Lsat_1_v5_gn_6_114100	-2.24485
Lsat_1_v5_gn_7_107941	-1.48869			Lsat_1_v5_gn_4_167201	2.19144			Lsat_1_v5_gn_7_18241	-2.07786			Lsat_1_v5_gn_3_40660	-2.21628
Lsat_1_v5_gn_3_8840	1.8401			Lsat_1_v5_gn_9_117621	2.08044			Lsat_1_v5_gn_1_97640	-6.69086			Lsat_1_v5_gn_2_71120	2.37587
Lsat_1_v5_gn_5_148040	1.5333			Lsat_1_v5_gn_1_90860	1.93487			Lsat_1_v5_gn_3_47680	-2.53078			Lsat_1_v5_gn_6_90461	-3.01579
Lsat_1_v5_gn_9_31381	Inf			Lsat_1_v5_gn_4_80460	-Inf			Lsat_1_v5_gn_5_140441	-2.08233			Lsat_1_v5_gn_7_16100	-2.18771
Lsat_1_v5_gn_9_9401	4.19631			Lsat_1_v5_gn_6_39661	2.06742			Lsat_1_v5_gn_4_64161	-2.6873			Lsat_1_v5_gn_4_38661	-2.689
Lsat_1_v5_gn_2_85541	-1.76481			Lsat_1_v5_gn_2_73601	2.04974			Lsat_1_v5_gn_9_54361	Inf			Lsat_1_v5_gn_4_156361	-2.16592
Lsat_1_v5_gn_1_86800	-Inf			Lsat_1_v5_gn_7_97721	2.13441			Lsat_1_v5_gn_5_58881	-5.3377			Lsat_1_v5_gn_6_6461	-2.17217
Lsat_1_v5_gn_5_180321	2.97005			Lsat_1_v5_gn_3_60121	2.99791			Lsat_1_v5_gn_9_65700	4.20291			Lsat_1_v5_gn_4_125040	-2.74235
Lsat_1_v5_gn_1_42421	2.74585			Lsat_1_v5_gn_1_127161	Inf			Lsat_1_v5_gn_2_125641	3.05014			Lsat_1_v5_gn_1_65461	2.26652
Lsat_1_v5_gn_1_45680	-Inf			Lsat_1_v5_gn_3_102761	-2.00249			Lsat_1_v5_gn_8_109520	Inf			Lsat_1_v5_gn_2_72981	-2.84182
Lsat_1_v5_gn_6_58961	Inf			Lsat_1_v5_gn_1_4680	3.17721			Lsat_1_v5_gn_4_69040	2.40157			Lsat_1_v5_gn_5_20140	-2.28886
Lsat_1_v5_gn_6_26901	-5.48705			Lsat_1_v5_gn_2_127741	1.91831			Lsat_1_v5_gn_1_35040	Inf			Lsat_1_v5_gn_3_28900	Inf
Lsat_1_v5_gn_6_89561	-2.73566			Lsat_1_v5_gn_6_19520	3.91955			Lsat_1_v5_gn_2_95901	-2.03678			Lsat_1_v5_gn_6_27001	-4.43144
Lsat_1_v5_gn_2_43980	-Inf			Lsat_1_v5_gn_9_30221	-2.71594			Lsat_1_v5_gn_6_42860	-3.53145			Lsat_1_v5_gn_8_65481	-2.25453
Lsat_1_v5_gn_5_62060	1.93072			Lsat_1_v5_gn_4_129640	4.95681			Lsat_1_v5_gn_4_77041	-2.99645			Lsat_1_v5_gn_9_40341	-2.29596
Lsat_1_v5_gn_8_121361	-1.79529			Lsat_1_v5_gn_8_106940	-1.93263			Lsat_1_v5_gn_2_25900	Inf			Lsat_1_v5_gn_8_68301	-2.83037
Lsat_1_v5_gn_4_149681	-2.33146			Lsat_1_v5_gn_7_114200	-2.24354			Lsat_1_v5_gn_8_47041	3.62259			Lsat_1_v5_gn_9_28061	-2.8625
Lsat_1_v5_gn_8_28200	-Inf			Lsat_1_v5_gn_4_70820	6.58689			Lsat_1_v5_gn_2_4161	5.38201			Lsat_1_v5_gn_8_13680	-3.39722
Lsat_1_v5_gn_8_24641	2.53877			Lsat_1_v5_gn_5_3140	-1.97214			Lsat_1_v5_gn_9_62000	Inf			Lsat_1_v5_gn_4_109161	2.90073
Lsat_1_v5_gn_8_128001	3.63834			Lsat_1_v5_gn_8_37680	-2.97446			Lsat_1_v5_gn_4_74180	-1.971			Lsat_1_v5_gn_1_104861	Inf
Lsat_1_v5_gn_8_111360	2.09211			Lsat_1_v5_gn_9_114620	-2.96746			Lsat_1_v5_gn_5_177961	Inf			Lsat_1_v5_gn_9_104220	-Inf
Lsat_1_v5_gn_5_79360	-1.56264			Lsat_1_v5_gn_1_44000	2.4679			Lsat_1_v5_gn_6_42341	3.66576			Lsat_1_v5_gn_6_115781	2.64753
Lsat_1_v5_gn_5_117961	-1.56148			Lsat_1_v5_gn_2_120520	2.5664			Lsat_1_v5_gn_1_35101	Inf			Lsat_1_v5_gn_9_4960	-2.49192
Lsat_1_v5_gn_3_41201	-1.64676			Lsat_1_v5_gn_3_27201	-Inf			Lsat_1_v5_gn_2_124221	-2.64384			Lsat_1_v5_gn_4_120041	-2.97733
Lsat_1_v5_gn_3_35560	4.06296			Lsat_1_v5_gn_5_181161	-3.78987			Lsat_1_v5_gn_9_58181	4.43181			Lsat_1_v5_gn_5_18180	2.17135
Lsat_1_v5_gn_4_124761	-1.77452			Lsat_1_v5_gn_5_15321	6.84689			Lsat_1_v5_gn_9_108981	4.25772			Lsat_1_v5_gn_8_113201	6.73693
Lsat_1_v5_gn_2_119680	-6.58937			Lsat_1_v5_gn_2_118581	Inf			Lsat_1_v5_gn_7_88361	-2.71923			Lsat_1_v5_gn_5_169301	-Inf
Lsat_1_v5_gn_1_105241	3.02324			Lsat_1_v5_gn_2_135121	2.6455			Lsat_1_v5_gn_6_55920	-Inf			Lsat_1_v5_gn_5_13821	-2.61431
Lsat_1_v5_gn_4_149820	2.69667			Lsat_1_v5_gn_5_30441	-3.03708			Lsat_1_v5_gn_7_26981	-2.16561			Lsat_1_v5_gn_8_107621	2.25947
Lsat_1_v5_gn_9_114940	1.92597			Lsat_1_v5_gn_7_6501	2.08515			Lsat_1_v5_gn_4_34580	-2.78008			Lsat_1_v5_gn_9_35521	3.01406
Lsat_1_v5_gn_2_16580	-1.9925			Lsat_1_v5_gn_2_106480	1.8876			Lsat_1_v5_gn_5_184880	-4.54651			Lsat_1_v5_gn_3_98880	-Inf
Lsat_1_v5_gn_7_100120	-1.76425			Lsat_1_v5_gn_5_41621	-Inf			Lsat_1_v5_gn_8_108880	-5.2852			Lsat_1_v5_gn_6_39561	3.03672
Lsat_1_v5_gn_2_129760	-1.55935			Lsat_1_v5_gn_1_26120	1.88849			Lsat_1_v5_gn_1_42841	2.56882			Lsat_1_v5_gn_8_161261	-6.78959
Lsat_1_v5_gn_8_46500	2.214			Lsat_1_v5_gn_8_140821	6.2538			Lsat_1_v5_gn_1_83041	2.14806			Lsat_1_v5_gn_8_42161	4.53307
Lsat_1_v5_gn_6_95321	-2.19276			Lsat_1_v5_gn_3_128981	-2.26069			Lsat_1_v5_gn_8_114401	9.60842			Lsat_1_v5_gn_2_124621	2.35589
Lsat_1_v5_gn_0_39140	1.97237			Lsat_1_v5_gn_1_2461	-1.94895			Lsat_1_v5_gn_4_181301	7.07285			Lsat_1_v5_gn_1_54721	2.87803
Lsat_1_v5_gn_1_80521	-Inf			Lsat_1_v5_gn_4_123520	2.41252			Lsat_1_v5_gn_3_123981	-1.98979			Lsat_1_v5_gn_1_28440	-Inf
Lsat_1_v5_gn_7_7380	-Inf			Lsat_1_v5_gn_1_74301	-Inf			Lsat_1_v5_gn_8_49240	2.84026			Lsat_1_v5_gn_8_66120	-2.28688
Lsat_1_v5_gn_8_92900	-3.67593			Lsat_1_v5_gn_5_134821	-2.41123			Lsat_1_v5_gn_9_63921	2.73708			Lsat_1_v5_gn_1_66101	-2.18373
Lsat_1_v5_gn_5_51241	-1.49579			Lsat_1_v5_gn_7_86080	-2.27752			Lsat_1_v5_gn_9_57421	3.40944			Lsat_1_v5_gn_3_67840	-Inf
Lsat_1_v5_gn_6_96960	1.65716			Lsat_1_v5_gn_0_7921	2.60505			Lsat_1_v5_gn_5_189561	Inf			Lsat_1_v5_gn_7_52500	Inf
Lsat_1_v5_gn_2_15981	3.40979			Lsat_1_v5_gn_2_6921	-3.87962			Lsat_1_v5_gn_9_90700	-Inf			Lsat_1_v5_gn_9_38960	3.9069
Lsat_1_v5_gn_2_86940	-3.18815			Lsat_1_v5_gn_6_52101	2.17468			Lsat_1_v5_gn_7_76780	-2.0097			Lsat_1_v5_gn_3_119200	2.17034
Lsat_1_v5_gn_3_112461	Inf			Lsat_1_v5_gn_9_37301	-1.88672			Lsat_1_v5_gn_4_5380	-3.07294			Lsat_1_v5_gn_6_97240	3.82256
Lsat_1_v5_gn_8_95580	2.0869			Lsat_1_v5_gn_9_98780	8.85044			Lsat_1_v5_gn_5_66220	Inf			Lsat_1_v5_gn_2_91500	-3.44092
Lsat_1_v5_gn_4_39241	-1.8099			Lsat_1_v5_gn_8_3561	-2.0083			Lsat_1_v5_gn_3_6620	-2.03827			Lsat_1_v5_gn_4_30141	-Inf
Lsat_1_v5_gn_3_80041	2.51834			Lsat_1_v5_gn_4_12740	-1.92738			Lsat_1_v5_gn_5_27140	3.82654			Lsat_1_v5_gn_2_3421	3.35848
Lsat_1_v5_gn_7_49821	-1.51666			Lsat_1_v5_gn_5_100341	Inf			Lsat_1_v5_gn_3_51160	2.53539			Lsat_1_v5_gn_8_110501	-2.20521
Lsat_1_v5_gn_6_114620	1.96044			Lsat_1_v5_gn_9_68761	-1.92676			Lsat_1_v5_gn_4_32941	2.46251			Lsat_1_v5_gn_8_46320	-3.7872
Lsat_1_v5_gn_8_31420	1.49378			Lsat_1_v5_gn_2_98921	-3.64886			Lsat_1_v5_gn_8_4941	-3.3343			Lsat_1_v5_gn_8_72560	-2.27366
Lsat_1_v5_gn_4_71481	4.6053			Lsat_1_v5_gn_1_8041	-Inf			Lsat_1_v5_gn_4_73540	3.01737			Lsat_1_v5_gn_9_62180	2.78576
Lsat_1_v5_gn_5_19461	-Inf			Lsat_1_v5_gn_2_60440	-1.92173			Lsat_1_v5_gn_5_118660	2.40623			Lsat_1_v5_gn_4_83301	2.51563
Lsat_1_v5_gn_5_117861	-4.87194			Lsat_1_v5_gn_7_88361	-2.75108			Lsat_1_v5_gn_6_76700	-2.19738			Lsat_1_v5_gn_8_65120	3.69307
Lsat_1_v5_gn_8_13820	Inf			Lsat_1_v5_gn_6_25121	-2.35281			Lsat_1_v5_gn_2_132921	Inf			Lsat_1_v5_gn_2_122641	-2.14146
Lsat_1_v5_gn_5_189900	2.94538			Lsat_1_v5_gn_2_113341	2.16394			Lsat_1_v5_gn_8_100261	-2.3891			Lsat_1_v5_gn_8_99301	-Inf
Lsat_1_v5_gn_5_185301	2.86559			Lsat_1_v5_gn_6_15301	3.31517			Lsat_1_v5_gn_4_133100	-2.16128			Lsat_1_v5_gn_2_72561	3.3981
Lsat_1_v5_gn_3_79700	1.47096			Lsat_1_v5_gn_3_18460	-2.37209			Lsat_1_v5_gn_6_30341	1.98795			Lsat_1_v5_gn_5_83400	-2.52494
Lsat_1_v5_gn_4_12981	3.63098			Lsat_1_v5_gn_3_111940	-2.01112			Lsat_1_v5_gn_7_97761	Inf			Lsat_1_v5_gn_9_111260	2.33116
Lsat_1_v5_gn_1_79741	-5.42494			Lsat_1_v5_gn_4_147121	2.8338			Lsat_1_v5_gn_6_80041	-1.99322			Lsat_1_v5_gn_8_23021	2.23592
Lsat_1_v5_gn_7_45600	1.7126			Lsat_1_v5_gn_2_104600	1.91311			Lsat_1_v5_gn_9_112100	2.17694			Lsat_1_v5_gn_2_101780	6.20853
Lsat_1_v5_gn_8_2520	-1.75395			Lsat_1_v5_gn_2_49641	4.25588			Lsat_1_v5_gn_1_122360	-2.06586			Lsat_1_v5_gn_6_6181	4.17728
Lsat_1_v5_gn_5_143240	-Inf			Lsat_1_v5_gn_2_106361	-4.32059			Lsat_1_v5_gn_8_161140	Inf			Lsat_1_v5_gn_5_139800	-2.52047
Lsat_1_v5_gn_3_39100	4.22355			Lsat_1_v5_gn_2_92760	-2.86914			Lsat_1_v5_gn_4_144221	1.99825			Lsat_1_v5_gn_7_51141	Inf
Lsat_1_v5_gn_7_99000	1.4979			Lsat_1_v5_gn_6_94641	2.03193			Lsat_1_v5_gn_1_59360	-1.96972			Lsat_1_v5_gn_6_24941	-6.55934
Lsat_1_v5_gn_8_114921	-1.86785			Lsat_1_v5_gn_2_23360	Inf			Lsat_1_v5_gn_4_104581	-2.06915			Lsat_1_v5_gn_6_117260	2.32936
Lsat_1_v5_gn_3_9081	-1.77106			Lsat_1_v5_gn_3_6681	2.14705			Lsat_1_v5_gn_2_85140	3.16947			Lsat_1_v5_gn_9_35561	4.13317
Lsat_1_v5_gn_2_28220	2.95585			Lsat_1_v5_gn_5_22381	-2.02601			Lsat_1_v5_gn_8_50481	Inf			Lsat_1_v5_gn_8_156720	3.72815
Lsat_1_v5_gn_2_45860	1.6016			Lsat_1_v5_gn_0_36121	6.38074			Lsat_1_v5_gn_7_87460	3.07653			Lsat_1_v5_gn_5_75960	Inf
Lsat_1_v5_gn_2_71200	1.49347			Lsat_1_v5_gn_5_111580	3.15318			Lsat_1_v5_gn_7_93960	2.45621			Lsat_1_v5_gn_8_3561	-2.3279
Lsat_1_v5_gn_1_42501	1.41238			Lsat_1_v5_gn_5_33641	-2.43271			Lsat_1_v5_gn_2_123040	-Inf			Lsat_1_v5_gn_8_153980	-2.30183
Lsat_1_v5_gn_1_19141	1.47181			Lsat_1_v5_gn_4_162700	2.43127			Lsat_1_v5_gn_8_20301	3.09114			Lsat_1_v5_gn_9_66541	-3.57404
Lsat_1_v5_gn_4_144921	2.51895			Lsat_1_v5_gn_9_82841	Inf			Lsat_1_v5_gn_6_24941	-3.35			Lsat_1_v5_gn_8_25021	Inf
Lsat_1_v5_gn_8_104940	-1.73904			Lsat_1_v5_gn_1_83221	2.21065			Lsat_1_v5_gn_9_60000	-Inf			Lsat_1_v5_gn_2_34361	-2.88615
Lsat_1_v5_gn_9_4960	-1.65615			Lsat_1_v5_gn_6_43881	-Inf			Lsat_1_v5_gn_2_73941	-1.94734			Lsat_1_v5_gn_7_84560	-2.34028
Lsat_1_v5_gn_8_38101	4.00002			Lsat_1_v5_gn_8_100200	-6.6552			Lsat_1_v5_gn_7_11040	-3.57283			Lsat_1_v5_gn_9_91601	-5.33094
Lsat_1_v5_gn_9_44420	-1.39011			Lsat_1_v5_gn_3_118161	-2.55736			Lsat_1_v5_gn_2_46400	Inf			Lsat_1_v5_gn_7_108081	-Inf
Lsat_1_v5_gn_1_4081	-1.6963			Lsat_1_v5_gn_5_190200	-2.49597			Lsat_1_v5_gn_2_116741	-2.21751			Lsat_1_v5_gn_8_124781	3.27408
Lsat_1_v5_gn_5_126100	1.6243			Lsat_1_v5_gn_7_32041	-2.05788			Lsat_1_v5_gn_6_28181	-2.06575			Lsat_1_v5_gn_9_15721	2.47895
Lsat_1_v5_gn_9_88040	2.23341			Lsat_1_v5_gn_5_107061	-Inf			Lsat_1_v5_gn_8_32020	-2.03683			Lsat_1_v5_gn_3_12220	2.18814
Lsat_1_v5_gn_9_6080	-1.45255			Lsat_1_v5_gn_5_169301	-Inf			Lsat_1_v5_gn_7_95060	2.03747			Lsat_1_v5_gn_5_30040	-2.38201
Lsat_1_v5_gn_1_13640	1.45522			Lsat_1_v5_gn_2_107620	2.42214			Lsat_1_v5_gn_4_101120	3.80638			Lsat_1_v5_gn_3_135401	-Inf
Lsat_1_v5_gn_1_54920	-2.78298			Lsat_1_v5_gn_3_9940	1.83157			Lsat_1_v5_gn_6_93581	Inf			Lsat_1_v5_gn_4_154560	-2.50234
Lsat_1_v5_gn_3_99041	1.77645			Lsat_1_v5_gn_6_44241	1.9114			Lsat_1_v5_gn_1_113301	-3.26511			Lsat_1_v5_gn_3_6620	-2.53713
Lsat_1_v5_gn_2_16040	3.49878			Lsat_1_v5_gn_7_21740	Inf			Lsat_1_v5_gn_6_66601	-2.4859			Lsat_1_v5_gn_2_52021	Inf
Lsat_1_v5_gn_2_105060	6.53064			Lsat_1_v5_gn_9_33800	-2.35935			Lsat_1_v5_gn_6_40701	-3.15992			Lsat_1_v5_gn_9_39381	5.52941
Lsat_1_v5_gn_4_136340	-2.30557			Lsat_1_v5_gn_5_75400	Inf			Lsat_1_v5_gn_6_58800	2.03136			Lsat_1_v5_gn_5_131321	-2.33368
Lsat_1_v5_gn_3_119000	4.64066			Lsat_1_v5_gn_9_97200	-2.20455			Lsat_1_v5_gn_4_34040	-3.14941			Lsat_1_v5_gn_4_95980	2.27349
Lsat_1_v5_gn_9_117621	1.7018			Lsat_1_v5_gn_4_81280	-6.344			Lsat_1_v5_gn_1_121061	-3.07767			Lsat_1_v5_gn_4_182161	Inf
Lsat_1_v5_gn_7_87840	4.90479			Lsat_1_v5_gn_4_162881	2.2855			Lsat_1_v5_gn_4_124681	-3.59902			Lsat_1_v5_gn_7_5060	-2.70606
Lsat_1_v5_gn_6_117360	1.44918			Lsat_1_v5_gn_4_103321	Inf			Lsat_1_v5_gn_4_122721	-5.64761			Lsat_1_v5_gn_9_54581	2.64461
Lsat_1_v5_gn_7_25220	-2.41915			Lsat_1_v5_gn_6_32621	3.07687			Lsat_1_v5_gn_7_87581	-2.19029			Lsat_1_v5_gn_5_80560	-3.50865
Lsat_1_v5_gn_4_28000	2.5874			Lsat_1_v5_gn_4_71461	3.21788			Lsat_1_v5_gn_4_170061	5.2202			Lsat_1_v5_gn_1_37241	Inf
Lsat_1_v5_gn_3_111800	-1.99498			Lsat_1_v5_gn_9_5460	-2.44871			Lsat_1_v5_gn_3_4900	Inf			Lsat_1_v5_gn_3_40680	4.05961
Lsat_1_v5_gn_2_49721	3.79379			Lsat_1_v5_gn_9_111721	1.87791			Lsat_1_v5_gn_1_82120	5.32944			Lsat_1_v5_gn_0_40540	-2.57038
Lsat_1_v5_gn_2_98921	-2.04823			Lsat_1_v5_gn_3_28900	3.18389			Lsat_1_v5_gn_4_154921	Inf			Lsat_1_v5_gn_7_66400	4.28191
Lsat_1_v5_gn_2_58980	5.05731			Lsat_1_v5_gn_8_134220	5.89282			Lsat_1_v5_gn_3_41360	-Inf			Lsat_1_v5_gn_6_90661	-Inf
Lsat_1_v5_gn_5_144181	1.42319			Lsat_1_v5_gn_7_880	1.94417			Lsat_1_v5_gn_8_83401	Inf			Lsat_1_v5_gn_7_72161	-2.28989
Lsat_1_v5_gn_2_39381	2.61595			Lsat_1_v5_gn_3_67840	-Inf			Lsat_1_v5_gn_3_93981	-4.18458			Lsat_1_v5_gn_6_37461	3.16631
Lsat_1_v5_gn_9_115921	1.82532			Lsat_1_v5_gn_8_100381	2.04744			Lsat_1_v5_gn_3_120741	Inf			Lsat_1_v5_gn_1_55960	8.54993
Lsat_1_v5_gn_1_781	-1.46062			Lsat_1_v5_gn_6_86700	3.10018			Lsat_1_v5_gn_4_165120	-2.02666			Lsat_1_v5_gn_3_53020	Inf
Lsat_1_v5_gn_5_104661	1.63513			Lsat_1_v5_gn_9_54900	3.75174			Lsat_1_v5_gn_8_143900	-3.36026			Lsat_1_v5_gn_5_56881	-2.38209
Lsat_1_v5_gn_1_107620	4.52074			Lsat_1_v5_gn_9_3961	1.82669			Lsat_1_v5_gn_7_30220	-1.96592			Lsat_1_v5_gn_8_50421	Inf
Lsat_1_v5_gn_9_1180	1.66965			Lsat_1_v5_gn_4_169041	-Inf			Lsat_1_v5_gn_5_181360	-2.13579			Lsat_1_v5_gn_5_166981	3.2486
Lsat_1_v5_gn_4_133100	-1.59808			Lsat_1_v5_gn_7_32261	-4.0153			Lsat_1_v5_gn_5_92921	4.49264			Lsat_1_v5_gn_5_30481	-2.82383
Lsat_1_v5_gn_5_182420	3.13773			Lsat_1_v5_gn_3_4900	6.19432			Lsat_1_v5_gn_1_103461	-2.04099			Lsat_1_v5_gn_4_162340	3.48414
Lsat_1_v5_gn_5_98101	4.47917			Lsat_1_v5_gn_5_150921	7.18156			Lsat_1_v5_gn_3_42641	6.55143			Lsat_1_v5_gn_7_65241	-2.53325
Lsat_1_v5_gn_5_118480	-Inf			Lsat_1_v5_gn_1_114380	-5.62585			Lsat_1_v5_gn_3_2961	-Inf			Lsat_1_v5_gn_5_155160	2.21624
Lsat_1_v5_gn_8_129040	1.3939			Lsat_1_v5_gn_7_1960	-3.49958			Lsat_1_v5_gn_6_95321	-4.081			Lsat_1_v5_gn_7_98980	2.47087
Lsat_1_v5_gn_1_47621	3.25781			Lsat_1_v5_gn_5_174540	-7.63903			Lsat_1_v5_gn_7_102981	2.78961			Lsat_1_v5_gn_1_89681	7.60622
Lsat_1_v5_gn_1_6740	-1.64692			Lsat_1_v5_gn_7_98700	2.61411			Lsat_1_v5_gn_8_108400	-3.13905			Lsat_1_v5_gn_4_25161	2.27695
Lsat_1_v5_gn_9_80681	3.18005			Lsat_1_v5_gn_9_93401	-Inf			Lsat_1_v5_gn_4_129640	Inf			Lsat_1_v5_gn_7_86981	-3.31312
Lsat_1_v5_gn_1_44021	1.71768			Lsat_1_v5_gn_2_21401	1.94453			Lsat_1_v5_gn_3_138380	-2.00028			Lsat_1_v5_gn_5_128980	3.49047
Lsat_1_v5_gn_9_88241	-4.24325			Lsat_1_v5_gn_3_2180	5.17723			Lsat_1_v5_gn_2_93361	-Inf			Lsat_1_v5_gn_1_28561	-2.43828
Lsat_1_v5_gn_3_133761	2.51339			Lsat_1_v5_gn_8_101401	-2.29957			Lsat_1_v5_gn_2_62240	-5.21927			Lsat_1_v5_gn_2_77780	2.6867
Lsat_1_v5_gn_8_38860	1.34408			Lsat_1_v5_gn_2_132621	2.06574			Lsat_1_v5_gn_8_25940	Inf			Lsat_1_v5_gn_3_10960	-2.17239
Lsat_1_v5_gn_7_97721	1.56425			Lsat_1_v5_gn_7_66480	-1.83853			Lsat_1_v5_gn_8_144020	-1.97954			Lsat_1_v5_gn_4_115760	2.3412
Lsat_1_v5_gn_7_56641	-Inf			Lsat_1_v5_gn_2_105060	6.5002			Lsat_1_v5_gn_4_182161	Inf			Lsat_1_v5_gn_8_44921	7.093
Lsat_1_v5_gn_9_97280	-2.25574			Lsat_1_v5_gn_5_144181	1.82111			Lsat_1_v5_gn_4_58020	-Inf			Lsat_1_v5_gn_8_40381	4.86985
Lsat_1_v5_gn_4_30821	-1.65522			Lsat_1_v5_gn_2_117981	-2.16014			Lsat_1_v5_gn_1_55841	-1.94758			Lsat_1_v5_gn_9_19881	12.3964
Lsat_1_v5_gn_9_70860	-2.95476			Lsat_1_v5_gn_1_85820	3.40712			Lsat_1_v5_gn_8_19521	3.27823			Lsat_1_v5_gn_9_23061	Inf
Lsat_1_v5_gn_3_40461	4.31308			Lsat_1_v5_gn_1_64221	1.87715			Lsat_1_v5_gn_4_41240	2.75229			Lsat_1_v5_gn_5_188000	-3.37625
Lsat_1_v5_gn_9_90660	-2.04704			Lsat_1_v5_gn_9_116800	-1.87665			Lsat_1_v5_gn_3_92740	-3.47987			Lsat_1_v5_gn_5_121061	-2.19678
Lsat_1_v5_gn_7_60801	1.66691			Lsat_1_v5_gn_7_86401	-1.84089			Lsat_1_v5_gn_3_82260	3.06305			Lsat_1_v5_gn_6_96960	2.35599
Lsat_1_v5_gn_8_44820	2.00906			Lsat_1_v5_gn_3_15361	-2.19946			Lsat_1_v5_gn_7_6461	Inf			Lsat_1_v5_gn_3_11961	2.45735
Lsat_1_v5_gn_0_36121	4.19094			Lsat_1_v5_gn_1_124981	-3.149			Lsat_1_v5_gn_2_11181	Inf			Lsat_1_v5_gn_4_131040	2.47861
Lsat_1_v5_gn_2_18820	2.00039			Lsat_1_v5_gn_8_32281	Inf			Lsat_1_v5_gn_1_93941	Inf			Lsat_1_v5_gn_1_85400	-4.47332
Lsat_1_v5_gn_3_36721	1.40715			Lsat_1_v5_gn_3_54000	-1.89802			Lsat_1_v5_gn_8_33661	6.66559			Lsat_1_v5_gn_8_13541	-2.09901
Lsat_1_v5_gn_4_78640	1.41439			Lsat_1_v5_gn_4_157100	5.04631			Lsat_1_v5_gn_6_56420	2.53202			Lsat_1_v5_gn_5_110881	3.34592
Lsat_1_v5_gn_9_7841	-Inf			Lsat_1_v5_gn_4_119240	1.81784			Lsat_1_v5_gn_4_162681	3.01102			Lsat_1_v5_gn_6_3960	2.25363
Lsat_1_v5_gn_3_35700	2.06347			Lsat_1_v5_gn_7_33460	-1.86141			Lsat_1_v5_gn_9_81581	2.29228			Lsat_1_v5_gn_9_2460	Inf
Lsat_1_v5_gn_4_126200	4.09389			Lsat_1_v5_gn_8_149841	-2.21448			Lsat_1_v5_gn_9_75400	2.45889			Lsat_1_v5_gn_3_37661	Inf
Lsat_1_v5_gn_5_24961	1.43591			Lsat_1_v5_gn_5_177840	-2.7153			Lsat_1_v5_gn_7_52500	Inf			Lsat_1_v5_gn_7_29861	2.37032
Lsat_1_v5_gn_9_38680	2.20334			Lsat_1_v5_gn_3_83561	2.01513			Lsat_1_v5_gn_6_95300	-2.20791			Lsat_1_v5_gn_1_47281	-3.68875
Lsat_1_v5_gn_2_102741	-2.85731			Lsat_1_v5_gn_5_57221	-Inf			Lsat_1_v5_gn_9_20540	-2.09647			Lsat_1_v5_gn_9_86000	-2.21741
Lsat_1_v5_gn_6_32621	3.67303			Lsat_1_v5_gn_2_119161	Inf			Lsat_1_v5_gn_6_108800	-4.66121			Lsat_1_v5_gn_6_106240	-Inf
Lsat_1_v5_gn_7_98841	4.25801			Lsat_1_v5_gn_1_81241	-1.84258			Lsat_1_v5_gn_2_102640	2.27768			Lsat_1_v5_gn_5_191240	5.96858
Lsat_1_v5_gn_1_86180	1.55682			Lsat_1_v5_gn_4_181061	1.79477			Lsat_1_v5_gn_3_117761	4.90869			Lsat_1_v5_gn_6_36180	Inf
Lsat_1_v5_gn_4_172801	1.48775			Lsat_1_v5_gn_2_48100	1.77984			Lsat_1_v5_gn_8_153161	Inf			Lsat_1_v5_gn_4_64081	2.24864
Lsat_1_v5_gn_8_58141	1.50873			Lsat_1_v5_gn_1_7640	-3.1019			Lsat_1_v5_gn_1_59501	6.28563			Lsat_1_v5_gn_9_32940	-2.20244
Lsat_1_v5_gn_7_111841	1.52881			Lsat_1_v5_gn_1_50620	-2.17779			Lsat_1_v5_gn_2_93901	3.05828			Lsat_1_v5_gn_5_132580	-2.37058
Lsat_1_v5_gn_2_124860	1.41593			Lsat_1_v5_gn_1_77140	-3.39706			Lsat_1_v5_gn_9_3880	-2.98499			Lsat_1_v5_gn_5_171481	-2.94574
Lsat_1_v5_gn_3_30780	1.47707			Lsat_1_v5_gn_3_2541	-2.52509			Lsat_1_v5_gn_0_6400	10.17			Lsat_1_v5_gn_5_132501	-2.49053
Lsat_1_v5_gn_6_19520	3.55943			Lsat_1_v5_gn_1_40241	-1.84191			Lsat_1_v5_gn_4_153620	2.33118			Lsat_1_v5_gn_4_17020	2.77194
Lsat_1_v5_gn_9_95381	1.26592			Lsat_1_v5_gn_8_29221	1.90067			Lsat_1_v5_gn_4_60660	3.39651			Lsat_1_v5_gn_1_47661	Inf
Lsat_1_v5_gn_2_23941	-4.96276			Lsat_1_v5_gn_6_24381	2.43029			Lsat_1_v5_gn_2_83940	-6.16231			Lsat_1_v5_gn_2_73681	-2.53952
Lsat_1_v5_gn_5_81041	-3.07288			Lsat_1_v5_gn_3_79740	-4.51597			Lsat_1_v5_gn_5_62781	Inf			Lsat_1_v5_gn_7_45820	-2.55232
Lsat_1_v5_gn_7_103281	1.45679			Lsat_1_v5_gn_3_100480	Inf			Lsat_1_v5_gn_4_156580	-5.51373			Lsat_1_v5_gn_2_113321	Inf
Lsat_1_v5_gn_4_147380	2.10447			Lsat_1_v5_gn_4_50480	-2.26482			Lsat_1_v5_gn_5_131300	-4.77914			Lsat_1_v5_gn_5_157440	-2.21582
Lsat_1_v5_gn_3_60121	2.10727			Lsat_1_v5_gn_9_7881	1.86065			Lsat_1_v5_gn_4_132341	-1.94532			Lsat_1_v5_gn_9_91680	-Inf
Lsat_1_v5_gn_5_141361	-1.46579			Lsat_1_v5_gn_1_31180	2.24756			Lsat_1_v5_gn_5_190081	Inf			Lsat_1_v5_gn_1_56901	-2.42216
Lsat_1_v5_gn_7_18721	1.62674			Lsat_1_v5_gn_7_97640	-Inf			Lsat_1_v5_gn_8_25621	1.90747			Lsat_1_v5_gn_8_2041	Inf
Lsat_1_v5_gn_7_23201	2.43836			Lsat_1_v5_gn_7_57841	-3.68486			Lsat_1_v5_gn_9_74980	-1.95178			Lsat_1_v5_gn_8_118901	2.85566
Lsat_1_v5_gn_4_179800	2.06156			Lsat_1_v5_gn_1_13680	1.7922			Lsat_1_v5_gn_6_112040	2.59583			Lsat_1_v5_gn_7_95260	-2.23449
Lsat_1_v5_gn_7_75180	-1.52953			Lsat_1_v5_gn_9_118581	-Inf			Lsat_1_v5_gn_3_24020	5.23789			Lsat_1_v5_gn_5_50541	-2.08758
Lsat_1_v5_gn_5_87560	2.35768			Lsat_1_v5_gn_9_121260	-2.02866			Lsat_1_v5_gn_1_49341	-1.91386			Lsat_1_v5_gn_2_54120	-2.09876
Lsat_1_v5_gn_4_60581	1.69241			Lsat_1_v5_gn_2_106121	1.7755			Lsat_1_v5_gn_5_162500	5.94235			Lsat_1_v5_gn_9_122141	-2.23872
Lsat_1_v5_gn_2_117041	-1.82222			Lsat_1_v5_gn_8_28300	5.15495			Lsat_1_v5_gn_9_28961	6.4082			Lsat_1_v5_gn_5_74021	-Inf
Lsat_1_v5_gn_2_133440	2.77583			Lsat_1_v5_gn_2_110080	-2.79669			Lsat_1_v5_gn_4_45540	1.95281			Lsat_1_v5_gn_1_54060	-4.18383
Lsat_1_v5_gn_4_111140	4.11162			Lsat_1_v5_gn_4_138380	2.01688			Lsat_1_v5_gn_4_99501	-5.58661			Lsat_1_v5_gn_1_16041	-2.85274
Lsat_1_v5_gn_8_101700	1.53689			Lsat_1_v5_gn_6_86041	1.77703			Lsat_1_v5_gn_9_19861	Inf			Lsat_1_v5_gn_6_78660	-2.20711
Lsat_1_v5_gn_6_36221	2.81554			Lsat_1_v5_gn_4_95980	1.82352			Lsat_1_v5_gn_0_22900	3.20019			Lsat_1_v5_gn_9_41341	-2.25362
Lsat_1_v5_gn_4_99441	5.07627			Lsat_1_v5_gn_5_158421	-1.77027			Lsat_1_v5_gn_8_140640	-1.90942			Lsat_1_v5_gn_2_16081	-2.14035
Lsat_1_v5_gn_8_45681	1.39434			Lsat_1_v5_gn_8_68301	-2.22265			Lsat_1_v5_gn_4_61761	2.34123			Lsat_1_v5_gn_9_112660	-2.13709
Lsat_1_v5_gn_7_39020	1.64223			Lsat_1_v5_gn_4_117861	1.74734			Lsat_1_v5_gn_9_112160	5.60492			Lsat_1_v5_gn_2_129780	-2.10079
Lsat_1_v5_gn_6_38181	-2.39787			Lsat_1_v5_gn_4_45581	-Inf			Lsat_1_v5_gn_6_101301	Inf			Lsat_1_v5_gn_2_27540	3.94105
Lsat_1_v5_gn_9_31681	1.6835			Lsat_1_v5_gn_9_57581	-2.1004			Lsat_1_v5_gn_4_113160	6.39269			Lsat_1_v5_gn_4_19041	Inf
Lsat_1_v5_gn_1_54441	1.56			Lsat_1_v5_gn_9_44420	-1.71376			Lsat_1_v5_gn_2_25220	3.87034			Lsat_1_v5_gn_1_66040	-Inf
Lsat_1_v5_gn_9_12380	1.73563			Lsat_1_v5_gn_2_88820	1.75982			Lsat_1_v5_gn_6_27841	Inf			Lsat_1_v5_gn_4_13360	-2.0553
Lsat_1_v5_gn_6_19060	2.4361			Lsat_1_v5_gn_1_3320	-4.38042			Lsat_1_v5_gn_1_34401	-1.9119			Lsat_1_v5_gn_4_131081	-2.07298
Lsat_1_v5_gn_2_65481	3.32554			Lsat_1_v5_gn_5_151081	Inf			Lsat_1_v5_gn_9_67661	Inf			Lsat_1_v5_gn_6_118241	-2.65714
Lsat_1_v5_gn_8_102541	2.83926			Lsat_1_v5_gn_4_56421	-2.01052			Lsat_1_v5_gn_5_39880	-2.15254			Lsat_1_v5_gn_2_128361	-Inf
Lsat_1_v5_gn_8_139460	2.01138			Lsat_1_v5_gn_1_52881	2.54906			Lsat_1_v5_gn_3_116801	1.91644			Lsat_1_v5_gn_3_23900	-2.1044
Lsat_1_v5_gn_2_124260	-1.90545			Lsat_1_v5_gn_8_22660	4.78497			Lsat_1_v5_gn_1_65480	-1.9258			Lsat_1_v5_gn_4_150741	-2.33364
Lsat_1_v5_gn_9_37360	2.16304			Lsat_1_v5_gn_8_157520	6.0987			Lsat_1_v5_gn_5_134540	-1.89413			Lsat_1_v5_gn_5_147521	Inf
Lsat_1_v5_gn_1_40460	-1.41557			Lsat_1_v5_gn_1_71580	1.84931			Lsat_1_v5_gn_9_80681	Inf			Lsat_1_v5_gn_6_2281	6.5668
Lsat_1_v5_gn_9_113620	-1.38503			Lsat_1_v5_gn_2_124580	-4.69406			Lsat_1_v5_gn_9_43240	Inf			Lsat_1_v5_gn_1_25800	-2.37667
Lsat_1_v5_gn_4_125040	-1.76397			Lsat_1_v5_gn_7_107800	1.7912			Lsat_1_v5_gn_2_63120	Inf			Lsat_1_v5_gn_8_117320	-4.1672
Lsat_1_v5_gn_4_45241	Inf			Lsat_1_v5_gn_1_45641	4.02531			Lsat_1_v5_gn_8_2381	3.0032			Lsat_1_v5_gn_9_121260	-2.37826
Lsat_1_v5_gn_4_132480	1.99413			Lsat_1_v5_gn_5_143221	-2.04317			Lsat_1_v5_gn_1_115501	-2.70184			Lsat_1_v5_gn_5_159200	-2.56055
Lsat_1_v5_gn_9_7881	2.0686			Lsat_1_v5_gn_6_55380	2.22412			Lsat_1_v5_gn_6_95760	-2.18622			Lsat_1_v5_gn_2_107721	-3.09721
Lsat_1_v5_gn_5_18120	-3.68701			Lsat_1_v5_gn_8_22880	-1.83844			Lsat_1_v5_gn_7_63140	Inf			Lsat_1_v5_gn_9_41480	3.44653
Lsat_1_v5_gn_8_75280	1.95616			Lsat_1_v5_gn_5_53060	-1.81645			Lsat_1_v5_gn_1_28060	Inf			Lsat_1_v5_gn_7_26661	2.12707
Lsat_1_v5_gn_5_81920	-Inf			Lsat_1_v5_gn_4_85261	-3.96623			Lsat_1_v5_gn_8_77941	-2.37741			Lsat_1_v5_gn_2_86780	2.10237
Lsat_1_v5_gn_6_112121	-3.20218			Lsat_1_v5_gn_2_111441	2.75975			Lsat_1_v5_gn_1_27540	3.06128			Lsat_1_v5_gn_1_27080	-4.67558
Lsat_1_v5_gn_3_34561	-1.36135			Lsat_1_v5_gn_5_155160	1.86243			Lsat_1_v5_gn_4_73821	2.45405			Lsat_1_v5_gn_4_56041	-3.2894
Lsat_1_v5_gn_5_38761	4.15747			Lsat_1_v5_gn_5_59000	-1.85516			Lsat_1_v5_gn_7_32261	-2.17032			Lsat_1_v5_gn_8_32020	-2.26027
Lsat_1_v5_gn_3_19661	1.38899			Lsat_1_v5_gn_4_136101	-2.10621			Lsat_1_v5_gn_6_87560	3.92318			Lsat_1_v5_gn_5_137160	-2.35532
Lsat_1_v5_gn_5_148700	2.88698			Lsat_1_v5_gn_3_17700	-2.60516			Lsat_1_v5_gn_6_74301	-1.89227			Lsat_1_v5_gn_3_62600	2.38012
Lsat_1_v5_gn_3_91360	-6.03458			Lsat_1_v5_gn_4_74180	1.62168			Lsat_1_v5_gn_6_28861	-3.49209			Lsat_1_v5_gn_2_91041	-2.06206
Lsat_1_v5_gn_9_39460	2.18188			Lsat_1_v5_gn_4_162340	2.21211			Lsat_1_v5_gn_5_7221	7.68802			Lsat_1_v5_gn_9_12601	-2.21103
Lsat_1_v5_gn_9_65460	1.64337			Lsat_1_v5_gn_4_25961	-1.81001			Lsat_1_v5_gn_7_56421	-1.95259			Lsat_1_v5_gn_8_81861	Inf
Lsat_1_v5_gn_2_72561	1.87777			Lsat_1_v5_gn_2_67061	2.06579			Lsat_1_v5_gn_1_96760	-2.25372			Lsat_1_v5_gn_5_900	-Inf
Lsat_1_v5_gn_5_36061	2.10427			Lsat_1_v5_gn_8_121361	-2.97323			Lsat_1_v5_gn_9_111721	2.07894			Lsat_1_v5_gn_6_34421	2.4807
Lsat_1_v5_gn_7_56801	3.41212			Lsat_1_v5_gn_4_154021	-Inf			Lsat_1_v5_gn_6_76940	Inf			Lsat_1_v5_gn_3_96140	3.53703
Lsat_1_v5_gn_7_17040	-2.66974			Lsat_1_v5_gn_5_177261	-1.76904			Lsat_1_v5_gn_3_78540	2.21015			Lsat_1_v5_gn_7_83220	-2.06707
Lsat_1_v5_gn_9_71981	4.0976			Lsat_1_v5_gn_1_122260	-7.34778			Lsat_1_v5_gn_7_56941	-Inf			Lsat_1_v5_gn_4_101120	2.90778
Lsat_1_v5_gn_5_31961	-4.5822			Lsat_1_v5_gn_4_77041	-4.23387			Lsat_1_v5_gn_1_11741	5.52625			Lsat_1_v5_gn_4_162940	3.85899
Lsat_1_v5_gn_1_19741	2.44303			Lsat_1_v5_gn_3_28920	2.95826			Lsat_1_v5_gn_3_52120	-4.79877			Lsat_1_v5_gn_3_49220	Inf
Lsat_1_v5_gn_7_102080	3.08788			Lsat_1_v5_gn_4_120601	-1.82114			Lsat_1_v5_gn_3_122401	2.3735			Lsat_1_v5_gn_5_165480	-2.30612
Lsat_1_v5_gn_5_124940	1.52304			Lsat_1_v5_gn_1_48281	2.65893			Lsat_1_v5_gn_3_130540	-Inf			Lsat_1_v5_gn_6_103160	-6.54243
Lsat_1_v5_gn_1_13380	3.21838			Lsat_1_v5_gn_9_71060	-1.81843			Lsat_1_v5_gn_6_84940	3.32516			Lsat_1_v5_gn_3_78340	3.63425
Lsat_1_v5_gn_2_62621	3.36662			Lsat_1_v5_gn_4_184861	-1.84304			Lsat_1_v5_gn_2_102421	-1.99925			Lsat_1_v5_gn_7_48860	Inf
Lsat_1_v5_gn_7_52980	1.36896			Lsat_1_v5_gn_8_25661	-1.83049			Lsat_1_v5_gn_6_17501	-2.03256			Lsat_1_v5_gn_6_59880	-2.20654
Lsat_1_v5_gn_0_19880	2.25064			Lsat_1_v5_gn_9_35061	1.81095			Lsat_1_v5_gn_3_14241	-1.93346			Lsat_1_v5_gn_2_79501	-4.86409
Lsat_1_v5_gn_6_39681	1.80306			Lsat_1_v5_gn_8_26681	Inf			Lsat_1_v5_gn_3_58541	2.27916			Lsat_1_v5_gn_5_128901	4.32543
Lsat_1_v5_gn_3_118780	Inf			Lsat_1_v5_gn_8_145420	-3.41707			Lsat_1_v5_gn_6_108580	Inf			Lsat_1_v5_gn_3_86620	-2.49178
Lsat_1_v5_gn_5_191001	-Inf			Lsat_1_v5_gn_9_38760	3.51167			Lsat_1_v5_gn_2_102941	-2.04617			Lsat_1_v5_gn_9_5780	-2.18931
Lsat_1_v5_gn_5_70961	1.73758			Lsat_1_v5_gn_8_65701	-6.71038			Lsat_1_v5_gn_2_131760	Inf			Lsat_1_v5_gn_1_85641	-Inf
Lsat_1_v5_gn_1_58480	-4.16184			Lsat_1_v5_gn_3_64860	Inf			Lsat_1_v5_gn_5_108200	-1.87019			Lsat_1_v5_gn_4_13460	Inf
Lsat_1_v5_gn_4_120521	-1.5909			Lsat_1_v5_gn_4_121381	1.77881			Lsat_1_v5_gn_1_12161	Inf			Lsat_1_v5_gn_3_107861	-Inf
Lsat_1_v5_gn_9_91461	-1.67645			Lsat_1_v5_gn_1_34820	-2.64628			Lsat_1_v5_gn_5_191321	-1.87714			Lsat_1_v5_gn_1_60921	2.21506
Lsat_1_v5_gn_7_66420	3.31507			Lsat_1_v5_gn_1_127800	-Inf			Lsat_1_v5_gn_9_2261	-3.98571			Lsat_1_v5_gn_9_123801	2.68992
Lsat_1_v5_gn_4_62541	-1.54919			Lsat_1_v5_gn_8_51661	2.00749			Lsat_1_v5_gn_1_123481	Inf			Lsat_1_v5_gn_3_24820	2.11937
Lsat_1_v5_gn_1_104720	1.26061			Lsat_1_v5_gn_3_75041	2.09728			Lsat_1_v5_gn_5_190980	2.02104			Lsat_1_v5_gn_4_3921	4.54371
Lsat_1_v5_gn_2_8861	-3.24232			Lsat_1_v5_gn_7_72161	-1.85584			Lsat_1_v5_gn_2_131181	-1.91632			Lsat_1_v5_gn_5_146120	-2.01807
Lsat_1_v5_gn_7_88361	-1.52869			Lsat_1_v5_gn_5_13821	-2.32966			Lsat_1_v5_gn_1_128160	3.97585			Lsat_1_v5_gn_7_87581	-2.54005
Lsat_1_v5_gn_7_76800	-1.37404			Lsat_1_v5_gn_2_100821	1.73273			Lsat_1_v5_gn_5_75400	Inf			Lsat_1_v5_gn_1_123221	Inf
Lsat_1_v5_gn_2_60840	-1.92492			Lsat_1_v5_gn_3_20720	Inf			Lsat_1_v5_gn_8_142060	-2.23602			Lsat_1_v5_gn_4_34040	-4.67595
Lsat_1_v5_gn_1_50801	2.09554			Lsat_1_v5_gn_8_130720	-Inf			Lsat_1_v5_gn_2_117041	-1.99816			Lsat_1_v5_gn_8_116001	-2.41801
Lsat_1_v5_gn_5_67821	-3.7847			Lsat_1_v5_gn_6_77061	3.01872			Lsat_1_v5_gn_4_107481	3.10388			Lsat_1_v5_gn_6_20321	2.08545
Lsat_1_v5_gn_1_30821	-1.77263			Lsat_1_v5_gn_1_108561	2.61737			Lsat_1_v5_gn_4_64821	Inf			Lsat_1_v5_gn_3_102840	7.44157
Lsat_1_v5_gn_3_101601	-2.668			Lsat_1_v5_gn_5_136321	3.66486			Lsat_1_v5_gn_3_25121	6.34365			Lsat_1_v5_gn_6_26061	-2.1181
Lsat_1_v5_gn_8_129700	1.40293			Lsat_1_v5_gn_3_36721	1.76666			Lsat_1_v5_gn_7_97721	4.03652			Lsat_1_v5_gn_7_116401	-2.28673
Lsat_1_v5_gn_2_44341	Inf			Lsat_1_v5_gn_4_152681	-2.69986			Lsat_1_v5_gn_5_175241	-1.86013			Lsat_1_v5_gn_1_40241	-2.54602
Lsat_1_v5_gn_1_15841	-Inf			Lsat_1_v5_gn_4_48480	1.74456			Lsat_1_v5_gn_3_121660	4.80132			Lsat_1_v5_gn_4_65600	-7.47394
Lsat_1_v5_gn_3_86301	2.7997			Lsat_1_v5_gn_8_26440	1.76556			Lsat_1_v5_gn_6_54780	-Inf			Lsat_1_v5_gn_2_31341	-2.17617
Lsat_1_v5_gn_7_1960	-1.89581			Lsat_1_v5_gn_4_41240	2.89695			Lsat_1_v5_gn_8_66460	1.88904			Lsat_1_v5_gn_3_29981	6.00786
Lsat_1_v5_gn_1_76340	-3.61482			Lsat_1_v5_gn_4_70620	1.80212			Lsat_1_v5_gn_1_73881	Inf			Lsat_1_v5_gn_4_115900	Inf
Lsat_1_v5_gn_1_51620	-1.73194			Lsat_1_v5_gn_8_42960	2.66268			Lsat_1_v5_gn_8_98420	2.1798			Lsat_1_v5_gn_2_12921	3.38176
Lsat_1_v5_gn_2_2301	-4.53471			Lsat_1_v5_gn_6_45881	2.04738			Lsat_1_v5_gn_2_4720	Inf			Lsat_1_v5_gn_5_119340	-2.22458
Lsat_1_v5_gn_2_108980	2.33598			Lsat_1_v5_gn_4_184580	-1.99891			Lsat_1_v5_gn_5_181161	-1.89827			Lsat_1_v5_gn_4_46800	4.78281
Lsat_1_v5_gn_8_167241	1.54896			Lsat_1_v5_gn_5_151121	5.10209			Lsat_1_v5_gn_1_13241	Inf			Lsat_1_v5_gn_4_146800	2.23924
Lsat_1_v5_gn_8_16120	1.39674			Lsat_1_v5_gn_8_72100	-1.72115			Lsat_1_v5_gn_8_5041	2.63303			Lsat_1_v5_gn_1_28600	2.51637
Lsat_1_v5_gn_1_63701	-1.54315			Lsat_1_v5_gn_5_147760	-2.01929			Lsat_1_v5_gn_4_113921	-Inf			Lsat_1_v5_gn_6_117861	2.03235
Lsat_1_v5_gn_2_1180	Inf			Lsat_1_v5_gn_4_106880	-1.87692			Lsat_1_v5_gn_6_20460	6.57406			Lsat_1_v5_gn_4_80841	-2.31678
Lsat_1_v5_gn_3_2541	-1.46533			Lsat_1_v5_gn_8_14601	2.37983			Lsat_1_v5_gn_9_67701	Inf			Lsat_1_v5_gn_4_120601	-2.29734
Lsat_1_v5_gn_4_139320	1.75949			Lsat_1_v5_gn_4_36280	-1.9022			Lsat_1_v5_gn_1_73921	-1.97118			Lsat_1_v5_gn_7_34960	-1.99488
Lsat_1_v5_gn_8_44900	1.50452			Lsat_1_v5_gn_4_1480	1.79441			Lsat_1_v5_gn_6_92840	3.30294			Lsat_1_v5_gn_1_90341	-Inf
Lsat_1_v5_gn_9_16761	1.62186			Lsat_1_v5_gn_5_148481	1.93066			Lsat_1_v5_gn_4_175741	-2.54585			Lsat_1_v5_gn_4_120561	-4.86511
Lsat_1_v5_gn_2_26941	Inf			Lsat_1_v5_gn_7_80581	2.40141			Lsat_1_v5_gn_5_136741	-3.37543			Lsat_1_v5_gn_2_11701	3.56318
Lsat_1_v5_gn_6_41901	-1.82362			Lsat_1_v5_gn_4_115001	4.17387			Lsat_1_v5_gn_5_1780	-1.89857			Lsat_1_v5_gn_8_121240	Inf
Lsat_1_v5_gn_0_17841	2.14613			Lsat_1_v5_gn_5_85441	-1.75329			Lsat_1_v5_gn_5_146321	Inf			Lsat_1_v5_gn_3_52040	-2.81279
Lsat_1_v5_gn_5_12760	2.00023			Lsat_1_v5_gn_7_14220	1.90432			Lsat_1_v5_gn_5_35061	-Inf			Lsat_1_v5_gn_3_15800	-2.05432
Lsat_1_v5_gn_8_39160	1.54212			Lsat_1_v5_gn_2_120641	1.9474			Lsat_1_v5_gn_8_8981	4.9359			Lsat_1_v5_gn_7_111020	-2.42294
Lsat_1_v5_gn_3_88280	Inf			Lsat_1_v5_gn_2_116080	-1.88118			Lsat_1_v5_gn_8_138100	6.03444			Lsat_1_v5_gn_7_72920	Inf
Lsat_1_v5_gn_9_93061	2.45878			Lsat_1_v5_gn_3_54141	-Inf			Lsat_1_v5_gn_0_47281	-1.89101			Lsat_1_v5_gn_3_21380	-3.48153
Lsat_1_v5_gn_2_128000	1.76069			Lsat_1_v5_gn_8_42680	1.67268			Lsat_1_v5_gn_8_50681	Inf			Lsat_1_v5_gn_4_89941	4.16169
Lsat_1_v5_gn_4_4161	1.50113			Lsat_1_v5_gn_7_84100	2.06589			Lsat_1_v5_gn_5_79461	-1.8699			Lsat_1_v5_gn_4_129880	2.37089
Lsat_1_v5_gn_5_186840	-Inf			Lsat_1_v5_gn_1_96461	-Inf			Lsat_1_v5_gn_5_145800	6.3272			Lsat_1_v5_gn_8_45260	2.46199
Lsat_1_v5_gn_8_158040	8.67811			Lsat_1_v5_gn_4_5421	1.77025			Lsat_1_v5_gn_9_108760	2.49108			Lsat_1_v5_gn_1_96821	-2.03645
Lsat_1_v5_gn_4_39320	2.51933			Lsat_1_v5_gn_5_50541	-1.70395			Lsat_1_v5_gn_2_78480	-1.85768			Lsat_1_v5_gn_8_142640	Inf
Lsat_1_v5_gn_5_99901	-1.76985			Lsat_1_v5_gn_2_32000	-2.08831			Lsat_1_v5_gn_1_100681	Inf			Lsat_1_v5_gn_0_13960	Inf
Lsat_1_v5_gn_1_45641	3.25609			Lsat_1_v5_gn_8_153980	-1.78461			Lsat_1_v5_gn_2_117020	3.38842			Lsat_1_v5_gn_9_125181	Inf
Lsat_1_v5_gn_8_145420	-1.89255			Lsat_1_v5_gn_9_60201	2.05849			Lsat_1_v5_gn_2_91401	Inf			Lsat_1_v5_gn_9_90660	-2.41477
Lsat_1_v5_gn_7_23361	1.46646			Lsat_1_v5_gn_0_43420	-2.62836			Lsat_1_v5_gn_9_7821	1.94724			Lsat_1_v5_gn_4_178361	-2.10576
Lsat_1_v5_gn_5_43821	2.15075			Lsat_1_v5_gn_7_54741	Inf			Lsat_1_v5_gn_5_126281	-1.82433			Lsat_1_v5_gn_2_36961	-2.05316
Lsat_1_v5_gn_2_71120	1.49025			Lsat_1_v5_gn_8_78300	-4.73337			Lsat_1_v5_gn_2_135900	-2.11172			Lsat_1_v5_gn_2_103740	-2.77083
Lsat_1_v5_gn_8_13521	-1.49694			Lsat_1_v5_gn_3_61220	-2.2424			Lsat_1_v5_gn_2_44160	2.76723			Lsat_1_v5_gn_7_67921	Inf
Lsat_1_v5_gn_7_78200	4.288			Lsat_1_v5_gn_5_74361	2.16848			Lsat_1_v5_gn_2_90820	-2.86624			Lsat_1_v5_gn_1_91700	5.85495
Lsat_1_v5_gn_3_129101	-Inf			Lsat_1_v5_gn_5_108040	6.37654			Lsat_1_v5_gn_3_104821	-1.88068			Lsat_1_v5_gn_7_69401	-2.35361
Lsat_1_v5_gn_3_136520	1.92248			Lsat_1_v5_gn_3_4300	1.73495			Lsat_1_v5_gn_4_47840	Inf			Lsat_1_v5_gn_7_4380	-2.10317
Lsat_1_v5_gn_8_100261	-1.89681			Lsat_1_v5_gn_8_11820	-5.00575			Lsat_1_v5_gn_6_61201	Inf			Lsat_1_v5_gn_8_154441	-2.88521
Lsat_1_v5_gn_5_162041	3.70549			Lsat_1_v5_gn_4_46280	-4.1941			Lsat_1_v5_gn_3_11920	5.46101			Lsat_1_v5_gn_8_19721	Inf
Lsat_1_v5_gn_5_136860	-1.5845			Lsat_1_v5_gn_5_135361	2.17398			Lsat_1_v5_gn_1_27020	-2.24445			Lsat_1_v5_gn_2_76860	-2.33866
Lsat_1_v5_gn_1_49321	1.56206			Lsat_1_v5_gn_1_11741	3.61749			Lsat_1_v5_gn_5_108040	Inf			Lsat_1_v5_gn_9_54221	7.99982
Lsat_1_v5_gn_2_72300	1.45647			Lsat_1_v5_gn_4_38621	1.81798			Lsat_1_v5_gn_9_117561	3.88578			Lsat_1_v5_gn_9_26860	-2.63317
Lsat_1_v5_gn_8_74200	2.58467			Lsat_1_v5_gn_9_22581	-3.27641			Lsat_1_v5_gn_8_153780	4.64819			Lsat_1_v5_gn_6_47921	-2.07014
Lsat_1_v5_gn_3_80201	1.89164			Lsat_1_v5_gn_8_155280	-2.42526			Lsat_1_v5_gn_5_90301	-3.52276			Lsat_1_v5_gn_2_72221	2.1383
Lsat_1_v5_gn_7_66400	Inf			Lsat_1_v5_gn_6_104200	-1.77673			Lsat_1_v5_gn_1_41240	-4.09443			Lsat_1_v5_gn_5_190081	Inf
Lsat_1_v5_gn_3_35240	-1.38326			Lsat_1_v5_gn_8_102841	1.72681			Lsat_1_v5_gn_5_132420	Inf			Lsat_1_v5_gn_9_71060	-2.15017
Lsat_1_v5_gn_8_7020	-1.57073			Lsat_1_v5_gn_9_23861	-1.75738			Lsat_1_v5_gn_6_41521	3.05287			Lsat_1_v5_gn_5_34141	2.33821
Lsat_1_v5_gn_2_35740	2.38001			Lsat_1_v5_gn_4_122501	-Inf			Lsat_1_v5_gn_8_85121	2.71455			Lsat_1_v5_gn_1_69920	-2.13119
Lsat_1_v5_gn_3_98520	-Inf			Lsat_1_v5_gn_8_68401	-2.64419			Lsat_1_v5_gn_4_54780	Inf			Lsat_1_v5_gn_8_54121	2.86942
Lsat_1_v5_gn_8_35861	1.69639			Lsat_1_v5_gn_4_112820	Inf			Lsat_1_v5_gn_8_151880	Inf			Lsat_1_v5_gn_8_11680	-2.0103
Lsat_1_v5_gn_9_30961	3.95523			Lsat_1_v5_gn_3_21901	5.65323			Lsat_1_v5_gn_5_19500	Inf			Lsat_1_v5_gn_2_112060	8.51243
Lsat_1_v5_gn_2_97980	1.65752			Lsat_1_v5_gn_0_33241	2.45576			Lsat_1_v5_gn_6_67540	-1.86709			Lsat_1_v5_gn_3_63900	7.29216
Lsat_1_v5_gn_1_74900	1.43926			Lsat_1_v5_gn_1_19141	2.15053			Lsat_1_v5_gn_3_121740	Inf			Lsat_1_v5_gn_7_93120	2.17782
Lsat_1_v5_gn_1_12561	2.30984			Lsat_1_v5_gn_8_89300	2.03844			Lsat_1_v5_gn_2_104921	Inf			Lsat_1_v5_gn_1_108561	3.90824
Lsat_1_v5_gn_6_104541	1.33178			Lsat_1_v5_gn_8_94781	-5.17162			Lsat_1_v5_gn_1_89400	1.83729			Lsat_1_v5_gn_2_23681	-3.90855
Lsat_1_v5_gn_5_128581	2.85155			Lsat_1_v5_gn_9_33741	2.39794			Lsat_1_v5_gn_9_90660	-1.8587			Lsat_1_v5_gn_4_124941	-Inf
Lsat_1_v5_gn_5_156621	2.89027			Lsat_1_v5_gn_7_22540	2.46309			Lsat_1_v5_gn_5_186560	2.50459			Lsat_1_v5_gn_3_69080	-2.29048
Lsat_1_v5_gn_2_88940	Inf			Lsat_1_v5_gn_1_26461	-Inf			Lsat_1_v5_gn_4_156361	-1.82847			Lsat_1_v5_gn_8_163261	2.41967
Lsat_1_v5_gn_2_125401	-1.55852			Lsat_1_v5_gn_6_116121	-1.78356			Lsat_1_v5_gn_8_152980	Inf			Lsat_1_v5_gn_6_67540	-2.32579
Lsat_1_v5_gn_6_91860	Inf			Lsat_1_v5_gn_6_71420	-1.8447			Lsat_1_v5_gn_2_91220	Inf			Lsat_1_v5_gn_9_18440	-2.61006
Lsat_1_v5_gn_8_49200	3.34764			Lsat_1_v5_gn_9_8360	-3.60785			Lsat_1_v5_gn_4_23840	-Inf			Lsat_1_v5_gn_3_40080	2.09759
Lsat_1_v5_gn_4_164320	2.72313			Lsat_1_v5_gn_7_81581	-Inf			Lsat_1_v5_gn_3_119900	-1.86618			Lsat_1_v5_gn_2_32000	-2.48996
Lsat_1_v5_gn_7_25320	1.92463			Lsat_1_v5_gn_5_119821	1.69456			Lsat_1_v5_gn_2_15981	Inf			Lsat_1_v5_gn_3_25621	2.04414
Lsat_1_v5_gn_2_60560	2.50282			Lsat_1_v5_gn_3_29621	-1.85236			Lsat_1_v5_gn_3_121241	Inf			Lsat_1_v5_gn_2_46441	-2.05786
Lsat_1_v5_gn_1_89681	-1.74556			Lsat_1_v5_gn_8_32760	1.86198			Lsat_1_v5_gn_5_61901	-1.89906			Lsat_1_v5_gn_2_50580	-6.19269
Lsat_1_v5_gn_5_34640	-1.43389			Lsat_1_v5_gn_1_18740	-2.1428			Lsat_1_v5_gn_0_33241	8.49651			Lsat_1_v5_gn_8_114940	-2.2152
Lsat_1_v5_gn_6_57521	Inf			Lsat_1_v5_gn_8_67661	1.69558			Lsat_1_v5_gn_9_4880	6.64023			Lsat_1_v5_gn_4_20101	-2.10504
Lsat_1_v5_gn_2_117620	1.65445			Lsat_1_v5_gn_8_72460	-5.70529			Lsat_1_v5_gn_9_10400	-6.31943			Lsat_1_v5_gn_2_132361	8.48384
Lsat_1_v5_gn_7_74080	1.58087			Lsat_1_v5_gn_0_36021	-1.7927			Lsat_1_v5_gn_2_340	2.05852			Lsat_1_v5_gn_4_8860	-2.04524
Lsat_1_v5_gn_2_83701	-1.5191			Lsat_1_v5_gn_9_6080	-1.946			Lsat_1_v5_gn_4_46280	-1.85138			Lsat_1_v5_gn_4_31761	3.40984
Lsat_1_v5_gn_1_92980	Inf			Lsat_1_v5_gn_6_47461	-3.41436			Lsat_1_v5_gn_8_43520	3.27496			Lsat_1_v5_gn_9_108061	-2.18838
Lsat_1_v5_gn_7_17740	2.80188			Lsat_1_v5_gn_9_66541	-3.24606			Lsat_1_v5_gn_1_27520	-6.41198			Lsat_1_v5_gn_5_189741	Inf
Lsat_1_v5_gn_2_91041	-1.3218			Lsat_1_v5_gn_3_136520	2.55987			Lsat_1_v5_gn_9_55081	-1.87605			Lsat_1_v5_gn_9_20500	-4.59472
Lsat_1_v5_gn_9_100481	-2.93932			Lsat_1_v5_gn_4_4041	1.66607			Lsat_1_v5_gn_9_112601	-1.82179			Lsat_1_v5_gn_6_110001	-2.21327
Lsat_1_v5_gn_8_108940	-1.50857			Lsat_1_v5_gn_1_25320	-3.71581			Lsat_1_v5_gn_8_68001	-Inf			Lsat_1_v5_gn_1_115501	-5.04134
Lsat_1_v5_gn_9_43120	2.64008			Lsat_1_v5_gn_8_49880	2.00125			Lsat_1_v5_gn_4_116721	-Inf			Lsat_1_v5_gn_7_83200	-2.01801
Lsat_1_v5_gn_1_60601	Inf			Lsat_1_v5_gn_0_36101	4.81306			Lsat_1_v5_gn_5_153900	2.7219			Lsat_1_v5_gn_2_101000	2.1085
Lsat_1_v5_gn_4_25801	1.4088			Lsat_1_v5_gn_2_87941	1.80393			Lsat_1_v5_gn_1_105380	Inf			Lsat_1_v5_gn_9_125141	5.53858
Lsat_1_v5_gn_9_60440	-1.41789			Lsat_1_v5_gn_2_88141	-2.97537			Lsat_1_v5_gn_6_116560	1.80017			Lsat_1_v5_gn_5_116820	3.07711
Lsat_1_v5_gn_4_136101	-1.3895			Lsat_1_v5_gn_2_50580	-4.51788			Lsat_1_v5_gn_5_141661	-2.22553			Lsat_1_v5_gn_5_47341	2.00109
Lsat_1_v5_gn_7_45180	-1.63317			Lsat_1_v5_gn_4_103381	Inf			Lsat_1_v5_gn_4_86881	1.82166			Lsat_1_v5_gn_4_80480	Inf
Lsat_1_v5_gn_5_115640	1.67963			Lsat_1_v5_gn_7_97361	-1.80626			Lsat_1_v5_gn_6_99080	2.01794			Lsat_1_v5_gn_7_71880	Inf
Lsat_1_v5_gn_4_36980	-Inf			Lsat_1_v5_gn_8_66301	-Inf			Lsat_1_v5_gn_5_121061	-1.86448			Lsat_1_v5_gn_1_112881	Inf
Lsat_1_v5_gn_3_75100	-1.39315			Lsat_1_v5_gn_7_111041	-1.76848			Lsat_1_v5_gn_5_163121	3.60016			Lsat_1_v5_gn_5_11960	-Inf
Lsat_1_v5_gn_2_30820	1.34225			Lsat_1_v5_gn_1_1181	4.21071			Lsat_1_v5_gn_2_115220	-1.89959			Lsat_1_v5_gn_2_21401	2.04721
Lsat_1_v5_gn_1_13880	-1.89923			Lsat_1_v5_gn_2_60380	2.47183			Lsat_1_v5_gn_9_57201	-1.81379			Lsat_1_v5_gn_4_179800	4.93873
Lsat_1_v5_gn_1_44040	1.33456			Lsat_1_v5_gn_3_117761	-4.47343			Lsat_1_v5_gn_5_52180	-2.02322			Lsat_1_v5_gn_8_35940	4.23325
Lsat_1_v5_gn_5_65461	Inf			Lsat_1_v5_gn_4_131361	-1.88649			Lsat_1_v5_gn_8_114940	-1.90803			Lsat_1_v5_gn_8_53300	-2.11601
Lsat_1_v5_gn_8_18701	2.9869			Lsat_1_v5_gn_6_96820	-1.69452			Lsat_1_v5_gn_2_58900	Inf			Lsat_1_v5_gn_6_103940	2.02087
Lsat_1_v5_gn_4_170740	2.84525			Lsat_1_v5_gn_4_91301	-2.27772			Lsat_1_v5_gn_4_131040	2.01985			Lsat_1_v5_gn_5_21060	-2.77408
Lsat_1_v5_gn_2_77400	-1.38429			Lsat_1_v5_gn_1_37680	2.85129			Lsat_1_v5_gn_5_150921	Inf			Lsat_1_v5_gn_2_41161	-2.05045
Lsat_1_v5_gn_4_69241	-6.84274			Lsat_1_v5_gn_2_94981	1.84326			Lsat_1_v5_gn_4_25161	1.88764			Lsat_1_v5_gn_1_127780	5.19108
Lsat_1_v5_gn_4_57601	1.81552			Lsat_1_v5_gn_5_99201	-1.74271			Lsat_1_v5_gn_5_158421	-2.01603			Lsat_1_v5_gn_7_66420	Inf
Lsat_1_v5_gn_4_44761	-Inf			Lsat_1_v5_gn_3_74761	-2.32453			Lsat_1_v5_gn_3_2761	-Inf			Lsat_1_v5_gn_8_36800	2.06114
Lsat_1_v5_gn_3_72261	4.30637			Lsat_1_v5_gn_1_8480	1.98509			Lsat_1_v5_gn_5_140220	1.9053			Lsat_1_v5_gn_9_23580	2.06489
Lsat_1_v5_gn_7_17281	2.85989			Lsat_1_v5_gn_4_88821	-1.89067			Lsat_1_v5_gn_2_87921	-1.81566			Lsat_1_v5_gn_5_45400	-1.98298
Lsat_1_v5_gn_2_77261	-2.64026			Lsat_1_v5_gn_5_167261	2.13504			Lsat_1_v5_gn_6_34481	2.88009			Lsat_1_v5_gn_2_110080	-2.72238
Lsat_1_v5_gn_1_77541	-1.79715			Lsat_1_v5_gn_7_34001	1.71281			Lsat_1_v5_gn_2_14340	2.6505			Lsat_1_v5_gn_7_53001	Inf
Lsat_1_v5_gn_5_89421	-1.56862			Lsat_1_v5_gn_9_101600	1.7017			Lsat_1_v5_gn_1_85960	-2.84774			Lsat_1_v5_gn_4_132460	-3.35215
Lsat_1_v5_gn_6_39441	-3.58024			Lsat_1_v5_gn_2_36340	Inf			Lsat_1_v5_gn_4_124961	2.53321			Lsat_1_v5_gn_8_39240	2.09729
Lsat_1_v5_gn_9_125181	1.66644			Lsat_1_v5_gn_6_2481	2.12799			Lsat_1_v5_gn_3_111940	-1.81428			Lsat_1_v5_gn_6_22520	-1.98151
Lsat_1_v5_gn_4_169901	-1.72736			Lsat_1_v5_gn_9_96901	1.91357			Lsat_1_v5_gn_4_56481	Inf			Lsat_1_v5_gn_4_18741	4.92391
Lsat_1_v5_gn_1_58821	1.64407			Lsat_1_v5_gn_3_133981	2.69735			Lsat_1_v5_gn_2_99900	-3.28397			Lsat_1_v5_gn_5_153201	Inf
Lsat_1_v5_gn_2_91081	-1.64188			Lsat_1_v5_gn_5_149621	1.77597			Lsat_1_v5_gn_5_87481	2.38913			Lsat_1_v5_gn_4_70620	-2.0253
Lsat_1_v5_gn_6_28821	2.07438			Lsat_1_v5_gn_2_126880	1.98801			Lsat_1_v5_gn_5_166481	-1.87601			Lsat_1_v5_gn_4_2920	3.07336
Lsat_1_v5_gn_1_22841	3.04181			Lsat_1_v5_gn_5_110881	1.8143			Lsat_1_v5_gn_4_179440	-2.16109			Lsat_1_v5_gn_9_5601	-2.05806
Lsat_1_v5_gn_1_1181	3.17604			Lsat_1_v5_gn_3_117001	-Inf			Lsat_1_v5_gn_4_3761	Inf			Lsat_1_v5_gn_2_136240	-2.13654
Lsat_1_v5_gn_4_6101	1.2151			Lsat_1_v5_gn_7_116321	1.99609			Lsat_1_v5_gn_8_124840	11.1459			Lsat_1_v5_gn_8_7780	3.66776
Lsat_1_v5_gn_7_96981	Inf			Lsat_1_v5_gn_9_35421	-2.05976			Lsat_1_v5_gn_5_130720	Inf			Lsat_1_v5_gn_8_65101	2.22249
Lsat_1_v5_gn_8_29380	1.68018			Lsat_1_v5_gn_5_56881	-2.4175			Lsat_1_v5_gn_1_52081	3.18576			Lsat_1_v5_gn_5_85520	-1.97764
Lsat_1_v5_gn_9_86620	-2.18571			Lsat_1_v5_gn_5_34560	-3.24636			Lsat_1_v5_gn_3_49640	-4.68014			Lsat_1_v5_gn_4_84921	-2.0996
Lsat_1_v5_gn_8_44260	-1.40421			Lsat_1_v5_gn_7_22361	2.89746			Lsat_1_v5_gn_8_79181	1.90357			Lsat_1_v5_gn_5_185180	-4.28147
Lsat_1_v5_gn_8_152980	2.69216			Lsat_1_v5_gn_7_57361	5.48501			Lsat_1_v5_gn_1_57701	-1.91574			Lsat_1_v5_gn_7_57180	-2.16064
Lsat_1_v5_gn_5_167300	3.33206			Lsat_1_v5_gn_8_120400	-2.90994			Lsat_1_v5_gn_9_62441	-3.03069			Lsat_1_v5_gn_6_69461	-1.97354
Lsat_1_v5_gn_8_103180	2.24914			Lsat_1_v5_gn_3_70280	2.19453			Lsat_1_v5_gn_7_97821	6.76754			Lsat_1_v5_gn_6_107801	Inf
Lsat_1_v5_gn_2_105720	2.21615			Lsat_1_v5_gn_3_35721	-1.73396			Lsat_1_v5_gn_9_86620	-2.96591			Lsat_1_v5_gn_7_88281	-6.22227
Lsat_1_v5_gn_1_70900	-Inf			Lsat_1_v5_gn_9_125181	2.7837			Lsat_1_v5_gn_1_80340	-Inf			Lsat_1_v5_gn_5_103981	2.44504
Lsat_1_v5_gn_3_49441	1.96588			Lsat_1_v5_gn_8_45260	1.86006			Lsat_1_v5_gn_6_45200	-4.06274			Lsat_1_v5_gn_8_126841	Inf
Lsat_1_v5_gn_9_48141	-4.79214			Lsat_1_v5_gn_7_56801	4.41703			Lsat_1_v5_gn_6_2261	2.96023			Lsat_1_v5_gn_6_5820	-1.99031
Lsat_1_v5_gn_7_44480	Inf			Lsat_1_v5_gn_3_61320	3.90476			Lsat_1_v5_gn_7_109401	2.91472			Lsat_1_v5_gn_9_65181	2.11339
Lsat_1_v5_gn_4_46681	1.5135			Lsat_1_v5_gn_6_3960	1.77108			Lsat_1_v5_gn_8_3141	-2.04684			Lsat_1_v5_gn_2_102941	-2.30848
Lsat_1_v5_gn_3_94041	2.4417			Lsat_1_v5_gn_5_102040	1.70751			Lsat_1_v5_gn_8_35060	2.36517			Lsat_1_v5_gn_3_40720	-2.0953
Lsat_1_v5_gn_3_69580	-2.43112			Lsat_1_v5_gn_3_134181	2.97382			Lsat_1_v5_gn_1_71681	2.1639			Lsat_1_v5_gn_4_31200	-2.72598
Lsat_1_v5_gn_5_175321	3.52848			Lsat_1_v5_gn_6_10241	-3.07			Lsat_1_v5_gn_4_33340	Inf			Lsat_1_v5_gn_4_85441	-2.31643
Lsat_1_v5_gn_9_40181	1.37115			Lsat_1_v5_gn_3_52761	1.83764			Lsat_1_v5_gn_4_86561	1.96698			Lsat_1_v5_gn_6_85001	-2.02086
Lsat_1_v5_gn_3_76181	-1.48569			Lsat_1_v5_gn_3_121081	1.78736			Lsat_1_v5_gn_7_8221	Inf			Lsat_1_v5_gn_8_2381	3.52121
Lsat_1_v5_gn_9_83921	5.42971			Lsat_1_v5_gn_3_33940	3.02129			Lsat_1_v5_gn_8_102561	2.2404			Lsat_1_v5_gn_8_56801	Inf
Lsat_1_v5_gn_5_56881	-1.37227			Lsat_1_v5_gn_7_24220	-1.98733			Lsat_1_v5_gn_5_124720	Inf			Lsat_1_v5_gn_9_55200	-2.82898
Lsat_1_v5_gn_2_102840	-2.03196			Lsat_1_v5_gn_6_115080	1.97723			Lsat_1_v5_gn_5_147760	-1.78737			Lsat_1_v5_gn_4_75921	3.22298
Lsat_1_v5_gn_8_103681	1.23168			Lsat_1_v5_gn_3_141021	-2.40206			Lsat_1_v5_gn_8_140600	2.55042			Lsat_1_v5_gn_9_20520	-1.99694
Lsat_1_v5_gn_2_126980	1.43305			Lsat_1_v5_gn_2_29521	-Inf			Lsat_1_v5_gn_2_7040	4.07547			Lsat_1_v5_gn_1_120420	-2.33875
Lsat_1_v5_gn_3_70280	1.49583			Lsat_1_v5_gn_7_55321	-Inf			Lsat_1_v5_gn_8_85560	1.79382			Lsat_1_v5_gn_3_94000	-1.96056
Lsat_1_v5_gn_2_6520	-1.34453			Lsat_1_v5_gn_6_110120	-Inf			Lsat_1_v5_gn_7_76621	-3.17414			Lsat_1_v5_gn_3_68600	4.14731
Lsat_1_v5_gn_4_74461	1.35816			Lsat_1_v5_gn_1_115501	-2.90783			Lsat_1_v5_gn_6_107880	3.20123			Lsat_1_v5_gn_8_100261	-2.67755
Lsat_1_v5_gn_7_28540	2.21479			Lsat_1_v5_gn_8_75520	2.71525			Lsat_1_v5_gn_6_103341	1.79217			Lsat_1_v5_gn_3_3061	3.44997
Lsat_1_v5_gn_4_123261	-Inf			Lsat_1_v5_gn_8_38000	-2.09613			Lsat_1_v5_gn_0_6780	-1.82521			Lsat_1_v5_gn_8_100620	-Inf
Lsat_1_v5_gn_4_162180	-1.44112			Lsat_1_v5_gn_8_37600	-2.73495			Lsat_1_v5_gn_7_67921	Inf			Lsat_1_v5_gn_2_36780	4.5205
Lsat_1_v5_gn_6_5760	-3.50745			Lsat_1_v5_gn_2_107521	2.90635			Lsat_1_v5_gn_5_177780	Inf			Lsat_1_v5_gn_6_75081	-2.3721
Lsat_1_v5_gn_6_5060	1.53115			Lsat_1_v5_gn_7_66201	-2.05754			Lsat_1_v5_gn_5_80560	-2.11935			Lsat_1_v5_gn_6_106881	-2.75158
Lsat_1_v5_gn_4_153620	1.51951			Lsat_1_v5_gn_3_103780	1.71925			Lsat_1_v5_gn_9_113620	-1.79887			Lsat_1_v5_gn_9_58181	3.28181
Lsat_1_v5_gn_8_62740	Inf			Lsat_1_v5_gn_6_55581	1.93319			Lsat_1_v5_gn_2_35740	4.86096			Lsat_1_v5_gn_2_109500	2.10313
Lsat_1_v5_gn_8_131201	-1.37244			Lsat_1_v5_gn_8_142340	-2.55347			Lsat_1_v5_gn_1_26361	2.56838			Lsat_1_v5_gn_3_1361	10.1833
Lsat_1_v5_gn_3_78821	3.02052			Lsat_1_v5_gn_1_54060	-3.54889			Lsat_1_v5_gn_5_26940	Inf			Lsat_1_v5_gn_7_20320	3.57525
Lsat_1_v5_gn_8_27020	1.49793			Lsat_1_v5_gn_3_10740	-3.47813			Lsat_1_v5_gn_5_103140	-4.38011			Lsat_1_v5_gn_1_66000	-1.97705
Lsat_1_v5_gn_4_56060	2.48856			Lsat_1_v5_gn_5_44521	1.74526			Lsat_1_v5_gn_9_63241	-Inf			Lsat_1_v5_gn_6_87560	5.27657
Lsat_1_v5_gn_1_76961	4.19014			Lsat_1_v5_gn_5_52881	2.03527			Lsat_1_v5_gn_8_86120	2.61174			Lsat_1_v5_gn_2_72681	1.96101
Lsat_1_v5_gn_5_11960	-2.76858			Lsat_1_v5_gn_2_72300	1.93897			Lsat_1_v5_gn_9_12580	3.8584			Lsat_1_v5_gn_8_31840	-2.60078
Lsat_1_v5_gn_4_91240	1.53271			Lsat_1_v5_gn_4_124900	2.13569			Lsat_1_v5_gn_2_67061	Inf			Lsat_1_v5_gn_3_77021	1.90883
Lsat_1_v5_gn_9_42380	-1.89822			Lsat_1_v5_gn_7_64800	-5.54062			Lsat_1_v5_gn_3_81720	-Inf			Lsat_1_v5_gn_9_118261	-2.47287
Lsat_1_v5_gn_9_59961	Inf			Lsat_1_v5_gn_3_78660	-3.18583			Lsat_1_v5_gn_4_150561	6.20846			Lsat_1_v5_gn_8_109060	-1.90622
Lsat_1_v5_gn_1_19101	-Inf			Lsat_1_v5_gn_4_23500	2.05954			Lsat_1_v5_gn_2_80080	6.2926			Lsat_1_v5_gn_3_111740	Inf
Lsat_1_v5_gn_8_160361	-1.34212			Lsat_1_v5_gn_4_97221	3.78597			Lsat_1_v5_gn_3_118260	-2.30623			Lsat_1_v5_gn_3_104341	-1.99944
Lsat_1_v5_gn_8_96880	1.24538			Lsat_1_v5_gn_5_127720	-3.2103			Lsat_1_v5_gn_9_27161	-1.73762			Lsat_1_v5_gn_4_136240	-2.92268
Lsat_1_v5_gn_3_74761	-1.38812			Lsat_1_v5_gn_5_170741	1.55648			Lsat_1_v5_gn_3_6781	-6.25882			Lsat_1_v5_gn_1_75460	-2.9156
Lsat_1_v5_gn_1_27140	2.35068			Lsat_1_v5_gn_5_129800	-1.66722			Lsat_1_v5_gn_9_66541	-1.88138			Lsat_1_v5_gn_7_79780	-2.04012
Lsat_1_v5_gn_1_9700	-1.3255			Lsat_1_v5_gn_5_163520	1.85004			Lsat_1_v5_gn_4_147121	-1.9258			Lsat_1_v5_gn_2_109721	2.18368
Lsat_1_v5_gn_3_64900	2.89275			Lsat_1_v5_gn_7_13361	2.02798			Lsat_1_v5_gn_5_74161	Inf			Lsat_1_v5_gn_6_18361	7.99196
Lsat_1_v5_gn_1_55101	1.49159			Lsat_1_v5_gn_9_80640	-1.69336			Lsat_1_v5_gn_9_108640	-2.89642			Lsat_1_v5_gn_3_27161	-2.27661
Lsat_1_v5_gn_2_110080	-1.37517			Lsat_1_v5_gn_9_96420	3.41303			Lsat_1_v5_gn_8_34040	1.80418			Lsat_1_v5_gn_6_19060	6.55252
Lsat_1_v5_gn_8_8201	1.81734			Lsat_1_v5_gn_9_117520	1.71591			Lsat_1_v5_gn_6_22121	Inf			Lsat_1_v5_gn_5_152381	-3.40824
Lsat_1_v5_gn_3_28920	2.06759			Lsat_1_v5_gn_8_142700	Inf			Lsat_1_v5_gn_7_97741	7.15247			Lsat_1_v5_gn_5_51241	-2.05911
Lsat_1_v5_gn_1_67541	-1.30345			Lsat_1_v5_gn_7_106760	2.53012			Lsat_1_v5_gn_1_67400	-Inf			Lsat_1_v5_gn_8_109400	-2.47805
Lsat_1_v5_gn_4_120860	2.01058			Lsat_1_v5_gn_2_107900	1.7877			Lsat_1_v5_gn_7_6300	-2.70245			Lsat_1_v5_gn_5_19701	-2.75156
Lsat_1_v5_gn_9_33800	-1.32256			Lsat_1_v5_gn_8_106801	1.9331			Lsat_1_v5_gn_1_72081	1.76345			Lsat_1_v5_gn_6_15301	4.54642
Lsat_1_v5_gn_9_41480	2.46638			Lsat_1_v5_gn_2_72221	1.71199			Lsat_1_v5_gn_4_18820	3.1069			Lsat_1_v5_gn_8_133980	-2.18036
Lsat_1_v5_gn_4_140800	1.28386			Lsat_1_v5_gn_4_139721	3.83958			Lsat_1_v5_gn_2_2740	-1.78647			Lsat_1_v5_gn_5_5021	2.47767
Lsat_1_v5_gn_4_33240	-1.49474			Lsat_1_v5_gn_3_40680	2.52205			Lsat_1_v5_gn_2_65680	2.63011			Lsat_1_v5_gn_6_19140	2.38247
Lsat_1_v5_gn_1_67440	1.44582			Lsat_1_v5_gn_7_32801	2.2519			Lsat_1_v5_gn_3_11081	5.28825			Lsat_1_v5_gn_5_74860	Inf
Lsat_1_v5_gn_9_96781	1.49771			Lsat_1_v5_gn_5_130620	-4.83123			Lsat_1_v5_gn_5_139160	-1.77531			Lsat_1_v5_gn_8_78021	-2.36769
Lsat_1_v5_gn_6_98621	1.56383			Lsat_1_v5_gn_4_50121	2.20328			Lsat_1_v5_gn_8_4301	2.93217			Lsat_1_v5_gn_2_58401	-2.00387
Lsat_1_v5_gn_9_4400	-1.91433			Lsat_1_v5_gn_3_48000	-2.08377			Lsat_1_v5_gn_7_63121	2.6225			Lsat_1_v5_gn_5_28821	2.51958
Lsat_1_v5_gn_3_77561	-1.44309			Lsat_1_v5_gn_4_137160	-3.60313			Lsat_1_v5_gn_5_11960	-3.51098			Lsat_1_v5_gn_4_179321	7.28794
Lsat_1_v5_gn_3_134400	-2.51778			Lsat_1_v5_gn_1_49720	1.67337			Lsat_1_v5_gn_3_100941	1.83444			Lsat_1_v5_gn_3_16160	-2.03889
Lsat_1_v5_gn_8_67081	1.40549			Lsat_1_v5_gn_4_85000	-1.83764			Lsat_1_v5_gn_2_71880	-1.923			Lsat_1_v5_gn_1_52760	2.90608
Lsat_1_v5_gn_8_103501	2.13593			Lsat_1_v5_gn_2_56201	-2.16997			Lsat_1_v5_gn_4_186461	-Inf			Lsat_1_v5_gn_6_86541	2.53385
Lsat_1_v5_gn_3_80180	1.62204			Lsat_1_v5_gn_4_173140	1.69455			Lsat_1_v5_gn_3_6800	3.51129			Lsat_1_v5_gn_3_94821	-3.59584
Lsat_1_v5_gn_8_102821	-1.31854			Lsat_1_v5_gn_9_8641	3.39756			Lsat_1_v5_gn_8_32340	-3.09753			Lsat_1_v5_gn_1_23721	3.76944
Lsat_1_v5_gn_7_27461	3.37775			Lsat_1_v5_gn_1_129101	1.88295			Lsat_1_v5_gn_3_38381	Inf			Lsat_1_v5_gn_9_33800	-2.08087
Lsat_1_v5_gn_3_86121	3.54608			Lsat_1_v5_gn_8_98961	1.74028			Lsat_1_v5_gn_7_24920	Inf			Lsat_1_v5_gn_8_149641	-3.08858
Lsat_1_v5_gn_1_21801	2.50917			Lsat_1_v5_gn_2_83781	4.62672			Lsat_1_v5_gn_9_10540	3.89286			Lsat_1_v5_gn_2_60540	3.88714
Lsat_1_v5_gn_3_90900	1.28073			Lsat_1_v5_gn_4_109061	Inf			Lsat_1_v5_gn_8_60761	-1.83055			Lsat_1_v5_gn_3_137960	2.83702
Lsat_1_v5_gn_6_107880	1.74847			Lsat_1_v5_gn_7_18981	-2.31158			Lsat_1_v5_gn_2_78000	-3.39972			Lsat_1_v5_gn_1_115560	Inf
Lsat_1_v5_gn_5_70781	-2.19884			Lsat_1_v5_gn_9_81581	2.13361			Lsat_1_v5_gn_5_18100	Inf			Lsat_1_v5_gn_6_28660	-1.98583
Lsat_1_v5_gn_5_87380	-Inf			Lsat_1_v5_gn_2_8920	-7.19765			Lsat_1_v5_gn_9_123781	1.95134			Lsat_1_v5_gn_6_12120	-2.52331
Lsat_1_v5_gn_5_149621	1.33792			Lsat_1_v5_gn_4_168960	-1.77662			Lsat_1_v5_gn_4_64140	-1.83665			Lsat_1_v5_gn_7_60120	2.46765
Lsat_1_v5_gn_6_70301	2.34779			Lsat_1_v5_gn_8_124700	-1.79959			Lsat_1_v5_gn_0_43420	2.53681			Lsat_1_v5_gn_4_88141	-1.93939
Lsat_1_v5_gn_1_23801	2.1605			Lsat_1_v5_gn_5_89421	-2.78435			Lsat_1_v5_gn_5_21060	-2.05334			Lsat_1_v5_gn_1_20400	3.17893
Lsat_1_v5_gn_6_17501	-1.40344			Lsat_1_v5_gn_3_124481	1.75197			Lsat_1_v5_gn_7_57401	2.09297			Lsat_1_v5_gn_8_120380	5.52302
Lsat_1_v5_gn_4_46280	-2.04342			Lsat_1_v5_gn_2_77261	-4.26775			Lsat_1_v5_gn_7_74040	2.98782			Lsat_1_v5_gn_3_16080	-1.93175
Lsat_1_v5_gn_1_85820	2.27147			Lsat_1_v5_gn_4_46800	2.88071			Lsat_1_v5_gn_8_50900	-1.84112			Lsat_1_v5_gn_2_73601	2.10096
Lsat_1_v5_gn_6_60880	1.50727			Lsat_1_v5_gn_9_105960	3.39779			Lsat_1_v5_gn_5_13660	1.80664			Lsat_1_v5_gn_6_27841	Inf
Lsat_1_v5_gn_5_126341	-1.44297			Lsat_1_v5_gn_4_143441	1.82817			Lsat_1_v5_gn_7_27321	2.39039			Lsat_1_v5_gn_9_37601	Inf
Lsat_1_v5_gn_3_41320	Inf			Lsat_1_v5_gn_4_98220	2.62478			Lsat_1_v5_gn_8_45260	2.07827			Lsat_1_v5_gn_3_51881	-4.36006
Lsat_1_v5_gn_6_68921	1.58502			Lsat_1_v5_gn_4_150721	-1.7051			Lsat_1_v5_gn_2_132401	2.13267			Lsat_1_v5_gn_3_110841	-2.02931
Lsat_1_v5_gn_8_89880	-1.59087			Lsat_1_v5_gn_7_83500	2.97283			Lsat_1_v5_gn_3_116381	-Inf			Lsat_1_v5_gn_9_53801	2.42078
Lsat_1_v5_gn_3_93941	-3.42527			Lsat_1_v5_gn_4_108141	1.66341			Lsat_1_v5_gn_5_81920	-Inf			Lsat_1_v5_gn_9_95381	2.06056
Lsat_1_v5_gn_6_66321	-3.50113			Lsat_1_v5_gn_5_82100	1.68208			Lsat_1_v5_gn_2_124860	3.37489			Lsat_1_v5_gn_8_128001	2.8849
Lsat_1_v5_gn_6_44241	2.02439			Lsat_1_v5_gn_4_146800	1.75079			Lsat_1_v5_gn_5_176900	-1.78008			Lsat_1_v5_gn_1_34401	-1.93143
Lsat_1_v5_gn_1_111020	-1.91604			Lsat_1_v5_gn_5_187441	-2.02804			Lsat_1_v5_gn_1_120581	-Inf			Lsat_1_v5_gn_9_122941	2.46597
Lsat_1_v5_gn_9_103981	1.90146			Lsat_1_v5_gn_2_281	2.13236			Lsat_1_v5_gn_8_126280	1.83838			Lsat_1_v5_gn_4_150721	-1.91966
Lsat_1_v5_gn_1_10521	1.26219			Lsat_1_v5_gn_1_41201	1.73427			Lsat_1_v5_gn_8_140400	2.7803			Lsat_1_v5_gn_9_101600	1.90677
Lsat_1_v5_gn_8_45260	1.4614			Lsat_1_v5_gn_9_15261	1.66226			Lsat_1_v5_gn_8_31840	-1.78843			Lsat_1_v5_gn_8_91621	2.43888
Lsat_1_v5_gn_2_84220	1.20252			Lsat_1_v5_gn_4_21941	2.88766			Lsat_1_v5_gn_5_39560	-Inf			Lsat_1_v5_gn_8_133061	2.58718
Lsat_1_v5_gn_9_5821	1.34725			Lsat_1_v5_gn_6_94581	1.59545			Lsat_1_v5_gn_5_68961	-4.09933			Lsat_1_v5_gn_2_29320	-2.31345
Lsat_1_v5_gn_4_25000	-2.23661			Lsat_1_v5_gn_8_159821	1.59115			Lsat_1_v5_gn_1_94401	-6.16491			Lsat_1_v5_gn_8_108320	4.3319
Lsat_1_v5_gn_3_5760	Inf			Lsat_1_v5_gn_5_137300	-4.92788			Lsat_1_v5_gn_0_4020	-Inf			Lsat_1_v5_gn_0_5321	-1.88346
Lsat_1_v5_gn_7_98021	Inf			Lsat_1_v5_gn_2_33081	1.84714			Lsat_1_v5_gn_8_48361	6.20807			Lsat_1_v5_gn_1_36600	-2.19254
Lsat_1_v5_gn_8_157441	1.87564			Lsat_1_v5_gn_2_25300	3.53094			Lsat_1_v5_gn_4_110600	2.09161			Lsat_1_v5_gn_9_16381	-1.98514
Lsat_1_v5_gn_7_95641	Inf			Lsat_1_v5_gn_5_162500	2.09207			Lsat_1_v5_gn_5_55861	Inf			Lsat_1_v5_gn_4_47521	4.38392
Lsat_1_v5_gn_7_29400	1.5873			Lsat_1_v5_gn_5_157360	-2.12118			Lsat_1_v5_gn_4_108400	Inf			Lsat_1_v5_gn_4_113941	-Inf
Lsat_1_v5_gn_3_121041	1.23607			Lsat_1_v5_gn_9_46540	-Inf			Lsat_1_v5_gn_4_121681	6.87197			Lsat_1_v5_gn_5_176021	-1.95321
Lsat_1_v5_gn_3_28900	2.16455			Lsat_1_v5_gn_5_19541	1.92403			Lsat_1_v5_gn_3_99041	2.5835			Lsat_1_v5_gn_6_96860	-1.94456
Lsat_1_v5_gn_2_24780	-2.80116			Lsat_1_v5_gn_1_13880	-3.28049			Lsat_1_v5_gn_4_159781	-1.7703			Lsat_1_v5_gn_4_155261	Inf
Lsat_1_v5_gn_4_123161	Inf			Lsat_1_v5_gn_5_152981	-Inf			Lsat_1_v5_gn_2_77780	2.06993			Lsat_1_v5_gn_3_54221	1.9446
Lsat_1_v5_gn_0_36021	-1.29349			Lsat_1_v5_gn_3_34561	-1.64777			Lsat_1_v5_gn_4_152681	-1.71898			Lsat_1_v5_gn_9_86541	-2.23178
Lsat_1_v5_gn_2_28580	Inf			Lsat_1_v5_gn_7_103961	-5.0016			Lsat_1_v5_gn_5_143221	-1.79677			Lsat_1_v5_gn_7_23061	-1.94473
Lsat_1_v5_gn_5_32021	1.58937			Lsat_1_v5_gn_6_30120	-4.32216			Lsat_1_v5_gn_3_78340	3.3888			Lsat_1_v5_gn_4_181061	1.94455
Lsat_1_v5_gn_3_32880	-1.33674			Lsat_1_v5_gn_2_45481	-2.99685			Lsat_1_v5_gn_9_103180	3.10402			Lsat_1_v5_gn_7_12420	6.00361
Lsat_1_v5_gn_7_7441	-2.71094			Lsat_1_v5_gn_4_131040	1.78983			Lsat_1_v5_gn_3_27640	-1.93218			Lsat_1_v5_gn_9_100460	-2.06002
Lsat_1_v5_gn_5_97080	1.4129			Lsat_1_v5_gn_8_142440	-1.71015			Lsat_1_v5_gn_7_99560	3.73724			Lsat_1_v5_gn_9_76681	-Inf
Lsat_1_v5_gn_1_92141	1.11526			Lsat_1_v5_gn_4_26041	4.64848			Lsat_1_v5_gn_4_125040	-1.91625			Lsat_1_v5_gn_9_116481	2.48968
Lsat_1_v5_gn_3_69080	-1.24216			Lsat_1_v5_gn_8_32121	2.50348			Lsat_1_v5_gn_9_106541	4.25691			Lsat_1_v5_gn_6_26681	-3.97609
Lsat_1_v5_gn_1_93160	-Inf			Lsat_1_v5_gn_7_44940	2.14767			Lsat_1_v5_gn_3_39360	-4.02448			Lsat_1_v5_gn_6_79560	-1.90393
Lsat_1_v5_gn_6_15301	2.21654			Lsat_1_v5_gn_9_5801	1.80724			Lsat_1_v5_gn_4_36980	-Inf			Lsat_1_v5_gn_2_40261	-2.28123
Lsat_1_v5_gn_6_52661	3.9782			Lsat_1_v5_gn_2_96380	2.77414			Lsat_1_v5_gn_4_38661	-1.8213			Lsat_1_v5_gn_4_162321	1.96783
Lsat_1_v5_gn_5_108880	1.45316			Lsat_1_v5_gn_8_74161	3.05435			Lsat_1_v5_gn_7_20581	2.3857			Lsat_1_v5_gn_4_133100	-3.33856
Lsat_1_v5_gn_6_10241	-1.63202			Lsat_1_v5_gn_2_5961	4.87845			Lsat_1_v5_gn_6_51140	Inf			Lsat_1_v5_gn_4_77381	-1.89108
Lsat_1_v5_gn_2_126680	1.25045			Lsat_1_v5_gn_9_20380	Inf			Lsat_1_v5_gn_8_61000	-1.7222			Lsat_1_v5_gn_9_8221	4.07757
Lsat_1_v5_gn_2_71320	3.01203			Lsat_1_v5_gn_7_26041	-4.48226			Lsat_1_v5_gn_3_67041	-Inf			Lsat_1_v5_gn_9_94980	-2.44639
Lsat_1_v5_gn_3_46200	-1.42221			Lsat_1_v5_gn_1_73921	-2.18536			Lsat_1_v5_gn_2_43101	-1.70797			Lsat_1_v5_gn_5_27561	-1.97859
Lsat_1_v5_gn_4_84301	-1.32229			Lsat_1_v5_gn_2_111720	-2.33661			Lsat_1_v5_gn_8_21381	-2.79838			Lsat_1_v5_gn_3_33461	Inf
Lsat_1_v5_gn_6_380	-1.89179			Lsat_1_v5_gn_1_46441	-Inf			Lsat_1_v5_gn_7_16480	-1.72951			Lsat_1_v5_gn_7_97661	-7.18645
Lsat_1_v5_gn_3_70321	2.57331			Lsat_1_v5_gn_4_146261	1.71776			Lsat_1_v5_gn_8_142340	-1.69114			Lsat_1_v5_gn_4_161581	-2.09572
Lsat_1_v5_gn_9_87781	1.41368			Lsat_1_v5_gn_7_73840	-1.9154			Lsat_1_v5_gn_5_53400	Inf			Lsat_1_v5_gn_0_7581	3.89778
Lsat_1_v5_gn_8_31200	1.62289			Lsat_1_v5_gn_2_69461	-1.88386			Lsat_1_v5_gn_7_37240	-2.70001			Lsat_1_v5_gn_9_125280	2.3322
Lsat_1_v5_gn_1_89461	-Inf			Lsat_1_v5_gn_3_40381	3.15857			Lsat_1_v5_gn_8_139140	6.21675			Lsat_1_v5_gn_5_166481	-2.06869
Lsat_1_v5_gn_5_82100	1.27013			Lsat_1_v5_gn_3_62600	1.85223			Lsat_1_v5_gn_8_75561	4.15019			Lsat_1_v5_gn_2_100100	1.95424
Lsat_1_v5_gn_5_56320	-1.49957			Lsat_1_v5_gn_2_80160	1.96032			Lsat_1_v5_gn_7_79780	-1.76637			Lsat_1_v5_gn_4_167821	-2.18112
Lsat_1_v5_gn_8_45100	1.74668			Lsat_1_v5_gn_5_175501	-7.35954			Lsat_1_v5_gn_7_102760	Inf			Lsat_1_v5_gn_8_106200	2.04484
Lsat_1_v5_gn_9_91580	-2.10795			Lsat_1_v5_gn_1_35040	4.72834			Lsat_1_v5_gn_2_33081	2.17128			Lsat_1_v5_gn_5_17060	1.88241
Lsat_1_v5_gn_5_51660	-1.53741			Lsat_1_v5_gn_1_40460	-1.66123			Lsat_1_v5_gn_6_26280	-1.81098			Lsat_1_v5_gn_2_79600	-4.26936
Lsat_1_v5_gn_9_97181	-1.54429			Lsat_1_v5_gn_9_122941	1.60612			Lsat_1_v5_gn_3_124440	Inf			Lsat_1_v5_gn_4_95241	-4.50143
Lsat_1_v5_gn_2_86980	1.29208			Lsat_1_v5_gn_6_68821	-3.43057			Lsat_1_v5_gn_2_59380	2.26614			Lsat_1_v5_gn_4_1480	2.0304
Lsat_1_v5_gn_9_80800	-5.70278			Lsat_1_v5_gn_6_36221	3.39475			Lsat_1_v5_gn_6_99280	-2.85253			Lsat_1_v5_gn_1_80260	-Inf
Lsat_1_v5_gn_5_114061	-3.0869			Lsat_1_v5_gn_9_45140	-1.78125			Lsat_1_v5_gn_2_83701	-1.78437			Lsat_1_v5_gn_2_132340	Inf
Lsat_1_v5_gn_8_131781	-Inf			Lsat_1_v5_gn_6_11100	-2.4818			Lsat_1_v5_gn_1_62161	-1.7638			Lsat_1_v5_gn_9_3940	-2.82386
Lsat_1_v5_gn_7_14360	1.2256			Lsat_1_v5_gn_4_37601	1.957			Lsat_1_v5_gn_8_124781	-Inf			Lsat_1_v5_gn_8_124700	-2.10147
Lsat_1_v5_gn_9_29020	-1.28189			Lsat_1_v5_gn_8_25940	Inf			Lsat_1_v5_gn_5_86321	-Inf			Lsat_1_v5_gn_5_187880	-2.22083
Lsat_1_v5_gn_3_11741	-1.83911			Lsat_1_v5_gn_6_60880	1.97488			Lsat_1_v5_gn_3_55340	3.11379			Lsat_1_v5_gn_5_4581	-3.50801
Lsat_1_v5_gn_2_57520	3.23397			Lsat_1_v5_gn_2_67320	-2.70522			Lsat_1_v5_gn_9_44780	1.83607			Lsat_1_v5_gn_5_67480	-1.94194
Lsat_1_v5_gn_4_18681	3.00737			Lsat_1_v5_gn_2_94241	-2.54852			Lsat_1_v5_gn_5_62301	2.99975			Lsat_1_v5_gn_9_60201	2.42815
Lsat_1_v5_gn_6_35961	-Inf			Lsat_1_v5_gn_8_136841	1.81586			Lsat_1_v5_gn_2_120520	Inf			Lsat_1_v5_gn_9_91640	-2.01242
Lsat_1_v5_gn_8_100120	1.29916			Lsat_1_v5_gn_2_64821	-1.81405			Lsat_1_v5_gn_6_104860	2.20519			Lsat_1_v5_gn_8_78640	-2.46864
Lsat_1_v5_gn_6_107180	1.37298			Lsat_1_v5_gn_1_25800	-1.9867			Lsat_1_v5_gn_9_73840	1.7111			Lsat_1_v5_gn_4_43101	-5.03911
Lsat_1_v5_gn_9_103641	-1.75558			Lsat_1_v5_gn_2_860	-3.55276			Lsat_1_v5_gn_5_123660	4.35485			Lsat_1_v5_gn_2_20080	3.29103
Lsat_1_v5_gn_6_66480	4.18691			Lsat_1_v5_gn_4_30200	-1.61884			Lsat_1_v5_gn_1_34201	-1.71166			Lsat_1_v5_gn_5_125561	-1.87254
Lsat_1_v5_gn_8_140081	1.45219			Lsat_1_v5_gn_2_18081	1.69477			Lsat_1_v5_gn_6_42521	Inf			Lsat_1_v5_gn_3_32320	-1.91164
Lsat_1_v5_gn_1_46420	-Inf			Lsat_1_v5_gn_8_115501	5.66966			Lsat_1_v5_gn_1_65160	2.4676			Lsat_1_v5_gn_2_108021	-2.21742
Lsat_1_v5_gn_6_19140	-1.33082			Lsat_1_v5_gn_3_24840	-2.38964			Lsat_1_v5_gn_1_27041	-2.05173			Lsat_1_v5_gn_5_91720	2.09175
Lsat_1_v5_gn_2_47601	-1.261			Lsat_1_v5_gn_8_38921	1.60386			Lsat_1_v5_gn_4_146800	1.80183			Lsat_1_v5_gn_6_28821	2.39573
Lsat_1_v5_gn_4_14941	-2.06374			Lsat_1_v5_gn_9_104040	2.22522			Lsat_1_v5_gn_1_98941	3.64491			Lsat_1_v5_gn_2_133120	-2.51102
Lsat_1_v5_gn_6_113580	1.25195			Lsat_1_v5_gn_6_35421	1.68402			Lsat_1_v5_gn_3_54000	-1.72157			Lsat_1_v5_gn_3_138380	-2.0031
Lsat_1_v5_gn_3_97460	-1.42979			Lsat_1_v5_gn_7_4200	-2.19918			Lsat_1_v5_gn_9_106281	-1.94953			Lsat_1_v5_gn_8_44241	-1.91624
Lsat_1_v5_gn_4_114440	1.43425			Lsat_1_v5_gn_6_11541	4.52974			Lsat_1_v5_gn_4_167821	-1.83373			Lsat_1_v5_gn_7_11581	-1.98033
Lsat_1_v5_gn_4_146800	1.30457			Lsat_1_v5_gn_9_99560	1.81766			Lsat_1_v5_gn_1_115560	Inf			Lsat_1_v5_gn_4_135761	2.23787
Lsat_1_v5_gn_3_77340	1.21937			Lsat_1_v5_gn_1_76340	-6.15097			Lsat_1_v5_gn_9_23861	-1.69138			Lsat_1_v5_gn_6_50520	-2.43504
Lsat_1_v5_gn_3_10220	-2.60592			Lsat_1_v5_gn_9_104260	3.61792			Lsat_1_v5_gn_1_72961	-1.76025			Lsat_1_v5_gn_6_58740	2.79076
Lsat_1_v5_gn_1_39321	-1.25461			Lsat_1_v5_gn_4_104740	-1.62964			Lsat_1_v5_gn_4_13360	-1.69179			Lsat_1_v5_gn_6_35080	-2.72085
Lsat_1_v5_gn_9_21020	1.23724			Lsat_1_v5_gn_3_40341	1.63785			Lsat_1_v5_gn_1_74360	4.48636			Lsat_1_v5_gn_3_123981	-1.88667
Lsat_1_v5_gn_4_104561	-1.76205			Lsat_1_v5_gn_4_68580	2.73977			Lsat_1_v5_gn_4_162340	2.56722			Lsat_1_v5_gn_3_75120	2.74164
Lsat_1_v5_gn_8_104101	-1.63843			Lsat_1_v5_gn_1_33901	2.76014			Lsat_1_v5_gn_4_182760	6.19147			Lsat_1_v5_gn_1_56161	-2.31706
Lsat_1_v5_gn_8_6881	-1.98612			Lsat_1_v5_gn_1_67460	-1.72685			Lsat_1_v5_gn_8_141701	Inf			Lsat_1_v5_gn_2_64961	-2.19254
Lsat_1_v5_gn_6_54521	2.34732			Lsat_1_v5_gn_8_38081	3.35968			Lsat_1_v5_gn_3_62600	1.88918			Lsat_1_v5_gn_2_91740	-2.00065
Lsat_1_v5_gn_9_29121	-1.22727			Lsat_1_v5_gn_3_70480	-3.31502			Lsat_1_v5_gn_2_133981	2.86987			Lsat_1_v5_gn_2_133981	3.56412
Lsat_1_v5_gn_5_118500	1.504			Lsat_1_v5_gn_5_110221	-1.75844			Lsat_1_v5_gn_3_55960	3.33911			Lsat_1_v5_gn_1_83600	1.89686
Lsat_1_v5_gn_2_29401	1.81637			Lsat_1_v5_gn_6_9541	-2.33586			Lsat_1_v5_gn_2_65481	Inf			Lsat_1_v5_gn_8_38081	7.22153
Lsat_1_v5_gn_9_55940	1.9316			Lsat_1_v5_gn_1_13840	-Inf			Lsat_1_v5_gn_1_52640	-Inf			Lsat_1_v5_gn_6_93061	-Inf
Lsat_1_v5_gn_2_71421	2.72231			Lsat_1_v5_gn_1_124861	-1.70542			Lsat_1_v5_gn_2_15600	-1.70477			Lsat_1_v5_gn_5_49301	-2.6342
Lsat_1_v5_gn_1_51040	-1.40293			Lsat_1_v5_gn_2_35460	-5.36187			Lsat_1_v5_gn_5_135361	2.01605			Lsat_1_v5_gn_1_45401	-2.68485
Lsat_1_v5_gn_0_37081	-1.71965			Lsat_1_v5_gn_5_19200	-2.72231			Lsat_1_v5_gn_7_93900	8.21451			Lsat_1_v5_gn_7_66720	-2.10974
Lsat_1_v5_gn_5_63420	Inf			Lsat_1_v5_gn_4_162321	1.63291			Lsat_1_v5_gn_7_56801	Inf			Lsat_1_v5_gn_8_103180	4.65252
Lsat_1_v5_gn_5_154840	1.80766			Lsat_1_v5_gn_1_66321	-3.34567			Lsat_1_v5_gn_7_70641	-Inf			Lsat_1_v5_gn_0_45961	1.86939
Lsat_1_v5_gn_6_17480	4.71127			Lsat_1_v5_gn_4_58821	1.55173			Lsat_1_v5_gn_5_51241	-1.74437			Lsat_1_v5_gn_5_61901	-2.04642
Lsat_1_v5_gn_8_125161	-1.95148			Lsat_1_v5_gn_2_50361	-1.76466			Lsat_1_v5_gn_9_69841	5.43151			Lsat_1_v5_gn_1_129921	-2.85722
Lsat_1_v5_gn_1_99240	-4.31328			Lsat_1_v5_gn_7_60120	1.98484			Lsat_1_v5_gn_2_36961	-1.71923			Lsat_1_v5_gn_1_45900	-2.04469
Lsat_1_v5_gn_4_131040	1.32033			Lsat_1_v5_gn_3_34740	1.57605			Lsat_1_v5_gn_5_190260	-4.11389			Lsat_1_v5_gn_2_124580	-4.22065
Lsat_1_v5_gn_8_49981	1.49285			Lsat_1_v5_gn_1_99500	2.09428			Lsat_1_v5_gn_9_95880	-1.71935			Lsat_1_v5_gn_1_36141	Inf
Lsat_1_v5_gn_6_112381	-4.73057			Lsat_1_v5_gn_6_4181	2.00189			Lsat_1_v5_gn_2_43661	Inf			Lsat_1_v5_gn_5_21580	-1.87387
Lsat_1_v5_gn_2_1220	Inf			Lsat_1_v5_gn_2_16580	-2.97295			Lsat_1_v5_gn_5_94320	Inf			Lsat_1_v5_gn_2_11741	-2.58593
Lsat_1_v5_gn_3_31500	1.24551			Lsat_1_v5_gn_6_17720	-1.86279			Lsat_1_v5_gn_8_66120	-1.71868			Lsat_1_v5_gn_2_24101	-2.01563
Lsat_1_v5_gn_8_4480	1.2665			Lsat_1_v5_gn_0_37081	-3.33695			Lsat_1_v5_gn_6_1380	Inf			Lsat_1_v5_gn_8_41720	-2.0402
Lsat_1_v5_gn_9_59761	4.24181			Lsat_1_v5_gn_9_84520	1.75219			Lsat_1_v5_gn_8_11680	-1.68708			Lsat_1_v5_gn_6_115560	-2.11947
Lsat_1_v5_gn_3_75041	1.59847			Lsat_1_v5_gn_5_81081	-2.15643			Lsat_1_v5_gn_4_140021	-1.98832			Lsat_1_v5_gn_6_11241	2.3272
Lsat_1_v5_gn_8_34120	1.34616			Lsat_1_v5_gn_6_96600	-1.97825			Lsat_1_v5_gn_7_30280	-Inf			Lsat_1_v5_gn_2_135080	-2.17044
Lsat_1_v5_gn_6_72841	2.04981			Lsat_1_v5_gn_7_103561	5.71131			Lsat_1_v5_gn_7_66420	Inf			Lsat_1_v5_gn_3_19441	-3.55007
Lsat_1_v5_gn_2_15901	4.60111			Lsat_1_v5_gn_4_142580	-2.23053			Lsat_1_v5_gn_4_30941	-2.62627			Lsat_1_v5_gn_8_42680	2.31085
Lsat_1_v5_gn_7_46840	2.88953			Lsat_1_v5_gn_8_29040	2.05164			Lsat_1_v5_gn_8_81380	4.09439			Lsat_1_v5_gn_5_118040	3.27367
Lsat_1_v5_gn_2_60540	2.11509			Lsat_1_v5_gn_9_8581	5.32102			Lsat_1_v5_gn_8_163520	2.00912			Lsat_1_v5_gn_6_26340	-2.09503
Lsat_1_v5_gn_4_154560	-1.3122			Lsat_1_v5_gn_5_91701	-1.6578			Lsat_1_v5_gn_4_133401	1.93837			Lsat_1_v5_gn_2_47461	1.84884
Lsat_1_v5_gn_7_106760	2.73971			Lsat_1_v5_gn_5_18180	1.60037			Lsat_1_v5_gn_9_64301	-Inf			Lsat_1_v5_gn_3_90761	-1.8302
Lsat_1_v5_gn_8_32760	1.33665			Lsat_1_v5_gn_4_166460	1.55981			Lsat_1_v5_gn_4_50480	-1.77798			Lsat_1_v5_gn_7_74101	-Inf
Lsat_1_v5_gn_0_13600	1.85305			Lsat_1_v5_gn_7_38980	1.83583			Lsat_1_v5_gn_9_63521	1.81828			Lsat_1_v5_gn_5_2120	-2.76172
Lsat_1_v5_gn_1_7600	-5.04529			Lsat_1_v5_gn_1_98941	3.81963			Lsat_1_v5_gn_3_75360	3.52947			Lsat_1_v5_gn_5_109481	-1.92392
Lsat_1_v5_gn_1_58760	1.50952			Lsat_1_v5_gn_2_91220	-Inf			Lsat_1_v5_gn_1_129921	-1.72978			Lsat_1_v5_gn_2_125861	2.7194
Lsat_1_v5_gn_4_56901	1.32003			Lsat_1_v5_gn_3_14681	-4.43992			Lsat_1_v5_gn_6_7160	1.76583			Lsat_1_v5_gn_7_70501	-2.05905
Lsat_1_v5_gn_9_43141	4.20126			Lsat_1_v5_gn_3_104341	-1.62523			Lsat_1_v5_gn_4_6701	1.7842			Lsat_1_v5_gn_7_40760	-Inf
Lsat_1_v5_gn_2_2800	Inf			Lsat_1_v5_gn_7_23361	1.76279			Lsat_1_v5_gn_7_19541	-Inf			Lsat_1_v5_gn_8_50541	4.57863
Lsat_1_v5_gn_5_32481	-1.32225			Lsat_1_v5_gn_4_55600	1.58934			Lsat_1_v5_gn_8_51560	-Inf			Lsat_1_v5_gn_2_29300	-5.43536
Lsat_1_v5_gn_6_84881	2.99209			Lsat_1_v5_gn_1_50300	-1.95475			Lsat_1_v5_gn_8_45320	-3.99753			Lsat_1_v5_gn_5_13660	1.89988
Lsat_1_v5_gn_8_100521	1.33911			Lsat_1_v5_gn_1_33780	-2.20462			Lsat_1_v5_gn_4_87081	3.51181			Lsat_1_v5_gn_6_34600	-2.19882
Lsat_1_v5_gn_5_98121	3.87915			Lsat_1_v5_gn_7_88281	-5.67993			Lsat_1_v5_gn_2_69461	-1.7167			Lsat_1_v5_gn_6_2261	2.73922
Lsat_1_v5_gn_7_18781	1.28104			Lsat_1_v5_gn_7_83340	-6.86543			Lsat_1_v5_gn_3_60980	-2.24707			Lsat_1_v5_gn_9_21181	4.22056
Lsat_1_v5_gn_1_65921	1.95425			Lsat_1_v5_gn_4_141521	-6.12875			Lsat_1_v5_gn_9_16520	2.73597			Lsat_1_v5_gn_9_20121	4.53781
Lsat_1_v5_gn_8_31480	-1.48423			Lsat_1_v5_gn_7_78601	-1.87477			Lsat_1_v5_gn_7_68021	1.74277			Lsat_1_v5_gn_3_129041	-2.11929
Lsat_1_v5_gn_4_173140	1.2597			Lsat_1_v5_gn_9_37360	2.76214			Lsat_1_v5_gn_7_4840	-1.8925			Lsat_1_v5_gn_8_28160	-4.49541
Lsat_1_v5_gn_8_124560	Inf			Lsat_1_v5_gn_7_34980	2.68085			Lsat_1_v5_gn_4_95001	-1.69666			Lsat_1_v5_gn_3_61961	-Inf
Lsat_1_v5_gn_4_56781	-1.49337			Lsat_1_v5_gn_8_147360	Inf			Lsat_1_v5_gn_9_45540	1.81445			Lsat_1_v5_gn_9_67581	-3.35469
Lsat_1_v5_gn_4_134601	1.69384			Lsat_1_v5_gn_5_156300	-1.71362			Lsat_1_v5_gn_5_79481	-1.68426			Lsat_1_v5_gn_3_48000	-2.41601
Lsat_1_v5_gn_3_9520	Inf			Lsat_1_v5_gn_3_14400	1.973			Lsat_1_v5_gn_6_112441	4.57283			Lsat_1_v5_gn_3_111920	-3.0964
Lsat_1_v5_gn_4_110181	1.14821			Lsat_1_v5_gn_6_59101	-3.03612			Lsat_1_v5_gn_5_138780	Inf			Lsat_1_v5_gn_9_41781	1.97794
Lsat_1_v5_gn_0_7560	2.26899			Lsat_1_v5_gn_8_83900	-1.69248			Lsat_1_v5_gn_3_118121	5.77912			Lsat_1_v5_gn_5_54981	6.25723
Lsat_1_v5_gn_2_106480	1.21626			Lsat_1_v5_gn_4_141661	1.57497			Lsat_1_v5_gn_2_128820	-2.43769			Lsat_1_v5_gn_5_174381	1.91214
Lsat_1_v5_gn_3_37760	3.36699			Lsat_1_v5_gn_5_3401	1.74963			Lsat_1_v5_gn_5_5940	-1.97631			Lsat_1_v5_gn_2_41261	-1.92957
Lsat_1_v5_gn_4_159781	-1.2544			Lsat_1_v5_gn_8_47821	3.033			Lsat_1_v5_gn_8_49401	2.79633			Lsat_1_v5_gn_2_51381	-Inf
Lsat_1_v5_gn_2_72881	-1.55525			Lsat_1_v5_gn_8_116001	-2.21176			Lsat_1_v5_gn_5_191301	-1.71088			Lsat_1_v5_gn_4_5661	2.18608
Lsat_1_v5_gn_5_157080	-1.46727			Lsat_1_v5_gn_8_45681	1.70105			Lsat_1_v5_gn_4_261	-1.62418			Lsat_1_v5_gn_8_106940	-1.91269
Lsat_1_v5_gn_1_46460	1.7987			Lsat_1_v5_gn_5_72460	-Inf			Lsat_1_v5_gn_7_97361	-1.69838			Lsat_1_v5_gn_8_40101	1.93535
Lsat_1_v5_gn_2_126880	1.91459			Lsat_1_v5_gn_9_47501	-1.92844			Lsat_1_v5_gn_6_50580	-Inf			Lsat_1_v5_gn_8_50060	Inf
Lsat_1_v5_gn_4_44781	-4.28337			Lsat_1_v5_gn_2_65961	1.63116			Lsat_1_v5_gn_9_20520	-1.68926			Lsat_1_v5_gn_6_66560	Inf
Lsat_1_v5_gn_2_81341	1.64298			Lsat_1_v5_gn_7_17040	-4.39802			Lsat_1_v5_gn_6_39681	2.47425			Lsat_1_v5_gn_1_112541	2.20993
Lsat_1_v5_gn_7_800	1.74282			Lsat_1_v5_gn_6_115580	1.82161			Lsat_1_v5_gn_5_170120	3.17634			Lsat_1_v5_gn_7_67141	-2.22973
Lsat_1_v5_gn_1_114540	-2.4831			Lsat_1_v5_gn_9_103961	4.345			Lsat_1_v5_gn_2_115441	-1.65145			Lsat_1_v5_gn_6_42341	3.99326
Lsat_1_v5_gn_6_24021	1.30177			Lsat_1_v5_gn_2_6520	-1.78607			Lsat_1_v5_gn_1_63140	1.66752			Lsat_1_v5_gn_6_92160	6.80236
Lsat_1_v5_gn_7_75541	1.74307			Lsat_1_v5_gn_3_6620	-2.41802			Lsat_1_v5_gn_5_158521	3.55053			Lsat_1_v5_gn_5_88481	-1.85955
Lsat_1_v5_gn_8_29221	1.22307			Lsat_1_v5_gn_8_28800	-Inf			Lsat_1_v5_gn_3_32320	-1.66766			Lsat_1_v5_gn_8_128201	-2.37878
Lsat_1_v5_gn_7_95141	1.28766			Lsat_1_v5_gn_1_16041	-2.79398			Lsat_1_v5_gn_3_77001	-6.60936			Lsat_1_v5_gn_5_53060	-1.90667
Lsat_1_v5_gn_1_33780	-1.19581			Lsat_1_v5_gn_8_108940	-2.41832			Lsat_1_v5_gn_2_30880	Inf			Lsat_1_v5_gn_2_18880	8.97875
Lsat_1_v5_gn_8_126000	-1.87414			Lsat_1_v5_gn_7_42521	1.62208			Lsat_1_v5_gn_9_65181	1.74194			Lsat_1_v5_gn_8_25101	-2.07796
Lsat_1_v5_gn_9_44040	2.59238			Lsat_1_v5_gn_4_72700	-3.29702			Lsat_1_v5_gn_7_49821	-1.7403			Lsat_1_v5_gn_2_90560	2.54354
Lsat_1_v5_gn_1_24001	-2.44265			Lsat_1_v5_gn_7_114101	2.20857			Lsat_1_v5_gn_1_63701	-1.66196			Lsat_1_v5_gn_8_32340	-5.00319
Lsat_1_v5_gn_5_91281	-3.02348			Lsat_1_v5_gn_6_71821	-Inf			Lsat_1_v5_gn_8_103681	1.63469			Lsat_1_v5_gn_6_52180	-2.17316
Lsat_1_v5_gn_4_26081	1.66497			Lsat_1_v5_gn_5_8840	1.62858			Lsat_1_v5_gn_5_129460	Inf			Lsat_1_v5_gn_9_118621	-2.00462
Lsat_1_v5_gn_8_31840	-1.47344			Lsat_1_v5_gn_3_6800	2.37122			Lsat_1_v5_gn_3_108961	2.15352			Lsat_1_v5_gn_8_7281	-1.92118
Lsat_1_v5_gn_4_181920	-2.59704			Lsat_1_v5_gn_3_63360	1.77522			Lsat_1_v5_gn_2_6021	-1.65131			Lsat_1_v5_gn_5_122300	-1.8636
Lsat_1_v5_gn_4_123881	-Inf			Lsat_1_v5_gn_9_10341	3.67827			Lsat_1_v5_gn_3_118180	Inf			Lsat_1_v5_gn_8_125520	2.71794
Lsat_1_v5_gn_6_7001	-1.25558			Lsat_1_v5_gn_7_7441	-4.88996			Lsat_1_v5_gn_9_89201	1.93466			Lsat_1_v5_gn_9_15461	-2.31912
Lsat_1_v5_gn_5_134821	-1.26346			Lsat_1_v5_gn_8_28601	2.96348			Lsat_1_v5_gn_6_49101	-1.86697			Lsat_1_v5_gn_2_15941	Inf
Lsat_1_v5_gn_7_24220	-1.35293			Lsat_1_v5_gn_6_92560	-1.67566			Lsat_1_v5_gn_3_120981	-1.75412			Lsat_1_v5_gn_8_153920	1.89835
Lsat_1_v5_gn_6_73161	-1.94265			Lsat_1_v5_gn_3_43900	-1.66785			Lsat_1_v5_gn_3_59860	-6.10803			Lsat_1_v5_gn_8_149780	-Inf
Lsat_1_v5_gn_1_66200	4.35325			Lsat_1_v5_gn_9_102661	1.89196			Lsat_1_v5_gn_1_46581	-Inf			Lsat_1_v5_gn_8_133760	1.92842
Lsat_1_v5_gn_8_77941	-2.32796			Lsat_1_v5_gn_7_94060	Inf			Lsat_1_v5_gn_9_107520	-1.70995			Lsat_1_v5_gn_7_83740	-3.10141
Lsat_1_v5_gn_9_74980	-1.27912			Lsat_1_v5_gn_5_62001	1.69656			Lsat_1_v5_gn_2_95180	-Inf			Lsat_1_v5_gn_1_14381	-1.86828
Lsat_1_v5_gn_4_56321	5.29263			Lsat_1_v5_gn_7_18721	1.67968			Lsat_1_v5_gn_4_119901	-4.52624			Lsat_1_v5_gn_8_14780	-2.12182
Lsat_1_v5_gn_9_115301	1.92527			Lsat_1_v5_gn_3_28580	2.46584			Lsat_1_v5_gn_6_66321	-3.66606			Lsat_1_v5_gn_2_65701	2.1838
Lsat_1_v5_gn_1_73921	-1.38957			Lsat_1_v5_gn_2_113960	2.86346			Lsat_1_v5_gn_6_97240	2.24275			Lsat_1_v5_gn_4_141420	-2.10365
Lsat_1_v5_gn_7_72161	-1.27143			Lsat_1_v5_gn_1_29661	5.17072			Lsat_1_v5_gn_8_146240	Inf			Lsat_1_v5_gn_4_86440	-2.63304
Lsat_1_v5_gn_6_37661	1.78051			Lsat_1_v5_gn_8_83340	1.77686			Lsat_1_v5_gn_9_17481	Inf			Lsat_1_v5_gn_7_110220	-2.15245
Lsat_1_v5_gn_2_120441	4.09297			Lsat_1_v5_gn_2_43261	Inf			Lsat_1_v5_gn_2_5961	6.87417			Lsat_1_v5_gn_5_153480	-3.6298
Lsat_1_v5_gn_0_8720	1.32069			Lsat_1_v5_gn_9_82040	-Inf			Lsat_1_v5_gn_5_70861	5.29682			Lsat_1_v5_gn_8_4241	1.83723
Lsat_1_v5_gn_4_65261	1.43067			Lsat_1_v5_gn_6_54441	2.39089			Lsat_1_v5_gn_5_129841	Inf			Lsat_1_v5_gn_8_35440	2.06013
Lsat_1_v5_gn_2_73601	1.31196			Lsat_1_v5_gn_8_65360	1.59896			Lsat_1_v5_gn_2_87480	2.50144			Lsat_1_v5_gn_4_144921	3.45345
Lsat_1_v5_gn_4_127960	1.11995			Lsat_1_v5_gn_5_117961	-1.68522			Lsat_1_v5_gn_1_19541	-1.77511			Lsat_1_v5_gn_9_106281	-2.37433
Lsat_1_v5_gn_4_170001	-1.26102			Lsat_1_v5_gn_7_33721	3.33478			Lsat_1_v5_gn_8_121800	-1.66569			Lsat_1_v5_gn_2_82261	-1.8422
Lsat_1_v5_gn_3_13421	3.05032			Lsat_1_v5_gn_8_98420	2.32931			Lsat_1_v5_gn_9_32121	-2.02748			Lsat_1_v5_gn_6_86481	-1.94175
Lsat_1_v5_gn_4_161761	1.82166			Lsat_1_v5_gn_8_57160	1.82022			Lsat_1_v5_gn_9_32940	-1.69188			Lsat_1_v5_gn_9_2261	-Inf
Lsat_1_v5_gn_5_187541	2.01396			Lsat_1_v5_gn_1_2520	-1.84427			Lsat_1_v5_gn_7_16100	-1.65562			Lsat_1_v5_gn_6_92560	-1.96673
Lsat_1_v5_gn_4_48400	1.75105			Lsat_1_v5_gn_4_106240	-2.06336			Lsat_1_v5_gn_5_30201	Inf			Lsat_1_v5_gn_7_49821	-2.61302
Lsat_1_v5_gn_2_86580	-1.74491			Lsat_1_v5_gn_6_35061	-3.80592			Lsat_1_v5_gn_5_124661	-2.84838			Lsat_1_v5_gn_7_92260	1.81513
Lsat_1_v5_gn_7_27441	-1.23314			Lsat_1_v5_gn_8_112941	1.70758			Lsat_1_v5_gn_4_132480	2.7576			Lsat_1_v5_gn_8_34901	3.96894
Lsat_1_v5_gn_2_39360	1.43783			Lsat_1_v5_gn_9_45201	1.61438			Lsat_1_v5_gn_7_52980	1.81971			Lsat_1_v5_gn_7_21701	-1.83949
Lsat_1_v5_gn_2_49361	-1.24738			Lsat_1_v5_gn_8_90501	Inf			Lsat_1_v5_gn_1_124180	Inf			Lsat_1_v5_gn_6_115920	2.3807
Lsat_1_v5_gn_4_19860	1.36124			Lsat_1_v5_gn_9_44560	1.65877			Lsat_1_v5_gn_5_87741	Inf			Lsat_1_v5_gn_9_6181	4.54378
Lsat_1_v5_gn_2_105441	2.9422			Lsat_1_v5_gn_6_39681	2.24739			Lsat_1_v5_gn_4_185980	-1.81191			Lsat_1_v5_gn_9_23460	-1.79381
Lsat_1_v5_gn_5_29501	Inf			Lsat_1_v5_gn_6_11820	1.55436			Lsat_1_v5_gn_6_79560	-1.65106			Lsat_1_v5_gn_4_50480	-2.94655
Lsat_1_v5_gn_8_67760	Inf			Lsat_1_v5_gn_3_125760	5.78039			Lsat_1_v5_gn_3_16260	-1.6954			Lsat_1_v5_gn_9_105840	-2.05115
Lsat_1_v5_gn_3_69800	1.45152			Lsat_1_v5_gn_3_16681	-1.6252			Lsat_1_v5_gn_8_58101	2.55864			Lsat_1_v5_gn_7_97340	-1.82957
Lsat_1_v5_gn_5_90280	-Inf			Lsat_1_v5_gn_8_106980	-Inf			Lsat_1_v5_gn_3_53901	-1.72134			Lsat_1_v5_gn_3_46860	-1.80704
Lsat_1_v5_gn_7_112100	-1.681			Lsat_1_v5_gn_8_100801	-2.18833			Lsat_1_v5_gn_1_104941	2.50741			Lsat_1_v5_gn_6_28421	3.36491
Lsat_1_v5_gn_9_111560	1.24175			Lsat_1_v5_gn_1_6801	1.48826			Lsat_1_v5_gn_3_63360	1.78422			Lsat_1_v5_gn_1_63140	1.84452
Lsat_1_v5_gn_5_93541	2.42216			Lsat_1_v5_gn_3_40521	1.87556			Lsat_1_v5_gn_5_119821	1.70769			Lsat_1_v5_gn_2_93460	-1.84883
Lsat_1_v5_gn_4_138720	-3.28705			Lsat_1_v5_gn_4_14820	1.97889			Lsat_1_v5_gn_3_28760	7.79436			Lsat_1_v5_gn_3_99141	3.03341
Lsat_1_v5_gn_1_3740	8.06747			Lsat_1_v5_gn_3_32880	-2.25972			Lsat_1_v5_gn_3_35480	-1.65372			Lsat_1_v5_gn_1_32360	2.15516
Lsat_1_v5_gn_5_114100	1.72513			Lsat_1_v5_gn_4_33560	1.90532			Lsat_1_v5_gn_2_99701	2.65894			Lsat_1_v5_gn_4_19021	2.23646
Lsat_1_v5_gn_3_53720	-2.10082			Lsat_1_v5_gn_4_7180	-3.24563			Lsat_1_v5_gn_7_16000	1.78318			Lsat_1_v5_gn_8_78880	-3.99316
Lsat_1_v5_gn_3_18460	-1.26849			Lsat_1_v5_gn_4_102640	-1.58624			Lsat_1_v5_gn_8_19381	3.9727			Lsat_1_v5_gn_8_74401	7.35045
Lsat_1_v5_gn_4_154881	-1.56163			Lsat_1_v5_gn_8_150100	1.54229			Lsat_1_v5_gn_6_41901	-2.26925			Lsat_1_v5_gn_7_43660	-2.378
Lsat_1_v5_gn_9_13500	1.84961			Lsat_1_v5_gn_0_29720	1.64372			Lsat_1_v5_gn_8_97420	5.27759			Lsat_1_v5_gn_5_147760	-2.75627
Lsat_1_v5_gn_4_57621	1.73331			Lsat_1_v5_gn_2_40320	1.63953			Lsat_1_v5_gn_7_72161	-1.70088			Lsat_1_v5_gn_3_55340	5.66439
Lsat_1_v5_gn_1_55000	-1.65389			Lsat_1_v5_gn_3_29981	2.84656			Lsat_1_v5_gn_4_27940	-1.73022			Lsat_1_v5_gn_1_80561	Inf
Lsat_1_v5_gn_8_79040	-1.9345			Lsat_1_v5_gn_5_72680	-2.19506			Lsat_1_v5_gn_3_90761	-1.61474			Lsat_1_v5_gn_8_142440	-1.92585
Lsat_1_v5_gn_7_42020	-1.66617			Lsat_1_v5_gn_1_43841	Inf			Lsat_1_v5_gn_9_6940	-Inf			Lsat_1_v5_gn_4_75740	3.54285
Lsat_1_v5_gn_1_4600	1.82976			Lsat_1_v5_gn_4_152080	-3.07844			Lsat_1_v5_gn_6_30901	-1.69611			Lsat_1_v5_gn_8_148920	Inf
Lsat_1_v5_gn_4_46321	3.81728			Lsat_1_v5_gn_2_109661	-1.62874			Lsat_1_v5_gn_3_76880	Inf			Lsat_1_v5_gn_3_78821	7.89371
Lsat_1_v5_gn_8_124041	1.71797			Lsat_1_v5_gn_2_94161	-1.85862			Lsat_1_v5_gn_4_75921	2.38415			Lsat_1_v5_gn_6_102161	2.59354
Lsat_1_v5_gn_7_93920	Inf			Lsat_1_v5_gn_8_149641	-2.24224			Lsat_1_v5_gn_3_123200	2.23365			Lsat_1_v5_gn_2_73301	-2.35782
Lsat_1_v5_gn_4_170780	2.0699			Lsat_1_v5_gn_8_5041	1.95886			Lsat_1_v5_gn_7_51000	1.64217			Lsat_1_v5_gn_9_57440	1.83178
Lsat_1_v5_gn_9_5460	-1.37871			Lsat_1_v5_gn_6_67801	2.35641			Lsat_1_v5_gn_9_104161	-1.81101			Lsat_1_v5_gn_2_76880	-10.3914
Lsat_1_v5_gn_6_11100	-1.24094			Lsat_1_v5_gn_5_60860	-Inf			Lsat_1_v5_gn_5_146820	1.62489			Lsat_1_v5_gn_3_32820	2.13976
Lsat_1_v5_gn_0_19021	5.27743			Lsat_1_v5_gn_9_33220	-4.4764			Lsat_1_v5_gn_7_48860	Inf			Lsat_1_v5_gn_4_102640	-1.85027
Lsat_1_v5_gn_9_76700	4.82757			Lsat_1_v5_gn_3_64721	Inf			Lsat_1_v5_gn_7_54461	3.4973			Lsat_1_v5_gn_8_54460	1.84222
Lsat_1_v5_gn_2_100500	4.25226			Lsat_1_v5_gn_7_51761	-3.20297			Lsat_1_v5_gn_4_56501	Inf			Lsat_1_v5_gn_1_14320	-1.92405
Lsat_1_v5_gn_8_148540	-Inf			Lsat_1_v5_gn_7_53761	-1.78516			Lsat_1_v5_gn_6_21320	2.21518			Lsat_1_v5_gn_4_101281	3.46639
Lsat_1_v5_gn_1_103341	-1.48395			Lsat_1_v5_gn_6_86400	2.02324			Lsat_1_v5_gn_8_89880	-1.86825			Lsat_1_v5_gn_8_12460	-1.83259
Lsat_1_v5_gn_5_38300	3.89034			Lsat_1_v5_gn_4_88641	-2.70674			Lsat_1_v5_gn_9_63620	2.78481			Lsat_1_v5_gn_4_720	-3.59313
Lsat_1_v5_gn_6_31080	-1.2656			Lsat_1_v5_gn_7_27441	-1.61039			Lsat_1_v5_gn_8_19881	2.07277			Lsat_1_v5_gn_6_2481	2.72826
Lsat_1_v5_gn_9_18020	1.36865			Lsat_1_v5_gn_8_99941	1.73544			Lsat_1_v5_gn_7_81961	2.05626			Lsat_1_v5_gn_4_85401	-3.56391
Lsat_1_v5_gn_5_114340	2.02563			Lsat_1_v5_gn_2_67020	1.5667			Lsat_1_v5_gn_5_189641	-4.62925			Lsat_1_v5_gn_5_91701	-1.87741
Lsat_1_v5_gn_8_124860	2.76533			Lsat_1_v5_gn_8_164580	1.54453			Lsat_1_v5_gn_6_91561	-1.88449			Lsat_1_v5_gn_0_42660	Inf
Lsat_1_v5_gn_3_114940	-2.27713			Lsat_1_v5_gn_8_157381	2.54521			Lsat_1_v5_gn_0_39541	1.67234			Lsat_1_v5_gn_3_28500	-1.94951
Lsat_1_v5_gn_3_134300	2.34461			Lsat_1_v5_gn_2_103660	1.50906			Lsat_1_v5_gn_5_114700	Inf			Lsat_1_v5_gn_3_3840	Inf
Lsat_1_v5_gn_4_41921	-1.53554			Lsat_1_v5_gn_4_78521	2.91484			Lsat_1_v5_gn_1_50160	1.95249			Lsat_1_v5_gn_2_24840	-4.34809
Lsat_1_v5_gn_2_87941	1.24506			Lsat_1_v5_gn_9_9340	-4.32641			Lsat_1_v5_gn_8_101700	2.60604			Lsat_1_v5_gn_4_184300	1.99928
Lsat_1_v5_gn_6_2821	1.78005			Lsat_1_v5_gn_2_87921	-1.63188			Lsat_1_v5_gn_8_112521	-1.81717			Lsat_1_v5_gn_2_91600	-2.69608
Lsat_1_v5_gn_8_100400	-1.35056			Lsat_1_v5_gn_8_109320	3.71844			Lsat_1_v5_gn_9_9201	Inf			Lsat_1_v5_gn_2_119201	1.97689
Lsat_1_v5_gn_2_36840	-1.77962			Lsat_1_v5_gn_4_90701	2.32153			Lsat_1_v5_gn_9_66060	-1.64743			Lsat_1_v5_gn_9_66060	-2.37574
Lsat_1_v5_gn_1_7501	-Inf			Lsat_1_v5_gn_9_26001	1.57218			Lsat_1_v5_gn_4_25341	-1.74789			Lsat_1_v5_gn_3_20480	-Inf
Lsat_1_v5_gn_8_33541	-1.51973			Lsat_1_v5_gn_6_37661	1.88358			Lsat_1_v5_gn_5_107120	-2.64311			Lsat_1_v5_gn_6_60060	-Inf
Lsat_1_v5_gn_4_98220	1.7892			Lsat_1_v5_gn_8_54460	1.54175			Lsat_1_v5_gn_2_124560	2.89713			Lsat_1_v5_gn_5_171441	-3.18029
Lsat_1_v5_gn_1_23721	1.47031			Lsat_1_v5_gn_4_167261	4.93957			Lsat_1_v5_gn_9_93401	Inf			Lsat_1_v5_gn_8_12560	-2.56845
Lsat_1_v5_gn_8_4320	1.29148			Lsat_1_v5_gn_6_117260	1.61843			Lsat_1_v5_gn_3_40361	3.63372			Lsat_1_v5_gn_5_134540	-2.72753
Lsat_1_v5_gn_3_27460	1.22627			Lsat_1_v5_gn_4_104160	1.49297			Lsat_1_v5_gn_6_114080	-1.76045			Lsat_1_v5_gn_6_2821	2.84604
Lsat_1_v5_gn_5_105001	-2.23476			Lsat_1_v5_gn_3_37760	3.05635			Lsat_1_v5_gn_5_56381	2.91931			Lsat_1_v5_gn_4_164340	Inf
Lsat_1_v5_gn_6_109401	1.31524			Lsat_1_v5_gn_7_57180	-1.71006			Lsat_1_v5_gn_4_78521	2.37794			Lsat_1_v5_gn_6_46540	2.21131
Lsat_1_v5_gn_4_120300	3.23074			Lsat_1_v5_gn_5_114540	1.51159			Lsat_1_v5_gn_8_135021	Inf			Lsat_1_v5_gn_5_94160	5.55781
Lsat_1_v5_gn_4_39420	-1.25523			Lsat_1_v5_gn_0_19021	6.40529			Lsat_1_v5_gn_8_156180	-1.66056			Lsat_1_v5_gn_4_138540	2.34329
Lsat_1_v5_gn_2_46860	Inf			Lsat_1_v5_gn_5_128581	3.58634			Lsat_1_v5_gn_5_100420	-1.64552			Lsat_1_v5_gn_1_71681	2.45437
Lsat_1_v5_gn_1_61300	2.21336			Lsat_1_v5_gn_9_117181	2.49774			Lsat_1_v5_gn_4_94041	Inf			Lsat_1_v5_gn_4_179700	-2.70014
Lsat_1_v5_gn_9_119461	1.21169			Lsat_1_v5_gn_0_37161	1.72707			Lsat_1_v5_gn_7_12720	-1.83682			Lsat_1_v5_gn_2_108380	-3.60246
Lsat_1_v5_gn_5_10080	4.00252			Lsat_1_v5_gn_8_129860	-1.61969			Lsat_1_v5_gn_3_12861	2.30592			Lsat_1_v5_gn_2_76460	1.90657
Lsat_1_v5_gn_4_74540	-1.20981			Lsat_1_v5_gn_5_176021	-1.60933			Lsat_1_v5_gn_7_102680	1.58638			Lsat_1_v5_gn_1_39500	-2.06787
Lsat_1_v5_gn_6_4461	1.29443			Lsat_1_v5_gn_5_135081	-2.66145			Lsat_1_v5_gn_8_163401	1.59621			Lsat_1_v5_gn_5_101240	-2.4669
Lsat_1_v5_gn_1_16521	-Inf			Lsat_1_v5_gn_4_14360	1.5922			Lsat_1_v5_gn_7_112120	1.63988			Lsat_1_v5_gn_5_145420	-2.12685
Lsat_1_v5_gn_9_66541	-1.56017			Lsat_1_v5_gn_4_61541	-1.5976			Lsat_1_v5_gn_2_51381	-3.52459			Lsat_1_v5_gn_5_172301	-2.40682
Lsat_1_v5_gn_8_136841	1.30244			Lsat_1_v5_gn_4_60620	2.1886			Lsat_1_v5_gn_1_9961	-2.4459			Lsat_1_v5_gn_3_140241	-Inf
Lsat_1_v5_gn_9_105880	3.06508			Lsat_1_v5_gn_3_103061	-5.65148			Lsat_1_v5_gn_4_137721	-1.7903			Lsat_1_v5_gn_8_98041	1.98071
Lsat_1_v5_gn_2_116080	-1.29315			Lsat_1_v5_gn_8_121581	Inf			Lsat_1_v5_gn_6_84181	3.69333			Lsat_1_v5_gn_4_184580	-2.53353
Lsat_1_v5_gn_8_98681	1.7715			Lsat_1_v5_gn_4_48400	1.94382			Lsat_1_v5_gn_2_57620	1.61822			Lsat_1_v5_gn_9_46781	-1.87725
Lsat_1_v5_gn_3_131720	-2.70048			Lsat_1_v5_gn_9_43700	1.49521			Lsat_1_v5_gn_7_14360	1.59033			Lsat_1_v5_gn_6_107920	1.84247
Lsat_1_v5_gn_9_87881	3.44847			Lsat_1_v5_gn_9_102881	-3.39047			Lsat_1_v5_gn_9_42380	-1.67238			Lsat_1_v5_gn_1_73901	-3.24379
Lsat_1_v5_gn_1_9961	-1.75832			Lsat_1_v5_gn_4_91400	-2.62412			Lsat_1_v5_gn_8_116220	-1.63766			Lsat_1_v5_gn_3_102200	-2.0678
Lsat_1_v5_gn_5_129800	-1.18135			Lsat_1_v5_gn_1_63701	-2.41462			Lsat_1_v5_gn_3_23900	-1.63025			Lsat_1_v5_gn_4_23060	-2.58815
Lsat_1_v5_gn_2_89360	1.19686			Lsat_1_v5_gn_3_66320	3.12944			Lsat_1_v5_gn_1_781	-1.66742			Lsat_1_v5_gn_1_37700	7.93934
Lsat_1_v5_gn_8_125180	1.44599			Lsat_1_v5_gn_9_68460	1.65604			Lsat_1_v5_gn_8_110900	4.25594			Lsat_1_v5_gn_5_172021	Inf
Lsat_1_v5_gn_8_48501	2.09256			Lsat_1_v5_gn_9_35561	2.23157			Lsat_1_v5_gn_8_115261	2.98228			Lsat_1_v5_gn_7_109080	-2.24006
Lsat_1_v5_gn_5_134540	-1.76757			Lsat_1_v5_gn_4_86440	-2.16161			Lsat_1_v5_gn_3_102761	-1.64491			Lsat_1_v5_gn_8_100441	6.74593
Lsat_1_v5_gn_0_22321	-1.40011			Lsat_1_v5_gn_9_65460	2.0167			Lsat_1_v5_gn_4_88821	2.10223			Lsat_1_v5_gn_6_86041	1.84298
Lsat_1_v5_gn_1_120360	-1.41668			Lsat_1_v5_gn_6_15701	-1.99372			Lsat_1_v5_gn_6_4121	-1.6398			Lsat_1_v5_gn_2_94161	-1.82644
Lsat_1_v5_gn_9_76780	4.9669			Lsat_1_v5_gn_1_15100	-3.27029			Lsat_1_v5_gn_2_125820	4.67019			Lsat_1_v5_gn_5_117961	-2.81646
Lsat_1_v5_gn_5_144900	-1.54002			Lsat_1_v5_gn_4_85301	-2.07156			Lsat_1_v5_gn_9_97181	-1.93056			Lsat_1_v5_gn_8_61421	Inf
Lsat_1_v5_gn_5_153681	1.21963			Lsat_1_v5_gn_8_36321	1.54127			Lsat_1_v5_gn_3_113860	Inf			Lsat_1_v5_gn_1_71640	-7.06703
Lsat_1_v5_gn_4_176821	-Inf			Lsat_1_v5_gn_6_380	-2.99592			Lsat_1_v5_gn_4_70101	1.78016			Lsat_1_v5_gn_7_18981	-2.56223
Lsat_1_v5_gn_5_41060	1.64837			Lsat_1_v5_gn_6_102380	3.14489			Lsat_1_v5_gn_8_2701	2.84704			Lsat_1_v5_gn_9_124360	-1.81965
Lsat_1_v5_gn_5_187441	-1.25091			Lsat_1_v5_gn_2_101961	2.75204			Lsat_1_v5_gn_4_32020	-2.52922			Lsat_1_v5_gn_9_114940	3.20127
Lsat_1_v5_gn_9_24221	1.5384			Lsat_1_v5_gn_8_71800	-Inf			Lsat_1_v5_gn_8_31200	3.68212			Lsat_1_v5_gn_8_3841	-1.85226
Lsat_1_v5_gn_7_87920	1.15295			Lsat_1_v5_gn_9_83640	1.65548			Lsat_1_v5_gn_1_40241	-1.62681			Lsat_1_v5_gn_1_49720	1.87745
Lsat_1_v5_gn_7_6320	-1.34667			Lsat_1_v5_gn_8_147560	2.0613			Lsat_1_v5_gn_2_76880	-4.98846			Lsat_1_v5_gn_1_8961	Inf
Lsat_1_v5_gn_3_35721	-1.18123			Lsat_1_v5_gn_6_59880	-1.6482			Lsat_1_v5_gn_4_54901	3.91773			Lsat_1_v5_gn_8_99561	-2.29323
Lsat_1_v5_gn_7_93120	1.23881			Lsat_1_v5_gn_5_24441	-1.9644			Lsat_1_v5_gn_3_92301	-2.69222			Lsat_1_v5_gn_7_95060	2.30597
Lsat_1_v5_gn_5_152981	-3.06917			Lsat_1_v5_gn_2_104420	-2.39862			Lsat_1_v5_gn_4_75200	2.25711			Lsat_1_v5_gn_4_160020	-1.8571
Lsat_1_v5_gn_1_321	1.38837			Lsat_1_v5_gn_6_9700	-1.79514			Lsat_1_v5_gn_8_15201	4.11233			Lsat_1_v5_gn_7_101401	-3.30332
Lsat_1_v5_gn_6_2481	1.39157			Lsat_1_v5_gn_4_170001	-1.59684			Lsat_1_v5_gn_9_32021	3.02339			Lsat_1_v5_gn_4_154881	-2.63195
Lsat_1_v5_gn_8_28840	-1.5725			Lsat_1_v5_gn_4_68701	-1.99145			Lsat_1_v5_gn_2_45481	2.52957			Lsat_1_v5_gn_1_27020	-3.52626
Lsat_1_v5_gn_8_100221	1.99599			Lsat_1_v5_gn_6_111480	1.58279			Lsat_1_v5_gn_6_4360	2.14703			Lsat_1_v5_gn_7_88361	-3.95258
Lsat_1_v5_gn_9_23861	-1.23647			Lsat_1_v5_gn_6_5820	-1.56713			Lsat_1_v5_gn_4_179800	4.56015			Lsat_1_v5_gn_1_4460	2.89529
Lsat_1_v5_gn_8_114940	-1.31993			Lsat_1_v5_gn_6_78761	1.59376			Lsat_1_v5_gn_6_10241	-1.84642			Lsat_1_v5_gn_4_24960	2.74655
Lsat_1_v5_gn_6_41321	3.46745			Lsat_1_v5_gn_9_15381	1.69377			Lsat_1_v5_gn_3_47561	-1.63258			Lsat_1_v5_gn_7_70940	-3.33331
Lsat_1_v5_gn_5_96221	1.57759			Lsat_1_v5_gn_2_88921	Inf			Lsat_1_v5_gn_5_145720	-1.66632			Lsat_1_v5_gn_2_109921	-1.85523
Lsat_1_v5_gn_1_96760	-1.46283			Lsat_1_v5_gn_1_76961	4.34896			Lsat_1_v5_gn_1_321	2.10179			Lsat_1_v5_gn_9_117181	Inf
Lsat_1_v5_gn_5_153021	1.36136			Lsat_1_v5_gn_6_60680	1.54793			Lsat_1_v5_gn_6_59880	-1.65533			Lsat_1_v5_gn_0_37161	2.1977
Lsat_1_v5_gn_4_172021	3.8323			Lsat_1_v5_gn_8_61480	-1.82696			Lsat_1_v5_gn_8_101401	-1.5822			Lsat_1_v5_gn_9_54780	2.99783
Lsat_1_v5_gn_7_33780	1.18696			Lsat_1_v5_gn_1_123940	-1.66012			Lsat_1_v5_gn_8_16120	1.955			Lsat_1_v5_gn_1_82081	3.13178
Lsat_1_v5_gn_2_86901	-4.46631			Lsat_1_v5_gn_1_45401	-2.13181			Lsat_1_v5_gn_7_34620	1.59362			Lsat_1_v5_gn_5_19200	-3.18681
Lsat_1_v5_gn_3_139581	-1.1692			Lsat_1_v5_gn_2_64961	-2.07674			Lsat_1_v5_gn_4_11260	4.9077			Lsat_1_v5_gn_4_153980	-1.79687
Lsat_1_v5_gn_9_93960	2.36881			Lsat_1_v5_gn_7_61401	2.28574			Lsat_1_v5_gn_4_181201	Inf			Lsat_1_v5_gn_9_42101	-1.84415
Lsat_1_v5_gn_4_62300	-2.18796			Lsat_1_v5_gn_9_64201	-Inf			Lsat_1_v5_gn_5_65400	2.11528			Lsat_1_v5_gn_4_131361	-1.9912
Lsat_1_v5_gn_4_74680	1.63369			Lsat_1_v5_gn_8_47281	4.69904			Lsat_1_v5_gn_6_103160	-2.74132			Lsat_1_v5_gn_4_92061	2.12058
Lsat_1_v5_gn_5_188641	1.36429			Lsat_1_v5_gn_8_56181	-1.82897			Lsat_1_v5_gn_2_113841	1.99696			Lsat_1_v5_gn_3_53521	2.07945
Lsat_1_v5_gn_5_87041	-3.28261			Lsat_1_v5_gn_7_112340	2.81121			Lsat_1_v5_gn_1_44021	2.82658			Lsat_1_v5_gn_4_111140	Inf
Lsat_1_v5_gn_2_63681	-1.3072			Lsat_1_v5_gn_5_41561	-3.40263			Lsat_1_v5_gn_1_39801	-1.96357			Lsat_1_v5_gn_1_48761	2.15108
Lsat_1_v5_gn_4_158640	1.24526			Lsat_1_v5_gn_4_95441	-2.6543			Lsat_1_v5_gn_3_16721	-3.80031			Lsat_1_v5_gn_8_86401	1.94971
Lsat_1_v5_gn_6_48141	1.49669			Lsat_1_v5_gn_5_98121	3.03328			Lsat_1_v5_gn_1_64661	-1.84121			Lsat_1_v5_gn_4_40940	-3.72048
Lsat_1_v5_gn_7_100781	-2.4349			Lsat_1_v5_gn_7_81961	1.94389			Lsat_1_v5_gn_5_22381	-1.57481			Lsat_1_v5_gn_9_42181	-1.77518
Lsat_1_v5_gn_2_25961	3.25767			Lsat_1_v5_gn_3_40041	1.58552			Lsat_1_v5_gn_8_102541	Inf			Lsat_1_v5_gn_2_72121	4.46663
Lsat_1_v5_gn_3_62600	1.35552			Lsat_1_v5_gn_7_18661	1.64343			Lsat_1_v5_gn_8_148500	2.33401			Lsat_1_v5_gn_8_86220	-3.65351
Lsat_1_v5_gn_2_108880	1.89863			Lsat_1_v5_gn_4_38221	1.73644			Lsat_1_v5_gn_2_93180	3.11219			Lsat_1_v5_gn_4_115101	4.69119
Lsat_1_v5_gn_2_86361	4.93163			Lsat_1_v5_gn_4_112480	-1.8672			Lsat_1_v5_gn_4_31100	3.32346			Lsat_1_v5_gn_5_69300	-1.91304
Lsat_1_v5_gn_4_15920	1.22867			Lsat_1_v5_gn_9_68540	-2.69333			Lsat_1_v5_gn_1_52240	4.39664			Lsat_1_v5_gn_7_12720	-2.27891
Lsat_1_v5_gn_6_42160	-1.47131			Lsat_1_v5_gn_2_127720	1.55195			Lsat_1_v5_gn_4_30961	-5.20458			Lsat_1_v5_gn_1_39541	-2.41184
Lsat_1_v5_gn_5_61901	-1.27442			Lsat_1_v5_gn_5_67480	-1.56739			Lsat_1_v5_gn_4_103221	2.63935			Lsat_1_v5_gn_4_163661	-2.17008
Lsat_1_v5_gn_5_170940	-1.73417			Lsat_1_v5_gn_6_12501	1.57537			Lsat_1_v5_gn_1_67460	-1.59747			Lsat_1_v5_gn_5_191301	-2.52133
Lsat_1_v5_gn_1_92541	Inf			Lsat_1_v5_gn_2_67381	-1.5955			Lsat_1_v5_gn_7_84100	1.83228			Lsat_1_v5_gn_8_129501	2.56397
Lsat_1_v5_gn_9_78540	-1.64079			Lsat_1_v5_gn_9_69360	1.59625			Lsat_1_v5_gn_4_169041	Inf			Lsat_1_v5_gn_1_106620	-3.41192
Lsat_1_v5_gn_1_12940	-1.3912			Lsat_1_v5_gn_4_89941	2.22931			Lsat_1_v5_gn_1_51641	1.65773			Lsat_1_v5_gn_9_45640	-2.04323
Lsat_1_v5_gn_4_147881	-Inf			Lsat_1_v5_gn_2_83740	1.478			Lsat_1_v5_gn_3_11980	1.87724			Lsat_1_v5_gn_2_68100	-2.88151
Lsat_1_v5_gn_7_4840	-1.19672			Lsat_1_v5_gn_8_63861	-2.16249			Lsat_1_v5_gn_3_10220	-3.28749			Lsat_1_v5_gn_4_148381	-3.6988
Lsat_1_v5_gn_4_71461	2.48085			Lsat_1_v5_gn_2_126980	1.6832			Lsat_1_v5_gn_5_160741	-1.8221			Lsat_1_v5_gn_5_33240	-7.05184
Lsat_1_v5_gn_1_59700	-1.71857			Lsat_1_v5_gn_2_45340	-Inf			Lsat_1_v5_gn_2_53161	Inf			Lsat_1_v5_gn_2_128000	Inf
Lsat_1_v5_gn_8_2381	1.68481			Lsat_1_v5_gn_1_33120	-2.83598			Lsat_1_v5_gn_4_70820	-4.73494			Lsat_1_v5_gn_4_36280	-2.02448
Lsat_1_v5_gn_4_130361	1.35575			Lsat_1_v5_gn_4_124821	4.48165			Lsat_1_v5_gn_8_26681	Inf			Lsat_1_v5_gn_8_65641	-1.83309
Lsat_1_v5_gn_2_73420	-2.13538			Lsat_1_v5_gn_3_4541	1.73108			Lsat_1_v5_gn_3_60340	2.38481			Lsat_1_v5_gn_8_33880	Inf
Lsat_1_v5_gn_2_120821	Inf			Lsat_1_v5_gn_8_48700	3.7976			Lsat_1_v5_gn_4_178361	-1.61653			Lsat_1_v5_gn_4_142580	-2.56208
Lsat_1_v5_gn_6_50520	1.09934			Lsat_1_v5_gn_8_1440	Inf			Lsat_1_v5_gn_4_22040	1.60655			Lsat_1_v5_gn_5_48061	2.15273
Lsat_1_v5_gn_3_116460	4.92183			Lsat_1_v5_gn_1_75460	-2.62089			Lsat_1_v5_gn_5_8861	1.60188			Lsat_1_v5_gn_7_102501	2.57324
Lsat_1_v5_gn_7_105981	1.38724			Lsat_1_v5_gn_3_137080	2.01017			Lsat_1_v5_gn_4_38100	3.00794			Lsat_1_v5_gn_6_99680	-1.7471
Lsat_1_v5_gn_8_128280	-1.39976			Lsat_1_v5_gn_1_89100	2.54792			Lsat_1_v5_gn_3_54740	1.60879			Lsat_1_v5_gn_4_12300	-1.89015
Lsat_1_v5_gn_1_68160	5.30018			Lsat_1_v5_gn_5_50740	5.90015			Lsat_1_v5_gn_5_133201	-4.43912			Lsat_1_v5_gn_1_63701	-2.53815
Lsat_1_v5_gn_8_78860	-1.76341			Lsat_1_v5_gn_7_14360	1.47851			Lsat_1_v5_gn_8_65481	-1.60633			Lsat_1_v5_gn_6_82240	1.86929
Lsat_1_v5_gn_7_100541	1.68521			Lsat_1_v5_gn_7_74080	3.08169			Lsat_1_v5_gn_9_34801	1.72313			Lsat_1_v5_gn_7_10420	1.86318
Lsat_1_v5_gn_5_51720	1.47127			Lsat_1_v5_gn_8_142540	Inf			Lsat_1_v5_gn_1_77600	Inf			Lsat_1_v5_gn_9_39840	5.6418
Lsat_1_v5_gn_8_160241	-1.17578			Lsat_1_v5_gn_6_30481	2.07524			Lsat_1_v5_gn_3_26920	Inf			Lsat_1_v5_gn_8_131861	2.02019
Lsat_1_v5_gn_9_90880	-2.52134			Lsat_1_v5_gn_8_38421	-2.18615			Lsat_1_v5_gn_6_97000	1.59362			Lsat_1_v5_gn_7_49141	1.85219
Lsat_1_v5_gn_1_50520	1.69171			Lsat_1_v5_gn_5_166101	1.66892			Lsat_1_v5_gn_2_88921	Inf			Lsat_1_v5_gn_4_104600	-1.77294
Lsat_1_v5_gn_4_137160	-1.64602			Lsat_1_v5_gn_3_69800	1.78558			Lsat_1_v5_gn_5_136321	2.38477			Lsat_1_v5_gn_9_57201	-2.59531
Lsat_1_v5_gn_5_154220	-1.70658			Lsat_1_v5_gn_1_60941	-1.74626			Lsat_1_v5_gn_9_29880	-4.02933			Lsat_1_v5_gn_8_48660	-5.07529
Lsat_1_v5_gn_3_24840	-1.30221			Lsat_1_v5_gn_2_81461	1.53568			Lsat_1_v5_gn_9_20380	Inf			Lsat_1_v5_gn_4_175540	2.37557
Lsat_1_v5_gn_6_106641	-1.73484			Lsat_1_v5_gn_4_150840	-4.17292			Lsat_1_v5_gn_5_106901	-Inf			Lsat_1_v5_gn_1_105600	-2.52913
Lsat_1_v5_gn_5_57281	3.19057			Lsat_1_v5_gn_2_85720	2.50281			Lsat_1_v5_gn_1_55800	-Inf			Lsat_1_v5_gn_8_2181	-1.84714
Lsat_1_v5_gn_9_17741	-1.97078			Lsat_1_v5_gn_7_50920	-2.4103			Lsat_1_v5_gn_3_2361	4.03049			Lsat_1_v5_gn_3_67140	-1.78354
Lsat_1_v5_gn_8_133141	1.20888			Lsat_1_v5_gn_1_65921	2.41492			Lsat_1_v5_gn_7_35921	1.79996			Lsat_1_v5_gn_9_14101	-5.90497
Lsat_1_v5_gn_2_39781	3.41736			Lsat_1_v5_gn_7_30220	-1.50666			Lsat_1_v5_gn_3_12260	Inf			Lsat_1_v5_gn_8_11381	-2.11158
Lsat_1_v5_gn_9_17340	-1.59954			Lsat_1_v5_gn_7_29201	2.05333			Lsat_1_v5_gn_8_24641	3.37096			Lsat_1_v5_gn_4_177360	-2.408
Lsat_1_v5_gn_1_120281	1.3066			Lsat_1_v5_gn_2_5740	-Inf			Lsat_1_v5_gn_8_13801	Inf			Lsat_1_v5_gn_2_39681	-1.80359
Lsat_1_v5_gn_3_104940	-1.61741			Lsat_1_v5_gn_4_165120	-2.96225			Lsat_1_v5_gn_1_92961	-5.24057			Lsat_1_v5_gn_8_101501	-1.84171
Lsat_1_v5_gn_9_33220	-2.08262			Lsat_1_v5_gn_6_4121	-2.69385			Lsat_1_v5_gn_1_23861	1.67973			Lsat_1_v5_gn_8_80321	Inf
Lsat_1_v5_gn_6_104200	-1.19826			Lsat_1_v5_gn_4_88141	-1.57338			Lsat_1_v5_gn_6_43921	Inf			Lsat_1_v5_gn_5_77601	-2.42471
Lsat_1_v5_gn_5_117400	1.28969			Lsat_1_v5_gn_5_73100	-Inf			Lsat_1_v5_gn_4_109821	-3.17954			Lsat_1_v5_gn_4_104200	Inf
Lsat_1_v5_gn_3_58841	1.13933			Lsat_1_v5_gn_2_135080	-1.75091			Lsat_1_v5_gn_3_40041	1.66516			Lsat_1_v5_gn_8_61661	1.73076
Lsat_1_v5_gn_3_109201	2.50862			Lsat_1_v5_gn_5_91221	-3.4629			Lsat_1_v5_gn_5_24441	-1.56844			Lsat_1_v5_gn_5_101420	-2.04275
Lsat_1_v5_gn_9_37560	1.22787			Lsat_1_v5_gn_1_32600	1.4063			Lsat_1_v5_gn_2_113641	2.38778			Lsat_1_v5_gn_5_181360	-2.60669
Lsat_1_v5_gn_7_16380	7.80031			Lsat_1_v5_gn_9_104661	-2.73074			Lsat_1_v5_gn_5_22340	-1.63179			Lsat_1_v5_gn_8_62640	2.62295
Lsat_1_v5_gn_4_32960	1.24317			Lsat_1_v5_gn_3_35240	-2.07852			Lsat_1_v5_gn_1_46180	4.71866			Lsat_1_v5_gn_8_3980	2.41834
Lsat_1_v5_gn_5_153560	1.39715			Lsat_1_v5_gn_7_561	2.01276			Lsat_1_v5_gn_5_128980	4.33428			Lsat_1_v5_gn_6_1380	Inf
Lsat_1_v5_gn_5_13821	-1.15469			Lsat_1_v5_gn_5_79481	-2.49113			Lsat_1_v5_gn_2_9441	-2.74915			Lsat_1_v5_gn_2_62200	-Inf
Lsat_1_v5_gn_2_7721	4.61236			Lsat_1_v5_gn_9_86000	-1.63531			Lsat_1_v5_gn_1_82200	-2.9564			Lsat_1_v5_gn_2_90001	Inf
Lsat_1_v5_gn_4_155220	-1.56881			Lsat_1_v5_gn_1_105600	-2.97898			Lsat_1_v5_gn_2_88141	-1.94355			Lsat_1_v5_gn_4_48100	1.74321
Lsat_1_v5_gn_8_113021	1.84216			Lsat_1_v5_gn_0_22321	-2.3974			Lsat_1_v5_gn_3_31461	1.60687			Lsat_1_v5_gn_9_90400	-2.30775
Lsat_1_v5_gn_8_160521	-2.09718			Lsat_1_v5_gn_5_120221	-Inf			Lsat_1_v5_gn_6_10760	-1.61333			Lsat_1_v5_gn_3_67580	4.49198
Lsat_1_v5_gn_1_72640	-2.75757			Lsat_1_v5_gn_9_52001	-1.59755			Lsat_1_v5_gn_2_128480	-2.04856			Lsat_1_v5_gn_1_9801	1.81914
Lsat_1_v5_gn_5_154020	4.03033			Lsat_1_v5_gn_3_35360	6.06104			Lsat_1_v5_gn_2_133120	-1.79576			Lsat_1_v5_gn_8_100200	-5.82012
Lsat_1_v5_gn_9_27681	1.31427			Lsat_1_v5_gn_4_51801	-2.51307			Lsat_1_v5_gn_2_98781	-1.83925			Lsat_1_v5_gn_9_29121	-2.43306
Lsat_1_v5_gn_4_149040	3.07563			Lsat_1_v5_gn_8_29380	2.1069			Lsat_1_v5_gn_7_74080	2.24912			Lsat_1_v5_gn_2_88460	1.8002
Lsat_1_v5_gn_2_68820	1.91724			Lsat_1_v5_gn_5_169461	1.55958			Lsat_1_v5_gn_2_73681	-1.69822			Lsat_1_v5_gn_5_107861	-1.90641
Lsat_1_v5_gn_4_155840	2.20813			Lsat_1_v5_gn_7_85360	1.73039			Lsat_1_v5_gn_1_19821	-Inf			Lsat_1_v5_gn_4_33420	4.20773
Lsat_1_v5_gn_9_97921	-1.76047			Lsat_1_v5_gn_6_94680	1.79465			Lsat_1_v5_gn_5_15321	-3.80737			Lsat_1_v5_gn_7_7441	-4.08068
Lsat_1_v5_gn_8_90301	4.80738			Lsat_1_v5_gn_1_12940	-2.31638			Lsat_1_v5_gn_1_56441	-Inf			Lsat_1_v5_gn_2_32401	4.47594
Lsat_1_v5_gn_8_115380	2.53945			Lsat_1_v5_gn_5_6601	1.56196			Lsat_1_v5_gn_6_39181	-6.02409			Lsat_1_v5_gn_3_65641	Inf
Lsat_1_v5_gn_5_181820	-10.9956			Lsat_1_v5_gn_3_59241	2.18679			Lsat_1_v5_gn_8_97321	2.13944			Lsat_1_v5_gn_4_50141	2.32351
Lsat_1_v5_gn_8_136581	3.33588			Lsat_1_v5_gn_2_111220	-2.2937			Lsat_1_v5_gn_8_26000	-2.16891			Lsat_1_v5_gn_1_83000	-Inf
Lsat_1_v5_gn_9_73281	2.29349			Lsat_1_v5_gn_8_92140	-1.70432			Lsat_1_v5_gn_1_4600	3.83521			Lsat_1_v5_gn_4_45560	-Inf
Lsat_1_v5_gn_5_143341	1.21376			Lsat_1_v5_gn_7_70960	-3.02845			Lsat_1_v5_gn_8_152721	1.60075			Lsat_1_v5_gn_5_27000	3.51609
Lsat_1_v5_gn_6_87560	1.33123			Lsat_1_v5_gn_4_95040	1.69797			Lsat_1_v5_gn_9_53801	2.37124			Lsat_1_v5_gn_2_107961	-2.5671
Lsat_1_v5_gn_1_93741	1.74529			Lsat_1_v5_gn_3_48340	-4.1526			Lsat_1_v5_gn_3_19461	5.89234			Lsat_1_v5_gn_4_27700	-1.75175
Lsat_1_v5_gn_2_92760	-1.28142			Lsat_1_v5_gn_2_123461	1.94713			Lsat_1_v5_gn_4_23500	-1.84077			Lsat_1_v5_gn_3_73300	-1.742
Lsat_1_v5_gn_5_120361	1.40894			Lsat_1_v5_gn_8_106200	1.58642			Lsat_1_v5_gn_8_52220	1.75374			Lsat_1_v5_gn_8_20860	-2.03864
Lsat_1_v5_gn_4_162920	1.40594			Lsat_1_v5_gn_1_34081	-Inf			Lsat_1_v5_gn_5_141361	-1.61335			Lsat_1_v5_gn_8_161120	Inf
Lsat_1_v5_gn_9_94040	1.69551			Lsat_1_v5_gn_3_11920	2.93043			Lsat_1_v5_gn_9_105061	2.58946			Lsat_1_v5_gn_4_158180	1.8499
Lsat_1_v5_gn_6_93540	1.19841			Lsat_1_v5_gn_3_67140	-1.52215			Lsat_1_v5_gn_1_42821	2.5521			Lsat_1_v5_gn_5_62961	Inf
Lsat_1_v5_gn_4_123520	1.47363			Lsat_1_v5_gn_5_49301	-2.07846			Lsat_1_v5_gn_8_152601	5.0672			Lsat_1_v5_gn_4_177060	1.96982
Lsat_1_v5_gn_8_68401	-1.24759			Lsat_1_v5_gn_2_55000	1.58862			Lsat_1_v5_gn_6_90700	-1.56287			Lsat_1_v5_gn_8_118921	2.97025
Lsat_1_v5_gn_1_11220	3.61088			Lsat_1_v5_gn_4_74540	-1.52462			Lsat_1_v5_gn_7_109740	3.25848			Lsat_1_v5_gn_8_24501	5.24437
Lsat_1_v5_gn_4_67821	3.43829			Lsat_1_v5_gn_4_39241	-2.31616			Lsat_1_v5_gn_1_105980	4.01143			Lsat_1_v5_gn_8_116020	-1.75547
Lsat_1_v5_gn_4_152320	1.10621			Lsat_1_v5_gn_4_124360	1.62803			Lsat_1_v5_gn_5_30240	-1.53832			Lsat_1_v5_gn_1_80721	-1.75727
Lsat_1_v5_gn_6_116360	-1.23606			Lsat_1_v5_gn_0_37261	1.52408			Lsat_1_v5_gn_5_33600	-1.54694			Lsat_1_v5_gn_2_60560	3.67937
Lsat_1_v5_gn_6_6601	-1.37733			Lsat_1_v5_gn_3_26061	-Inf			Lsat_1_v5_gn_7_3280	-3.69167			Lsat_1_v5_gn_5_187441	-2.18584
Lsat_1_v5_gn_5_86101	3.22242			Lsat_1_v5_gn_7_109080	-1.52628			Lsat_1_v5_gn_6_31540	-1.58899			Lsat_1_v5_gn_3_43541	3.61053
Lsat_1_v5_gn_9_71060	-1.15166			Lsat_1_v5_gn_5_145420	-1.6727			Lsat_1_v5_gn_2_18420	-1.61769			Lsat_1_v5_gn_8_63920	-3.75127
Lsat_1_v5_gn_6_29041	2.32157			Lsat_1_v5_gn_3_7981	5.62425			Lsat_1_v5_gn_1_23801	4.99182			Lsat_1_v5_gn_9_15900	-2.22284
Lsat_1_v5_gn_4_18860	1.39686			Lsat_1_v5_gn_6_81481	1.46492			Lsat_1_v5_gn_1_79721	-Inf			Lsat_1_v5_gn_2_106121	2.14992
Lsat_1_v5_gn_8_99941	1.30801			Lsat_1_v5_gn_2_11040	-Inf			Lsat_1_v5_gn_2_62741	Inf			Lsat_1_v5_gn_3_47561	-1.85697
Lsat_1_v5_gn_3_72341	Inf			Lsat_1_v5_gn_4_125040	-2.58033			Lsat_1_v5_gn_1_74540	2.04756			Lsat_1_v5_gn_6_21280	-1.74587
Lsat_1_v5_gn_9_26540	1.52361			Lsat_1_v5_gn_1_48100	1.70174			Lsat_1_v5_gn_1_89060	Inf			Lsat_1_v5_gn_8_145101	1.9929
Lsat_1_v5_gn_7_41860	Inf			Lsat_1_v5_gn_4_104420	2.59557			Lsat_1_v5_gn_3_114901	Inf			Lsat_1_v5_gn_2_841	1.90598
Lsat_1_v5_gn_9_65321	-1.23696			Lsat_1_v5_gn_2_39660	1.81273			Lsat_1_v5_gn_2_44620	-1.82868			Lsat_1_v5_gn_4_152501	Inf
Lsat_1_v5_gn_2_55280	1.58272			Lsat_1_v5_gn_1_96821	-1.53121			Lsat_1_v5_gn_6_15301	3.46149			Lsat_1_v5_gn_7_37240	-4.75978
Lsat_1_v5_gn_8_157841	-1.99034			Lsat_1_v5_gn_1_28341	-1.59333			Lsat_1_v5_gn_8_64781	-1.73045			Lsat_1_v5_gn_7_56381	1.77457
Lsat_1_v5_gn_2_116801	2.81896			Lsat_1_v5_gn_4_157020	1.66533			Lsat_1_v5_gn_9_87521	-1.71635			Lsat_1_v5_gn_8_141000	-2.19859
Lsat_1_v5_gn_2_125300	-1.61269			Lsat_1_v5_gn_4_161581	-1.61339			Lsat_1_v5_gn_9_123801	1.94583			Lsat_1_v5_gn_9_113620	-2.47417
Lsat_1_v5_gn_7_70960	-1.67158			Lsat_1_v5_gn_9_16300	-2.04279			Lsat_1_v5_gn_9_105960	1.7661			Lsat_1_v5_gn_9_80640	-1.73831
Lsat_1_v5_gn_9_18841	4.25746			Lsat_1_v5_gn_4_162180	-1.75753			Lsat_1_v5_gn_6_25301	-3.0162			Lsat_1_v5_gn_7_51181	2.05016
Lsat_1_v5_gn_5_55281	4.34831			Lsat_1_v5_gn_7_27461	3.77074			Lsat_1_v5_gn_9_8581	-2.80645			Lsat_1_v5_gn_1_13880	-2.92526
Lsat_1_v5_gn_9_14381	-1.14165			Lsat_1_v5_gn_3_40080	1.57628			Lsat_1_v5_gn_1_89100	3.52315			Lsat_1_v5_gn_8_102841	1.79643
Lsat_1_v5_gn_8_126280	1.11709			Lsat_1_v5_gn_6_28821	1.59559			Lsat_1_v5_gn_7_104661	-1.79781			Lsat_1_v5_gn_6_17740	-1.73084
Lsat_1_v5_gn_2_124880	2.24154			Lsat_1_v5_gn_5_173100	-1.96784			Lsat_1_v5_gn_2_47620	1.51422			Lsat_1_v5_gn_7_91781	-2.3731
Lsat_1_v5_gn_1_63561	1.33487			Lsat_1_v5_gn_5_102060	-1.66067			Lsat_1_v5_gn_8_103121	1.60709			Lsat_1_v5_gn_6_96600	-2.20294
Lsat_1_v5_gn_4_38740	1.87348			Lsat_1_v5_gn_6_100040	-1.54443			Lsat_1_v5_gn_3_56721	2.31628			Lsat_1_v5_gn_9_6621	1.75618
Lsat_1_v5_gn_3_6581	-1.53894			Lsat_1_v5_gn_7_32841	1.46137			Lsat_1_v5_gn_5_188520	5.08819			Lsat_1_v5_gn_5_25781	6.92774
Lsat_1_v5_gn_8_83061	-1.83781			Lsat_1_v5_gn_2_8861	-4.68332			Lsat_1_v5_gn_9_67581	-2.13301			Lsat_1_v5_gn_1_9961	-3.62186
Lsat_1_v5_gn_2_241	1.34776			Lsat_1_v5_gn_4_41641	-3.45529			Lsat_1_v5_gn_2_111881	-4.14266			Lsat_1_v5_gn_1_99961	-1.77664
Lsat_1_v5_gn_5_6221	2.62811			Lsat_1_v5_gn_4_81321	1.48791			Lsat_1_v5_gn_9_30680	Inf			Lsat_1_v5_gn_5_159621	-3.22875
Lsat_1_v5_gn_1_96721	-1.24111			Lsat_1_v5_gn_7_28421	-1.6353			Lsat_1_v5_gn_1_68280	-1.54183			Lsat_1_v5_gn_2_31920	-2.57973
Lsat_1_v5_gn_8_67921	1.17285			Lsat_1_v5_gn_7_95961	2.57744			Lsat_1_v5_gn_5_20880	-1.55782			Lsat_1_v5_gn_1_66260	2.33087
Lsat_1_v5_gn_7_110621	1.49288			Lsat_1_v5_gn_4_60660	2.81166			Lsat_1_v5_gn_7_87920	2.94729			Lsat_1_v5_gn_5_127421	-2.14214
Lsat_1_v5_gn_5_182940	1.67955			Lsat_1_v5_gn_6_24961	-2.27923			Lsat_1_v5_gn_1_89681	5.03788			Lsat_1_v5_gn_7_66960	1.84404
Lsat_1_v5_gn_4_183881	1.09834			Lsat_1_v5_gn_4_129880	1.64772			Lsat_1_v5_gn_8_69601	3.14232			Lsat_1_v5_gn_3_7921	-2.82607
Lsat_1_v5_gn_7_33460	-1.1727			Lsat_1_v5_gn_1_129921	-2.39617			Lsat_1_v5_gn_4_87701	-1.74488			Lsat_1_v5_gn_8_144561	-Inf
Lsat_1_v5_gn_7_11860	-1.5104			Lsat_1_v5_gn_3_68340	-1.58428			Lsat_1_v5_gn_5_31741	4.41529			Lsat_1_v5_gn_4_133401	2.18585
Lsat_1_v5_gn_5_67041	1.40054			Lsat_1_v5_gn_5_93640	-1.57534			Lsat_1_v5_gn_4_162920	3.56712			Lsat_1_v5_gn_2_136301	-2.58135
Lsat_1_v5_gn_4_91521	1.0608			Lsat_1_v5_gn_2_129700	2.04491			Lsat_1_v5_gn_1_840	-2.35948			Lsat_1_v5_gn_5_42660	-1.90199
Lsat_1_v5_gn_8_119500	-1.12367			Lsat_1_v5_gn_6_20460	-2.78132			Lsat_1_v5_gn_4_47521	3.34589			Lsat_1_v5_gn_5_99920	2.87313
Lsat_1_v5_gn_4_11741	-1.35929			Lsat_1_v5_gn_7_32241	4.06051			Lsat_1_v5_gn_5_114540	1.52842			Lsat_1_v5_gn_2_67821	-1.86088
Lsat_1_v5_gn_4_51301	3.29514			Lsat_1_v5_gn_6_115500	1.45057			Lsat_1_v5_gn_4_38920	-1.5962			Lsat_1_v5_gn_4_71301	Inf
Lsat_1_v5_gn_6_12120	-1.26865			Lsat_1_v5_gn_4_5661	1.49906			Lsat_1_v5_gn_1_73320	Inf			Lsat_1_v5_gn_5_157760	-1.81648
Lsat_1_v5_gn_4_56301	6.67372			Lsat_1_v5_gn_1_81660	-1.71621			Lsat_1_v5_gn_8_17501	Inf			Lsat_1_v5_gn_7_73881	-2.7126
Lsat_1_v5_gn_6_86741	-2.71039			Lsat_1_v5_gn_8_124041	2.33073			Lsat_1_v5_gn_9_73380	-3.74807			Lsat_1_v5_gn_9_5440	-1.69538
Lsat_1_v5_gn_1_31180	1.65267			Lsat_1_v5_gn_7_56381	1.50526			Lsat_1_v5_gn_4_84301	-1.55174			Lsat_1_v5_gn_5_191161	-1.8079
Lsat_1_v5_gn_8_34040	-1.20637			Lsat_1_v5_gn_7_17281	4.61017			Lsat_1_v5_gn_5_137160	-1.64247			Lsat_1_v5_gn_6_7360	2.02952
Lsat_1_v5_gn_1_95860	-3.31766			Lsat_1_v5_gn_2_124621	1.41453			Lsat_1_v5_gn_2_127581	-Inf			Lsat_1_v5_gn_9_47581	-2.13898
Lsat_1_v5_gn_1_15100	-1.74075			Lsat_1_v5_gn_3_3380	1.66968			Lsat_1_v5_gn_8_52560	3.28063			Lsat_1_v5_gn_1_69221	-1.94715
Lsat_1_v5_gn_7_111881	2.37995			Lsat_1_v5_gn_0_4301	2.13453			Lsat_1_v5_gn_4_3921	3.06236			Lsat_1_v5_gn_5_39260	1.89433
Lsat_1_v5_gn_3_58300	-1.70929			Lsat_1_v5_gn_8_144020	-1.98839			Lsat_1_v5_gn_5_50720	-2.66289			Lsat_1_v5_gn_4_164980	-2.86475
Lsat_1_v5_gn_8_134201	Inf			Lsat_1_v5_gn_5_132560	4.57908			Lsat_1_v5_gn_1_75300	-1.54397			Lsat_1_v5_gn_9_38660	-Inf
Lsat_1_v5_gn_2_86000	-Inf			Lsat_1_v5_gn_5_51241	-1.80284			Lsat_1_v5_gn_7_39260	5.93609			Lsat_1_v5_gn_4_83980	-3.59818
Lsat_1_v5_gn_1_5661	3.39883			Lsat_1_v5_gn_2_22101	-Inf			Lsat_1_v5_gn_8_138221	-3.85275			Lsat_1_v5_gn_7_57401	3.12905
Lsat_1_v5_gn_3_139900	1.1322			Lsat_1_v5_gn_4_173361	1.66824			Lsat_1_v5_gn_2_25421	-2.21313			Lsat_1_v5_gn_8_36401	-2.19028
Lsat_1_v5_gn_9_5801	1.19567			Lsat_1_v5_gn_8_60761	-1.62611			Lsat_1_v5_gn_9_9980	1.81117			Lsat_1_v5_gn_4_180981	2.51258
Lsat_1_v5_gn_9_81581	1.26912			Lsat_1_v5_gn_5_154020	4.53334			Lsat_1_v5_gn_2_50361	-1.61366			Lsat_1_v5_gn_6_91561	-2.87943
Lsat_1_v5_gn_5_53060	-1.18179			Lsat_1_v5_gn_1_97840	1.46978			Lsat_1_v5_gn_5_146100	8.33858			Lsat_1_v5_gn_1_123460	3.63831
Lsat_1_v5_gn_1_88920	-Inf			Lsat_1_v5_gn_8_13541	-1.5308			Lsat_1_v5_gn_6_93560	2.21773			Lsat_1_v5_gn_1_83041	1.98459
Lsat_1_v5_gn_2_90560	1.39366			Lsat_1_v5_gn_6_32480	1.35634			Lsat_1_v5_gn_9_33821	2.12899			Lsat_1_v5_gn_8_104541	4.91647
Lsat_1_v5_gn_5_109081	-2.69312			Lsat_1_v5_gn_5_47341	1.47987			Lsat_1_v5_gn_5_100341	Inf			Lsat_1_v5_gn_6_11501	5.57584
Lsat_1_v5_gn_7_72920	2.79771			Lsat_1_v5_gn_6_26061	-1.57985			Lsat_1_v5_gn_5_153480	-2.18755			Lsat_1_v5_gn_6_95300	-2.20082
Lsat_1_v5_gn_7_11780	1.852			Lsat_1_v5_gn_5_152381	-3.52827			Lsat_1_v5_gn_7_88281	-2.55095			Lsat_1_v5_gn_9_124861	-1.93182
Lsat_1_v5_gn_4_174621	3.24695			Lsat_1_v5_gn_8_160361	-1.85895			Lsat_1_v5_gn_7_86080	-1.51243			Lsat_1_v5_gn_4_156941	2.0388
Lsat_1_v5_gn_1_68380	2.77583			Lsat_1_v5_gn_8_159861	1.50351			Lsat_1_v5_gn_2_6220	4.26731			Lsat_1_v5_gn_3_39360	-Inf
Lsat_1_v5_gn_3_65141	-1.37907			Lsat_1_v5_gn_2_95180	Inf			Lsat_1_v5_gn_9_80800	-3.93791			Lsat_1_v5_gn_1_81660	-2.01451
Lsat_1_v5_gn_2_88141	-1.34607			Lsat_1_v5_gn_9_66461	4.81708			Lsat_1_v5_gn_9_20320	5.36138			Lsat_1_v5_gn_2_89640	-4.40013
Lsat_1_v5_gn_4_30001	-5.33788			Lsat_1_v5_gn_6_26180	2.82649			Lsat_1_v5_gn_5_60860	3.87023			Lsat_1_v5_gn_6_99280	-4.16174
Lsat_1_v5_gn_3_6681	1.08123			Lsat_1_v5_gn_6_31481	4.10945			Lsat_1_v5_gn_9_32500	2.40349			Lsat_1_v5_gn_8_98961	1.87242
Lsat_1_v5_gn_8_57381	2.41446			Lsat_1_v5_gn_3_29540	-4.20596			Lsat_1_v5_gn_9_95921	1.68972			Lsat_1_v5_gn_7_24140	-1.92443
Lsat_1_v5_gn_7_104141	1.589			Lsat_1_v5_gn_1_37160	2.28253			Lsat_1_v5_gn_7_91241	1.52889			Lsat_1_v5_gn_9_85400	3.98376
Lsat_1_v5_gn_5_126760	3.68588			Lsat_1_v5_gn_9_94980	-2.30462			Lsat_1_v5_gn_8_85320	-1.70508			Lsat_1_v5_gn_2_19760	1.71345
Lsat_1_v5_gn_9_40260	-1.85686			Lsat_1_v5_gn_1_9961	-2.93082			Lsat_1_v5_gn_6_115781	2.01563			Lsat_1_v5_gn_4_106240	-2.38231
Lsat_1_v5_gn_4_58361	-1.42952			Lsat_1_v5_gn_2_91441	-5.96886			Lsat_1_v5_gn_1_14260	-1.51317			Lsat_1_v5_gn_8_138060	-5.57083
Lsat_1_v5_gn_5_174621	-1.68122			Lsat_1_v5_gn_7_49541	-1.5772			Lsat_1_v5_gn_8_23661	1.82608			Lsat_1_v5_gn_2_123641	-2.28471
Lsat_1_v5_gn_9_88840	1.42236			Lsat_1_v5_gn_8_165441	-3.34139			Lsat_1_v5_gn_6_38521	Inf			Lsat_1_v5_gn_2_88141	-3.57736
Lsat_1_v5_gn_2_15841	1.25242			Lsat_1_v5_gn_2_116801	2.2447			Lsat_1_v5_gn_3_27320	4.99973			Lsat_1_v5_gn_5_67800	-2.12263
Lsat_1_v5_gn_1_91720	-1.53217			Lsat_1_v5_gn_2_62900	-1.63927			Lsat_1_v5_gn_8_2401	4.64786			Lsat_1_v5_gn_5_72560	-3.32778
Lsat_1_v5_gn_5_1780	-1.19797			Lsat_1_v5_gn_5_29901	2.99866			Lsat_1_v5_gn_6_108521	1.74467			Lsat_1_v5_gn_5_76560	2.61934
Lsat_1_v5_gn_9_100541	1.58453			Lsat_1_v5_gn_7_100541	2.24728			Lsat_1_v5_gn_8_14780	-1.59525			Lsat_1_v5_gn_5_63320	1.88009
Lsat_1_v5_gn_4_16921	2.0403			Lsat_1_v5_gn_5_18120	-5.28981			Lsat_1_v5_gn_7_72920	Inf			Lsat_1_v5_gn_3_33800	-1.89113
Lsat_1_v5_gn_2_37221	1.498			Lsat_1_v5_gn_8_131420	1.45579			Lsat_1_v5_gn_5_10860	2.13126			Lsat_1_v5_gn_6_39681	2.9082
Lsat_1_v5_gn_9_7041	-1.25203			Lsat_1_v5_gn_6_45200	Inf			Lsat_1_v5_gn_3_24441	-1.52798			Lsat_1_v5_gn_7_95520	2.25573
Lsat_1_v5_gn_4_70841	2.68829			Lsat_1_v5_gn_3_75100	-1.62521			Lsat_1_v5_gn_2_57520	Inf			Lsat_1_v5_gn_1_3720	7.56596
Lsat_1_v5_gn_3_37640	1.3733			Lsat_1_v5_gn_4_127960	1.584			Lsat_1_v5_gn_1_26421	2.01381			Lsat_1_v5_gn_3_140620	-3.12145
Lsat_1_v5_gn_6_26261	-1.17339			Lsat_1_v5_gn_3_117680	-2.39055			Lsat_1_v5_gn_1_54721	1.93418			Lsat_1_v5_gn_4_14360	1.7293
Lsat_1_v5_gn_3_80881	3.142			Lsat_1_v5_gn_6_57961	1.49867			Lsat_1_v5_gn_7_39020	2.05737			Lsat_1_v5_gn_2_129441	4.36199
Lsat_1_v5_gn_7_102241	-1.19458			Lsat_1_v5_gn_3_980	1.71561			Lsat_1_v5_gn_9_81461	Inf			Lsat_1_v5_gn_1_57120	-1.72747
Lsat_1_v5_gn_3_96320	2.48689			Lsat_1_v5_gn_5_166580	1.65715			Lsat_1_v5_gn_3_132101	1.8074			Lsat_1_v5_gn_4_20261	Inf
Lsat_1_v5_gn_3_15840	1.29484			Lsat_1_v5_gn_5_149161	1.50713			Lsat_1_v5_gn_1_128621	-1.99052			Lsat_1_v5_gn_6_59580	1.70915
Lsat_1_v5_gn_8_43101	1.23744			Lsat_1_v5_gn_9_115921	2.10099			Lsat_1_v5_gn_5_185760	2.99775			Lsat_1_v5_gn_5_52101	-5.00908
Lsat_1_v5_gn_1_15321	1.79025			Lsat_1_v5_gn_7_91501	-2.86177			Lsat_1_v5_gn_5_60361	-1.51978			Lsat_1_v5_gn_9_68620	1.72473
Lsat_1_v5_gn_8_68201	1.37361			Lsat_1_v5_gn_4_152320	1.76955			Lsat_1_v5_gn_5_58541	Inf			Lsat_1_v5_gn_7_25320	1.79091
Lsat_1_v5_gn_3_49081	-1.75637			Lsat_1_v5_gn_6_117861	1.46333			Lsat_1_v5_gn_5_30481	-1.58985			Lsat_1_v5_gn_5_74680	1.71866
Lsat_1_v5_gn_9_53861	-1.45028			Lsat_1_v5_gn_5_165480	-1.814			Lsat_1_v5_gn_2_31020	-2.64963			Lsat_1_v5_gn_9_19820	Inf
Lsat_1_v5_gn_2_133560	-3.69092			Lsat_1_v5_gn_4_176020	-2.10462			Lsat_1_v5_gn_7_17901	2.62676			Lsat_1_v5_gn_1_12340	-2.16529
Lsat_1_v5_gn_4_171601	1.79725			Lsat_1_v5_gn_1_32360	1.55893			Lsat_1_v5_gn_5_32440	-1.58814			Lsat_1_v5_gn_4_42880	2.41627
Lsat_1_v5_gn_9_83640	1.19127			Lsat_1_v5_gn_4_185401	-1.65489			Lsat_1_v5_gn_8_133141	2.05122			Lsat_1_v5_gn_5_105200	-2.17149
Lsat_1_v5_gn_3_19461	2.4395			Lsat_1_v5_gn_3_56401	-1.43877			Lsat_1_v5_gn_4_16880	3.08319			Lsat_1_v5_gn_4_25961	-1.83287
Lsat_1_v5_gn_3_3380	1.22706			Lsat_1_v5_gn_6_4901	1.73922			Lsat_1_v5_gn_5_174481	Inf			Lsat_1_v5_gn_1_31041	-1.91384
Lsat_1_v5_gn_5_139160	-1.24943			Lsat_1_v5_gn_4_154881	-2.6712			Lsat_1_v5_gn_1_38421	-1.66816			Lsat_1_v5_gn_4_5380	-3.31277
Lsat_1_v5_gn_1_119080	-1.89538			Lsat_1_v5_gn_4_183200	-Inf			Lsat_1_v5_gn_8_44900	1.77462			Lsat_1_v5_gn_8_83340	2.05915
Lsat_1_v5_gn_4_5960	1.63743			Lsat_1_v5_gn_5_190740	-1.77784			Lsat_1_v5_gn_5_120361	1.93774			Lsat_1_v5_gn_6_28260	-1.93501
Lsat_1_v5_gn_1_40201	-1.2771			Lsat_1_v5_gn_1_77001	1.46495			Lsat_1_v5_gn_3_134041	6.20192			Lsat_1_v5_gn_3_70661	1.71472
Lsat_1_v5_gn_2_28000	3.58256			Lsat_1_v5_gn_5_301	-3.81636			Lsat_1_v5_gn_2_115281	-1.53109			Lsat_1_v5_gn_2_3840	-1.89102
Lsat_1_v5_gn_4_30200	-1.13429			Lsat_1_v5_gn_4_158780	1.77434			Lsat_1_v5_gn_7_103561	6.81139			Lsat_1_v5_gn_4_27940	-1.87761
Lsat_1_v5_gn_1_120661	-1.31742			Lsat_1_v5_gn_8_38801	1.43851			Lsat_1_v5_gn_4_69300	-1.85104			Lsat_1_v5_gn_9_20480	1.71163
Lsat_1_v5_gn_5_168460	1.03856			Lsat_1_v5_gn_2_34301	-1.48315			Lsat_1_v5_gn_7_3801	-1.52729			Lsat_1_v5_gn_1_75620	-3.13319
Lsat_1_v5_gn_4_28901	-1.86516			Lsat_1_v5_gn_2_113301	1.915			Lsat_1_v5_gn_8_99781	-Inf			Lsat_1_v5_gn_3_21881	-1.75526
Lsat_1_v5_gn_8_8981	1.96576			Lsat_1_v5_gn_2_124280	-Inf			Lsat_1_v5_gn_7_64800	4.88073			Lsat_1_v5_gn_4_162541	5.46435
Lsat_1_v5_gn_2_50320	1.45454			Lsat_1_v5_gn_2_115281	-1.52526			Lsat_1_v5_gn_4_114440	1.9831			Lsat_1_v5_gn_6_10280	2.53915
Lsat_1_v5_gn_8_40101	1.1789			Lsat_1_v5_gn_2_49961	1.59285			Lsat_1_v5_gn_9_3701	-1.51806			Lsat_1_v5_gn_6_25121	-2.01554
Lsat_1_v5_gn_5_132120	-2.95122			Lsat_1_v5_gn_9_46880	1.42957			Lsat_1_v5_gn_9_15721	1.68352			Lsat_1_v5_gn_7_87300	11.0239
Lsat_1_v5_gn_5_160741	-1.92615			Lsat_1_v5_gn_4_74700	-1.87637			Lsat_1_v5_gn_6_115140	-2.4091			Lsat_1_v5_gn_4_21941	7.16312
Lsat_1_v5_gn_2_111720	-1.23985			Lsat_1_v5_gn_4_107261	1.42724			Lsat_1_v5_gn_3_113220	-2.659			Lsat_1_v5_gn_2_76261	2.1342
Lsat_1_v5_gn_9_90720	-1.19957			Lsat_1_v5_gn_5_27561	-1.51018			Lsat_1_v5_gn_8_19660	Inf			Lsat_1_v5_gn_7_82961	1.71937
Lsat_1_v5_gn_2_121400	1.04288			Lsat_1_v5_gn_5_32481	-1.55339			Lsat_1_v5_gn_6_45380	-2.69519			Lsat_1_v5_gn_3_18460	-1.97464
Lsat_1_v5_gn_8_158900	-4.80713			Lsat_1_v5_gn_0_7601	1.51757			Lsat_1_v5_gn_6_4181	1.74186			Lsat_1_v5_gn_7_19661	-1.86832
Lsat_1_v5_gn_7_58260	1.31657			Lsat_1_v5_gn_5_189341	-1.62242			Lsat_1_v5_gn_3_82721	6.38755			Lsat_1_v5_gn_3_120981	-1.96803
Lsat_1_v5_gn_5_114700	2.62336			Lsat_1_v5_gn_2_87781	-1.92524			Lsat_1_v5_gn_3_38180	-2.29569			Lsat_1_v5_gn_4_38920	-1.86359
Lsat_1_v5_gn_9_47281	2.64008			Lsat_1_v5_gn_4_114161	-Inf			Lsat_1_v5_gn_7_88121	2.97995			Lsat_1_v5_gn_5_102341	-4.60057
Lsat_1_v5_gn_2_18380	Inf			Lsat_1_v5_gn_4_39420	-2.12101			Lsat_1_v5_gn_9_89280	-1.50541			Lsat_1_v5_gn_5_41441	-1.66529
Lsat_1_v5_gn_8_124840	3.04919			Lsat_1_v5_gn_6_65481	1.53614			Lsat_1_v5_gn_2_134361	1.85834			Lsat_1_v5_gn_2_90820	2.04712
Lsat_1_v5_gn_5_34141	1.31369			Lsat_1_v5_gn_7_41580	Inf			Lsat_1_v5_gn_8_6520	-1.5487			Lsat_1_v5_gn_1_89100	3.72477
Lsat_1_v5_gn_1_64221	1.14468			Lsat_1_v5_gn_2_38521	-1.50787			Lsat_1_v5_gn_5_97160	-2.58592			Lsat_1_v5_gn_9_36081	2.72191
Lsat_1_v5_gn_2_96400	-1.12808			Lsat_1_v5_gn_3_98441	-1.84616			Lsat_1_v5_gn_4_127821	Inf			Lsat_1_v5_gn_4_28041	1.88384
Lsat_1_v5_gn_3_68441	-4.94301			Lsat_1_v5_gn_7_3801	-2.74703			Lsat_1_v5_gn_2_19960	2.12117			Lsat_1_v5_gn_2_71880	-2.05348
Lsat_1_v5_gn_1_7820	2.31279			Lsat_1_v5_gn_5_139061	-1.51316			Lsat_1_v5_gn_3_138021	-4.20405			Lsat_1_v5_gn_2_87781	-2.54988
Lsat_1_v5_gn_6_91781	4.71211			Lsat_1_v5_gn_8_40680	1.41656			Lsat_1_v5_gn_4_149040	Inf			Lsat_1_v5_gn_8_148880	-Inf
Lsat_1_v5_gn_5_78461	-1.34274			Lsat_1_v5_gn_1_112541	1.52835			Lsat_1_v5_gn_5_45400	-1.51812			Lsat_1_v5_gn_3_31061	-2.0829
Lsat_1_v5_gn_6_5920	2.59493			Lsat_1_v5_gn_5_56320	-1.98137			Lsat_1_v5_gn_2_101540	Inf			Lsat_1_v5_gn_5_62861	Inf
Lsat_1_v5_gn_2_24360	-1.44531			Lsat_1_v5_gn_4_41921	-2.27568			Lsat_1_v5_gn_8_20860	-1.62562			Lsat_1_v5_gn_7_106360	-2.13208
Lsat_1_v5_gn_5_158421	-1.13346			Lsat_1_v5_gn_5_122361	2.02048			Lsat_1_v5_gn_6_17980	-1.62423			Lsat_1_v5_gn_8_150280	5.25089
Lsat_1_v5_gn_7_34821	-1.7691			Lsat_1_v5_gn_7_57100	-1.91723			Lsat_1_v5_gn_4_2440	-1.76582			Lsat_1_v5_gn_3_133761	-2.23659
Lsat_1_v5_gn_7_3280	-2.80742			Lsat_1_v5_gn_8_32820	-1.56764			Lsat_1_v5_gn_7_52921	Inf			Lsat_1_v5_gn_2_116501	-1.75903
Lsat_1_v5_gn_3_13640	-1.33784			Lsat_1_v5_gn_3_119900	-2.61722			Lsat_1_v5_gn_1_44721	6.14238			Lsat_1_v5_gn_9_42380	-2.66675
Lsat_1_v5_gn_5_108221	-Inf			Lsat_1_v5_gn_2_116240	-1.97872			Lsat_1_v5_gn_9_64940	-1.52036			Lsat_1_v5_gn_8_128280	-3.74239
Lsat_1_v5_gn_7_103301	1.28933			Lsat_1_v5_gn_8_2381	2.21161			Lsat_1_v5_gn_7_111041	-1.5341			Lsat_1_v5_gn_2_62940	2.55197
Lsat_1_v5_gn_9_83540	1.56277			Lsat_1_v5_gn_6_58961	Inf			Lsat_1_v5_gn_3_56960	1.71961			Lsat_1_v5_gn_8_50900	-2.18127
Lsat_1_v5_gn_5_177000	Inf			Lsat_1_v5_gn_8_101640	-1.71206			Lsat_1_v5_gn_7_95440	-1.53764			Lsat_1_v5_gn_7_5460	1.71014
Lsat_1_v5_gn_6_77061	1.92467			Lsat_1_v5_gn_9_27380	-1.94271			Lsat_1_v5_gn_8_34821	-1.88451			Lsat_1_v5_gn_6_108800	-Inf
Lsat_1_v5_gn_3_40701	5.13306			Lsat_1_v5_gn_3_65141	-2.41134			Lsat_1_v5_gn_1_4680	2.44128			Lsat_1_v5_gn_3_28081	-2.34504
Lsat_1_v5_gn_6_97000	1.03196			Lsat_1_v5_gn_2_95580	-1.94666			Lsat_1_v5_gn_9_65460	-1.98802			Lsat_1_v5_gn_8_42581	2.75852
Lsat_1_v5_gn_3_34361	1.68909			Lsat_1_v5_gn_2_108380	-3.60454			Lsat_1_v5_gn_9_5660	1.60911			Lsat_1_v5_gn_2_106500	2.08916
Lsat_1_v5_gn_2_83360	-1.33443			Lsat_1_v5_gn_2_16081	-1.51875			Lsat_1_v5_gn_9_92580	4.38973			Lsat_1_v5_gn_4_18460	1.83016
Lsat_1_v5_gn_7_20000	-2.02196			Lsat_1_v5_gn_3_53020	1.87129			Lsat_1_v5_gn_4_91301	-1.55516			Lsat_1_v5_gn_4_147121	-1.9898
Lsat_1_v5_gn_6_49101	-1.30737			Lsat_1_v5_gn_3_28081	-1.8929			Lsat_1_v5_gn_5_189020	-2.53663			Lsat_1_v5_gn_6_6941	-2.16044
Lsat_1_v5_gn_1_9501	-2.86974			Lsat_1_v5_gn_2_96161	4.57199			Lsat_1_v5_gn_4_107320	-1.50637			Lsat_1_v5_gn_6_26180	4.41776
Lsat_1_v5_gn_2_106221	1.09871			Lsat_1_v5_gn_4_28041	1.58935			Lsat_1_v5_gn_4_181920	5.35715			Lsat_1_v5_gn_8_60761	-1.85324
Lsat_1_v5_gn_9_59420	1.28087			Lsat_1_v5_gn_9_82461	1.74278			Lsat_1_v5_gn_7_106740	-1.51263			Lsat_1_v5_gn_9_61301	3.18753
Lsat_1_v5_gn_6_116121	-1.12906			Lsat_1_v5_gn_8_164660	-1.79272			Lsat_1_v5_gn_3_94360	2.52707			Lsat_1_v5_gn_3_9721	-2.42959
Lsat_1_v5_gn_7_15520	2.20656			Lsat_1_v5_gn_1_85441	-2.02405			Lsat_1_v5_gn_5_188000	-1.85234			Lsat_1_v5_gn_6_33220	-2.083
Lsat_1_v5_gn_5_149040	2.42882			Lsat_1_v5_gn_2_109221	1.43773			Lsat_1_v5_gn_4_170780	3.15987			Lsat_1_v5_gn_8_125881	-1.69612
Lsat_1_v5_gn_7_80581	1.47013			Lsat_1_v5_gn_9_81441	Inf			Lsat_1_v5_gn_8_133061	1.74015			Lsat_1_v5_gn_2_133700	Inf
Lsat_1_v5_gn_7_97640	-2.38447			Lsat_1_v5_gn_9_55081	-4.90222			Lsat_1_v5_gn_2_32401	3.52339			Lsat_1_v5_gn_3_86920	2.61446
Lsat_1_v5_gn_4_173361	1.22628			Lsat_1_v5_gn_5_128860	-Inf			Lsat_1_v5_gn_6_11721	-1.46952			Lsat_1_v5_gn_4_8760	1.72838
Lsat_1_v5_gn_7_42621	1.333			Lsat_1_v5_gn_2_120441	4.87867			Lsat_1_v5_gn_4_126681	-3.26923			Lsat_1_v5_gn_5_26741	-1.70106
Lsat_1_v5_gn_8_137820	3.42598			Lsat_1_v5_gn_5_170480	1.50014			Lsat_1_v5_gn_9_73760	Inf			Lsat_1_v5_gn_5_177840	-3.09621
Lsat_1_v5_gn_8_4880	2.07919			Lsat_1_v5_gn_7_27220	1.46452			Lsat_1_v5_gn_8_157520	Inf			Lsat_1_v5_gn_2_90981	-5.04896
Lsat_1_v5_gn_4_63581	-1.66747			Lsat_1_v5_gn_1_75620	-2.60108			Lsat_1_v5_gn_5_2120	-1.85249			Lsat_1_v5_gn_9_50301	4.02328
Lsat_1_v5_gn_6_26280	-1.54975			Lsat_1_v5_gn_1_106620	-3.39137			Lsat_1_v5_gn_8_78760	-1.88277			Lsat_1_v5_gn_1_21220	4.29451
Lsat_1_v5_gn_8_109520	2.31181			Lsat_1_v5_gn_2_119480	1.70152			Lsat_1_v5_gn_4_111140	Inf			Lsat_1_v5_gn_8_118000	-1.74942
Lsat_1_v5_gn_4_100101	1.16681			Lsat_1_v5_gn_9_14381	-1.43632			Lsat_1_v5_gn_4_109621	-1.69959			Lsat_1_v5_gn_4_5421	1.78995
Lsat_1_v5_gn_2_1721	1.29218			Lsat_1_v5_gn_9_3480	-1.56114			Lsat_1_v5_gn_9_22980	1.85673			Lsat_1_v5_gn_8_19781	2.15049
Lsat_1_v5_gn_1_42621	Inf			Lsat_1_v5_gn_4_136340	-3.03305			Lsat_1_v5_gn_8_93540	5.79368			Lsat_1_v5_gn_2_31480	-1.82029
Lsat_1_v5_gn_4_69540	-1.70873			Lsat_1_v5_gn_8_61661	1.45258			Lsat_1_v5_gn_2_5401	-Inf			Lsat_1_v5_gn_4_105600	1.72334
Lsat_1_v5_gn_7_34361	-2.15955			Lsat_1_v5_gn_6_33220	-2.44221			Lsat_1_v5_gn_7_91781	-1.74729			Lsat_1_v5_gn_2_84220	-1.78513
Lsat_1_v5_gn_9_97501	-1.23167			Lsat_1_v5_gn_2_85661	3.23592			Lsat_1_v5_gn_3_46200	-1.61734			Lsat_1_v5_gn_5_153900	2.9527
Lsat_1_v5_gn_3_15361	-1.23166			Lsat_1_v5_gn_5_81400	1.4361			Lsat_1_v5_gn_5_102341	-2.58954			Lsat_1_v5_gn_1_43181	3.35741
Lsat_1_v5_gn_2_92421	1.65212			Lsat_1_v5_gn_6_49820	1.50484			Lsat_1_v5_gn_7_17040	-3.05203			Lsat_1_v5_gn_9_113420	3.26065
Lsat_1_v5_gn_9_41180	-1.66985			Lsat_1_v5_gn_7_92260	1.42385			Lsat_1_v5_gn_4_171601	2.98463			Lsat_1_v5_gn_2_47140	1.91705
Lsat_1_v5_gn_1_64540	-3.09715			Lsat_1_v5_gn_2_31480	-1.53365			Lsat_1_v5_gn_3_57261	3.24513			Lsat_1_v5_gn_8_11321	-1.71396
Lsat_1_v5_gn_5_55761	-3.09641			Lsat_1_v5_gn_9_105840	-1.84303			Lsat_1_v5_gn_7_114400	-1.49086			Lsat_1_v5_gn_4_105580	-1.84592
Lsat_1_v5_gn_7_105861	-1.59123			Lsat_1_v5_gn_5_127401	-1.92546			Lsat_1_v5_gn_8_3841	-1.50022			Lsat_1_v5_gn_5_140720	1.84761
Lsat_1_v5_gn_8_13781	2.9976			Lsat_1_v5_gn_5_13320	-1.96924			Lsat_1_v5_gn_7_30880	6.50996			Lsat_1_v5_gn_5_105121	-1.72034
Lsat_1_v5_gn_4_162821	1.36891			Lsat_1_v5_gn_9_10001	1.83462			Lsat_1_v5_gn_1_67800	3.31296			Lsat_1_v5_gn_2_115441	-1.66724
Lsat_1_v5_gn_1_22040	1.74471			Lsat_1_v5_gn_9_117561	3.57475			Lsat_1_v5_gn_5_3021	-1.58325			Lsat_1_v5_gn_5_116940	2.50532
Lsat_1_v5_gn_9_40341	-1.14492			Lsat_1_v5_gn_7_114941	1.99345			Lsat_1_v5_gn_4_101080	4.19472			Lsat_1_v5_gn_2_62240	-Inf
Lsat_1_v5_gn_3_28580	1.64809			Lsat_1_v5_gn_2_133440	2.90682			Lsat_1_v5_gn_2_75201	1.76336			Lsat_1_v5_gn_2_116240	-1.86441
Lsat_1_v5_gn_5_175501	-2.79499			Lsat_1_v5_gn_2_620	-2.10686			Lsat_1_v5_gn_3_34361	4.47432			Lsat_1_v5_gn_7_15820	2.61024
Lsat_1_v5_gn_9_82660	1.9293			Lsat_1_v5_gn_2_29860	1.93625			Lsat_1_v5_gn_1_93440	-5.86337			Lsat_1_v5_gn_8_49481	2.10383
Lsat_1_v5_gn_5_181161	-1.40896			Lsat_1_v5_gn_9_42380	-2.88424			Lsat_1_v5_gn_2_65780	-1.47365			Lsat_1_v5_gn_1_21761	2.20642
Lsat_1_v5_gn_8_157261	1.05309			Lsat_1_v5_gn_3_86620	-1.8273			Lsat_1_v5_gn_3_15201	-1.56077			Lsat_1_v5_gn_4_137741	-1.80964
Lsat_1_v5_gn_4_24960	1.46618			Lsat_1_v5_gn_7_26661	1.48288			Lsat_1_v5_gn_1_119601	3.76599			Lsat_1_v5_gn_6_11721	-1.67852
Lsat_1_v5_gn_6_100040	-1.16456			Lsat_1_v5_gn_6_24200	1.59884			Lsat_1_v5_gn_1_29400	Inf			Lsat_1_v5_gn_6_35421	2.37632
Lsat_1_v5_gn_2_98320	-1.24352			Lsat_1_v5_gn_2_128021	2.80868			Lsat_1_v5_gn_5_86540	-1.47138			Lsat_1_v5_gn_5_32461	-1.71912
Lsat_1_v5_gn_4_83181	2.77865			Lsat_1_v5_gn_6_5340	1.81833			Lsat_1_v5_gn_2_27540	2.7331			Lsat_1_v5_gn_8_11521	5.41266
Lsat_1_v5_gn_9_118581	1.13918			Lsat_1_v5_gn_9_63501	-1.89768			Lsat_1_v5_gn_5_71041	Inf			Lsat_1_v5_gn_8_21800	-2.76781
Lsat_1_v5_gn_9_52001	-1.15007			Lsat_1_v5_gn_8_89880	-2.5443			Lsat_1_v5_gn_3_53001	3.83624			Lsat_1_v5_gn_4_3761	Inf
Lsat_1_v5_gn_9_103961	3.45539			Lsat_1_v5_gn_4_32960	1.53899			Lsat_1_v5_gn_7_58260	1.76665			Lsat_1_v5_gn_4_124900	2.4693
Lsat_1_v5_gn_2_94140	-1.12739			Lsat_1_v5_gn_8_65481	-1.51676			Lsat_1_v5_gn_4_17020	1.87503			Lsat_1_v5_gn_6_107180	1.92843
Lsat_1_v5_gn_3_7621	-1.15413			Lsat_1_v5_gn_6_49181	-2.70541			Lsat_1_v5_gn_2_84360	-4.7886			Lsat_1_v5_gn_9_2661	1.95908
Lsat_1_v5_gn_2_99221	-2.55391			Lsat_1_v5_gn_8_92780	-2.7409			Lsat_1_v5_gn_9_20121	3.23776			Lsat_1_v5_gn_3_44940	Inf
Lsat_1_v5_gn_1_82301	-1.11556			Lsat_1_v5_gn_1_91381	7.1409			Lsat_1_v5_gn_4_115141	3.8762			Lsat_1_v5_gn_7_45641	-2.42941
Lsat_1_v5_gn_5_186821	1.26576			Lsat_1_v5_gn_8_123820	1.77264			Lsat_1_v5_gn_4_27540	6.50784			Lsat_1_v5_gn_6_58881	-1.72077
Lsat_1_v5_gn_4_183200	-3.03354			Lsat_1_v5_gn_1_102180	2.53065			Lsat_1_v5_gn_9_70860	-4.32593			Lsat_1_v5_gn_1_7161	-1.68041
Lsat_1_v5_gn_2_62600	1.25644			Lsat_1_v5_gn_3_139201	-2.18941			Lsat_1_v5_gn_1_34061	-2.25973			Lsat_1_v5_gn_8_89880	-2.82936
Lsat_1_v5_gn_5_13221	-1.20721			Lsat_1_v5_gn_7_81460	-Inf			Lsat_1_v5_gn_2_113161	Inf			Lsat_1_v5_gn_5_31600	-4.01976
Lsat_1_v5_gn_8_106940	-1.14691			Lsat_1_v5_gn_7_6320	-1.75079			Lsat_1_v5_gn_8_34221	1.92013			Lsat_1_v5_gn_9_19800	Inf
Lsat_1_v5_gn_4_170180	-1.28592			Lsat_1_v5_gn_3_76181	-1.80003			Lsat_1_v5_gn_8_159861	1.52814			Lsat_1_v5_gn_8_14040	-1.66129
Lsat_1_v5_gn_4_105781	1.64479			Lsat_1_v5_gn_7_42121	1.46762			Lsat_1_v5_gn_6_75581	Inf			Lsat_1_v5_gn_5_30201	Inf
Lsat_1_v5_gn_3_27201	-2.41244			Lsat_1_v5_gn_1_46500	1.56731			Lsat_1_v5_gn_6_24961	-1.70979			Lsat_1_v5_gn_5_65300	Inf
Lsat_1_v5_gn_8_48960	4.07066			Lsat_1_v5_gn_4_173241	-2.87306			Lsat_1_v5_gn_5_21481	2.09221			Lsat_1_v5_gn_1_120281	2.12818
Lsat_1_v5_gn_3_8260	1.15746			Lsat_1_v5_gn_4_33340	1.81066			Lsat_1_v5_gn_1_52021	-1.51672			Lsat_1_v5_gn_9_16941	-1.83971
Lsat_1_v5_gn_1_9061	1.2022			Lsat_1_v5_gn_7_77580	-2.98843			Lsat_1_v5_gn_4_108620	4.2703			Lsat_1_v5_gn_5_110760	-1.68891
Lsat_1_v5_gn_5_183141	1.17321			Lsat_1_v5_gn_8_114360	1.58299			Lsat_1_v5_gn_1_15321	3.18217			Lsat_1_v5_gn_2_70140	-Inf
Lsat_1_v5_gn_6_42521	2.68704			Lsat_1_v5_gn_8_90180	5.12567			Lsat_1_v5_gn_0_15700	Inf			Lsat_1_v5_gn_9_6441	-1.88512
Lsat_1_v5_gn_8_23381	-1.12227			Lsat_1_v5_gn_1_58821	1.81215			Lsat_1_v5_gn_2_102340	Inf			Lsat_1_v5_gn_3_48860	-5.48584
Lsat_1_v5_gn_8_51501	-Inf			Lsat_1_v5_gn_8_13020	1.52386			Lsat_1_v5_gn_8_15240	1.67353			Lsat_1_v5_gn_2_94241	-2.84361
Lsat_1_v5_gn_8_32880	1.55541			Lsat_1_v5_gn_9_45660	-1.46605			Lsat_1_v5_gn_6_54541	3.60934			Lsat_1_v5_gn_8_61480	-2.05809
Lsat_1_v5_gn_3_47940	3.14995			Lsat_1_v5_gn_8_29280	1.86169			Lsat_1_v5_gn_8_74461	1.51963			Lsat_1_v5_gn_7_112100	-1.79859
Lsat_1_v5_gn_1_106381	Inf			Lsat_1_v5_gn_9_104521	-2.76564			Lsat_1_v5_gn_4_183360	-5.86892			Lsat_1_v5_gn_2_77400	-1.72122
Lsat_1_v5_gn_2_108021	-1.27416			Lsat_1_v5_gn_1_14381	-1.47936			Lsat_1_v5_gn_9_124861	-1.5593			Lsat_1_v5_gn_4_162920	5.24858
Lsat_1_v5_gn_8_48481	1.78822			Lsat_1_v5_gn_2_129281	1.45856			Lsat_1_v5_gn_2_57301	6.93284			Lsat_1_v5_gn_8_78460	-2.68081
Lsat_1_v5_gn_1_91880	Inf			Lsat_1_v5_gn_6_112960	3.11385			Lsat_1_v5_gn_9_60581	Inf			Lsat_1_v5_gn_5_117400	2.2857
Lsat_1_v5_gn_2_78460	-1.66378			Lsat_1_v5_gn_6_38501	4.25238			Lsat_1_v5_gn_8_56641	-1.60248			Lsat_1_v5_gn_5_146061	-2.64132
Lsat_1_v5_gn_3_25221	4.03235			Lsat_1_v5_gn_4_71281	1.51087			Lsat_1_v5_gn_7_65241	-1.58329			Lsat_1_v5_gn_6_20501	Inf
Lsat_1_v5_gn_7_42480	2.35987			Lsat_1_v5_gn_9_21641	2.0069			Lsat_1_v5_gn_6_62421	-1.61734			Lsat_1_v5_gn_4_38360	2.62185
Lsat_1_v5_gn_7_111020	-1.40536			Lsat_1_v5_gn_2_76540	-2.36082			Lsat_1_v5_gn_8_44260	-1.64599			Lsat_1_v5_gn_8_95440	-1.88891
Lsat_1_v5_gn_1_56901	1.66331			Lsat_1_v5_gn_0_7581	2.11336			Lsat_1_v5_gn_6_61660	-1.4959			Lsat_1_v5_gn_6_31581	-1.66004
Lsat_1_v5_gn_1_53200	-2.13614			Lsat_1_v5_gn_0_37201	-2.14227			Lsat_1_v5_gn_5_152381	-1.60886			Lsat_1_v5_gn_8_33100	1.95304
Lsat_1_v5_gn_1_93020	1.39841			Lsat_1_v5_gn_9_9201	-Inf			Lsat_1_v5_gn_9_123500	1.54075			Lsat_1_v5_gn_4_80721	-Inf
Lsat_1_v5_gn_6_71420	-1.15308			Lsat_1_v5_gn_9_980	-3.33466			Lsat_1_v5_gn_3_55121	-5.16254			Lsat_1_v5_gn_6_22121	Inf
Lsat_1_v5_gn_8_18160	1.45393			Lsat_1_v5_gn_3_64241	1.68638			Lsat_1_v5_gn_6_88640	-1.61122			Lsat_1_v5_gn_3_32760	-1.66982
Lsat_1_v5_gn_8_27841	-Inf			Lsat_1_v5_gn_5_98501	-1.39458			Lsat_1_v5_gn_2_62181	-3.40066			Lsat_1_v5_gn_8_46581	1.84141
Lsat_1_v5_gn_5_169481	-1.66602			Lsat_1_v5_gn_2_90560	1.829			Lsat_1_v5_gn_5_145081	-Inf			Lsat_1_v5_gn_6_114080	-1.96123
Lsat_1_v5_gn_5_51881	-Inf			Lsat_1_v5_gn_8_73881	1.48389			Lsat_1_v5_gn_8_25661	-1.46773			Lsat_1_v5_gn_6_83340	1.65272
Lsat_1_v5_gn_6_56420	1.17577			Lsat_1_v5_gn_4_123600	1.72818			Lsat_1_v5_gn_5_31900	-Inf			Lsat_1_v5_gn_2_96801	-2.71652
Lsat_1_v5_gn_2_70460	2.98209			Lsat_1_v5_gn_6_112381	-7.42922			Lsat_1_v5_gn_2_125861	1.4738			Lsat_1_v5_gn_9_11321	-1.79678
Lsat_1_v5_gn_7_104661	-2.03217			Lsat_1_v5_gn_4_160741	-4.69822			Lsat_1_v5_gn_2_89501	1.93939			Lsat_1_v5_gn_3_63340	3.73176
Lsat_1_v5_gn_2_38521	-1.12683			Lsat_1_v5_gn_6_113520	-4.63511			Lsat_1_v5_gn_4_122640	-Inf			Lsat_1_v5_gn_8_32720	-2.05728
Lsat_1_v5_gn_5_55220	-1.17155			Lsat_1_v5_gn_8_145101	1.45315			Lsat_1_v5_gn_4_31381	-1.47056			Lsat_1_v5_gn_0_37721	2.20611
Lsat_1_v5_gn_1_72921	-7.4371			Lsat_1_v5_gn_2_104201	-2.1106			Lsat_1_v5_gn_2_105681	Inf			Lsat_1_v5_gn_6_13661	-2.07909
Lsat_1_v5_gn_4_182601	4.01796			Lsat_1_v5_gn_1_59740	1.53382			Lsat_1_v5_gn_2_46441	-1.50468			Lsat_1_v5_gn_7_88560	1.73389
Lsat_1_v5_gn_8_51200	2.52672			Lsat_1_v5_gn_7_65241	-2.2492			Lsat_1_v5_gn_5_175321	7.20236			Lsat_1_v5_gn_9_90620	Inf
Lsat_1_v5_gn_6_112221	-1.11914			Lsat_1_v5_gn_2_98240	1.52028			Lsat_1_v5_gn_8_25740	-1.42806			Lsat_1_v5_gn_8_44260	-2.59344
Lsat_1_v5_gn_8_58080	1.61539			Lsat_1_v5_gn_3_139620	-1.83613			Lsat_1_v5_gn_5_185180	-2.12786			Lsat_1_v5_gn_8_126900	-1.84318
Lsat_1_v5_gn_8_32020	-1.1417			Lsat_1_v5_gn_8_124140	4.79086			Lsat_1_v5_gn_7_42401	1.62217			Lsat_1_v5_gn_2_92021	-1.75927
Lsat_1_v5_gn_1_29280	-1.1482			Lsat_1_v5_gn_1_71541	2.83545			Lsat_1_v5_gn_6_54481	Inf			Lsat_1_v5_gn_5_168160	3.94737
Lsat_1_v5_gn_6_106421	-Inf			Lsat_1_v5_gn_9_90660	-2.5977			Lsat_1_v5_gn_2_64240	-1.74606			Lsat_1_v5_gn_3_37760	4.0003
Lsat_1_v5_gn_7_83480	1.70958			Lsat_1_v5_gn_5_4581	-3.47862			Lsat_1_v5_gn_1_30681	-1.75852			Lsat_1_v5_gn_1_106881	1.64604
Lsat_1_v5_gn_1_71541	2.66637			Lsat_1_v5_gn_7_95520	1.48355			Lsat_1_v5_gn_9_24061	-1.45284			Lsat_1_v5_gn_9_57581	-2.14652
Lsat_1_v5_gn_3_3061	1.01076			Lsat_1_v5_gn_4_79901	-Inf			Lsat_1_v5_gn_3_44581	1.93436			Lsat_1_v5_gn_5_137800	1.69903
Lsat_1_v5_gn_4_124880	1.48804			Lsat_1_v5_gn_6_33960	-3.76568			Lsat_1_v5_gn_4_9061	5.75069			Lsat_1_v5_gn_8_26000	-2.90751
Lsat_1_v5_gn_6_2261	1.16297			Lsat_1_v5_gn_2_96761	-5.08254			Lsat_1_v5_gn_6_81741	-1.48833			Lsat_1_v5_gn_5_69000	-1.77977
Lsat_1_v5_gn_9_62441	-2.11574			Lsat_1_v5_gn_8_113021	2.42391			Lsat_1_v5_gn_5_157940	Inf			Lsat_1_v5_gn_5_154220	-2.38996
Lsat_1_v5_gn_2_71481	2.05514			Lsat_1_v5_gn_5_115440	-Inf			Lsat_1_v5_gn_5_174581	-1.50495			Lsat_1_v5_gn_3_108961	2.42594
Lsat_1_v5_gn_9_103760	1.70591			Lsat_1_v5_gn_2_116020	1.57543			Lsat_1_v5_gn_5_180701	-1.7037			Lsat_1_v5_gn_1_50801	Inf
Lsat_1_v5_gn_5_16440	-Inf			Lsat_1_v5_gn_3_46200	-2.13606			Lsat_1_v5_gn_6_58740	2.40747			Lsat_1_v5_gn_6_32540	-2.41444
Lsat_1_v5_gn_6_86460	1.16098			Lsat_1_v5_gn_1_99060	1.68046			Lsat_1_v5_gn_8_121361	-1.80261			Lsat_1_v5_gn_6_83680	-1.7374
Lsat_1_v5_gn_9_16300	-1.18844			Lsat_1_v5_gn_1_10420	-2.2801			Lsat_1_v5_gn_4_24960	2.29954			Lsat_1_v5_gn_5_42560	2.44902
Lsat_1_v5_gn_6_115580	1.22457			Lsat_1_v5_gn_9_103180	-2.733			Lsat_1_v5_gn_1_91860	-2.1316			Lsat_1_v5_gn_3_54800	2.47651
Lsat_1_v5_gn_7_65241	-1.30403			Lsat_1_v5_gn_5_21580	-1.71873			Lsat_1_v5_gn_1_56241	5.81348			Lsat_1_v5_gn_2_9220	-2.22137
Lsat_1_v5_gn_1_124981	-1.48985			Lsat_1_v5_gn_5_15901	-2.16189			Lsat_1_v5_gn_6_94641	3.07229			Lsat_1_v5_gn_1_122000	-2.00271
Lsat_1_v5_gn_4_153340	1.42999			Lsat_1_v5_gn_2_59461	-1.66197			Lsat_1_v5_gn_4_29761	4.03934			Lsat_1_v5_gn_3_128781	-2.68475
Lsat_1_v5_gn_1_66140	-2.21111			Lsat_1_v5_gn_9_39001	1.54518			Lsat_1_v5_gn_7_20981	2.6626			Lsat_1_v5_gn_1_57340	4.9137
Lsat_1_v5_gn_2_11881	-2.35764			Lsat_1_v5_gn_6_83680	-1.44424			Lsat_1_v5_gn_4_183881	1.77703			Lsat_1_v5_gn_6_97801	5.06743
Lsat_1_v5_gn_5_152381	-1.73511			Lsat_1_v5_gn_2_47461	1.36576			Lsat_1_v5_gn_1_85820	3.5252			Lsat_1_v5_gn_6_65760	2.79646
Lsat_1_v5_gn_4_88641	-1.2316			Lsat_1_v5_gn_2_39201	1.44			Lsat_1_v5_gn_5_48761	2.1924			Lsat_1_v5_gn_1_48100	2.04442
Lsat_1_v5_gn_9_16160	4.14618			Lsat_1_v5_gn_1_75300	-1.48159			Lsat_1_v5_gn_3_56000	-2.50808			Lsat_1_v5_gn_1_14260	-1.62701
Lsat_1_v5_gn_0_29740	5.13585			Lsat_1_v5_gn_8_57381	3.1541			Lsat_1_v5_gn_7_81821	-2.08126			Lsat_1_v5_gn_4_37601	-1.79807
Lsat_1_v5_gn_8_129860	-1.12993			Lsat_1_v5_gn_9_201	1.43137			Lsat_1_v5_gn_3_67580	3.4582			Lsat_1_v5_gn_8_14021	-1.64815
Lsat_1_v5_gn_5_78720	3.75392			Lsat_1_v5_gn_8_120201	-2.79852			Lsat_1_v5_gn_6_86700	4.05038			Lsat_1_v5_gn_1_115780	-2.09053
Lsat_1_v5_gn_8_2181	-1.09454			Lsat_1_v5_gn_9_34801	-1.46546			Lsat_1_v5_gn_8_63081	-2.99381			Lsat_1_v5_gn_5_39880	-2.78653
Lsat_1_v5_gn_9_63001	-1.5559			Lsat_1_v5_gn_6_34901	-2.04944			Lsat_1_v5_gn_2_44861	Inf			Lsat_1_v5_gn_7_89860	-2.91831
Lsat_1_v5_gn_6_115920	1.37388			Lsat_1_v5_gn_0_39541	-1.42671			Lsat_1_v5_gn_2_117620	2.54926			Lsat_1_v5_gn_2_35940	-1.62983
Lsat_1_v5_gn_9_92461	2.65917			Lsat_1_v5_gn_4_123700	1.42223			Lsat_1_v5_gn_4_74220	-1.62952			Lsat_1_v5_gn_4_135781	-1.634
Lsat_1_v5_gn_2_111781	-2.01318			Lsat_1_v5_gn_5_7280	1.86616			Lsat_1_v5_gn_2_92400	3.89948			Lsat_1_v5_gn_0_34641	-1.9195
Lsat_1_v5_gn_9_33021	1.84752			Lsat_1_v5_gn_8_4841	-1.41934			Lsat_1_v5_gn_4_158180	1.49603			Lsat_1_v5_gn_8_33260	1.65473
Lsat_1_v5_gn_9_43240	2.00632			Lsat_1_v5_gn_2_75201	1.54657			Lsat_1_v5_gn_5_91720	1.55846			Lsat_1_v5_gn_3_16800	2.06901
Lsat_1_v5_gn_6_53540	1.51107			Lsat_1_v5_gn_9_43240	3.20891			Lsat_1_v5_gn_5_95081	-1.84007			Lsat_1_v5_gn_1_16981	7.17071
Lsat_1_v5_gn_4_162900	1.65007			Lsat_1_v5_gn_3_38841	-3.86541			Lsat_1_v5_gn_8_106740	-1.41776			Lsat_1_v5_gn_4_122180	2.8949
Lsat_1_v5_gn_6_40101	-2.14716			Lsat_1_v5_gn_8_107560	1.463			Lsat_1_v5_gn_7_95961	2.52229			Lsat_1_v5_gn_1_55860	-3.15106
Lsat_1_v5_gn_2_6921	-1.3645			Lsat_1_v5_gn_6_17901	1.59936			Lsat_1_v5_gn_2_91041	-1.46154			Lsat_1_v5_gn_1_98921	Inf
Lsat_1_v5_gn_5_24781	1.14435			Lsat_1_v5_gn_9_48201	1.63353			Lsat_1_v5_gn_9_92980	1.48697			Lsat_1_v5_gn_7_18961	-2.91663
Lsat_1_v5_gn_2_76580	-1.88121			Lsat_1_v5_gn_6_27001	-3.39806			Lsat_1_v5_gn_8_43820	3.04229			Lsat_1_v5_gn_9_3581	-1.65252
Lsat_1_v5_gn_2_3981	1.1731			Lsat_1_v5_gn_4_170061	-2.83125			Lsat_1_v5_gn_3_119581	-3.00023			Lsat_1_v5_gn_2_44460	Inf
Lsat_1_v5_gn_2_123461	1.32875			Lsat_1_v5_gn_4_50641	1.46656			Lsat_1_v5_gn_3_47421	Inf			Lsat_1_v5_gn_5_9480	1.70164
Lsat_1_v5_gn_9_113901	-1.13422			Lsat_1_v5_gn_7_88221	-5.99987			Lsat_1_v5_gn_5_184960	1.5277			Lsat_1_v5_gn_5_79360	-2.07009
Lsat_1_v5_gn_5_3561	1.0054			Lsat_1_v5_gn_6_4621	-Inf			Lsat_1_v5_gn_7_17661	2.47205			Lsat_1_v5_gn_5_158421	-2.66148
Lsat_1_v5_gn_4_4041	1.03534			Lsat_1_v5_gn_5_13221	-2.08439			Lsat_1_v5_gn_8_35440	1.56955			Lsat_1_v5_gn_2_52580	-1.61466
Lsat_1_v5_gn_2_132821	-2.06569			Lsat_1_v5_gn_7_115921	-Inf			Lsat_1_v5_gn_8_128201	-1.46944			Lsat_1_v5_gn_4_182500	-1.63883
Lsat_1_v5_gn_9_61840	2.62822			Lsat_1_v5_gn_1_23200	-1.92682			Lsat_1_v5_gn_7_100120	-1.71159			Lsat_1_v5_gn_5_101801	-1.73302
Lsat_1_v5_gn_6_87800	1.13394			Lsat_1_v5_gn_8_34120	1.56966			Lsat_1_v5_gn_5_123461	-5.44693			Lsat_1_v5_gn_8_102380	2.29907
Lsat_1_v5_gn_8_13921	Inf			Lsat_1_v5_gn_9_15721	1.55544			Lsat_1_v5_gn_8_154420	Inf			Lsat_1_v5_gn_1_7780	-3.41941
Lsat_1_v5_gn_8_98640	-1.98739			Lsat_1_v5_gn_4_31520	-1.4552			Lsat_1_v5_gn_7_16060	6.4024			Lsat_1_v5_gn_1_32701	-1.74914
Lsat_1_v5_gn_4_50480	-1.10199			Lsat_1_v5_gn_3_49081	-3.08921			Lsat_1_v5_gn_8_27841	-Inf			Lsat_1_v5_gn_5_71221	2.11998
Lsat_1_v5_gn_8_117021	Inf			Lsat_1_v5_gn_7_76800	-1.5501			Lsat_1_v5_gn_4_71281	-1.54167			Lsat_1_v5_gn_5_124661	-4.04716
Lsat_1_v5_gn_1_7381	-1.58598			Lsat_1_v5_gn_3_133761	2.8411			Lsat_1_v5_gn_7_70960	Inf			Lsat_1_v5_gn_7_111881	2.7766
Lsat_1_v5_gn_5_189620	-4.92525			Lsat_1_v5_gn_7_80520	-1.52045			Lsat_1_v5_gn_2_111481	1.56418			Lsat_1_v5_gn_2_62741	Inf
Lsat_1_v5_gn_8_1841	Inf			Lsat_1_v5_gn_2_39061	-Inf			Lsat_1_v5_gn_5_176200	Inf			Lsat_1_v5_gn_5_65860	2.88234
Lsat_1_v5_gn_2_116061	1.20745			Lsat_1_v5_gn_9_90400	-1.9813			Lsat_1_v5_gn_3_17481	-2.94436			Lsat_1_v5_gn_6_65880	-1.64198
Lsat_1_v5_gn_5_165121	-1.22591			Lsat_1_v5_gn_3_108481	3.97173			Lsat_1_v5_gn_6_62960	-1.59386			Lsat_1_v5_gn_2_77740	7.83434
Lsat_1_v5_gn_7_15340	Inf			Lsat_1_v5_gn_8_124401	-1.81149			Lsat_1_v5_gn_1_128641	-Inf			Lsat_1_v5_gn_6_95120	-1.6321
Lsat_1_v5_gn_1_85960	-1.75396			Lsat_1_v5_gn_8_35241	1.5951			Lsat_1_v5_gn_2_120641	1.69265			Lsat_1_v5_gn_4_90081	-1.78977
Lsat_1_v5_gn_8_49961	Inf			Lsat_1_v5_gn_5_108880	1.60751			Lsat_1_v5_gn_9_113420	2.53747			Lsat_1_v5_gn_4_140800	1.62929
Lsat_1_v5_gn_5_104601	-1.0867			Lsat_1_v5_gn_9_41200	-5.8869			Lsat_1_v5_gn_1_9780	-1.56569			Lsat_1_v5_gn_3_52340	1.67662
Lsat_1_v5_gn_1_57281	-1.18005			Lsat_1_v5_gn_2_123641	-2.48197			Lsat_1_v5_gn_1_78921	Inf			Lsat_1_v5_gn_4_94161	-2.62455
Lsat_1_v5_gn_3_73941	1.65631			Lsat_1_v5_gn_0_9821	-1.3963			Lsat_1_v5_gn_7_66720	-1.52883			Lsat_1_v5_gn_6_86400	2.48497
Lsat_1_v5_gn_8_43780	-Inf			Lsat_1_v5_gn_5_176900	-2.83924			Lsat_1_v5_gn_2_109681	4.39384			Lsat_1_v5_gn_2_86600	3.2004
Lsat_1_v5_gn_3_68961	1.26692			Lsat_1_v5_gn_5_49901	-2.56317			Lsat_1_v5_gn_1_103341	-1.66761			Lsat_1_v5_gn_5_163520	1.81413
Lsat_1_v5_gn_4_74061	-2.16888			Lsat_1_v5_gn_4_51700	2.2223			Lsat_1_v5_gn_2_104420	-1.4684			Lsat_1_v5_gn_9_88241	-2.42832
Lsat_1_v5_gn_3_35680	2.26009			Lsat_1_v5_gn_6_31540	-1.49474			Lsat_1_v5_gn_8_113021	2.66067			Lsat_1_v5_gn_6_9800	-1.79751
Lsat_1_v5_gn_2_66601	1.52347			Lsat_1_v5_gn_2_27321	-5.89661			Lsat_1_v5_gn_6_50520	-1.46501			Lsat_1_v5_gn_5_124440	-2.3948
Lsat_1_v5_gn_7_17060	-1.87204			Lsat_1_v5_gn_9_901	-1.5332			Lsat_1_v5_gn_2_25161	3.01756			Lsat_1_v5_gn_1_9780	-1.86775
Lsat_1_v5_gn_4_162881	1.27504			Lsat_1_v5_gn_9_20441	1.48918			Lsat_1_v5_gn_3_56401	1.49054			Lsat_1_v5_gn_2_64320	-1.6866
Lsat_1_v5_gn_9_39281	-Inf			Lsat_1_v5_gn_7_66820	-Inf			Lsat_1_v5_gn_9_88580	-3.58358			Lsat_1_v5_gn_5_58881	-Inf
Lsat_1_v5_gn_2_44160	1.39139			Lsat_1_v5_gn_4_71501	1.94541			Lsat_1_v5_gn_7_2581	-2.20293			Lsat_1_v5_gn_8_52140	-1.68228
Lsat_1_v5_gn_5_95221	3.19613			Lsat_1_v5_gn_4_137741	-1.48435			Lsat_1_v5_gn_8_67360	2.04202			Lsat_1_v5_gn_4_30541	-1.70195
Lsat_1_v5_gn_3_17560	-1.71992			Lsat_1_v5_gn_4_17881	3.2793			Lsat_1_v5_gn_1_112501	-1.45549			Lsat_1_v5_gn_3_19641	-1.62981
[truncated: 24,331 more rows]
