# Supplementary material for: Integrated transcriptomic and metabolomic analysis provides insights into cold tolerance in lettuce (Lactuca sativa L.)
Source: BMC Plant Biol. 2024 May 23;24:442. doi: 10.1186/s12870-024-05099-0 (PMC11112944; doi:10.1186/s12870-024-05099-0)
Supplement: Supplementary file 4 — Supplementary Material 4: Appendix 2. Raw abundance data of metabolites. [file 12870_2024_5099_MOESM4_ESM.xlsx]

## Sheet: Raw data 1
Appendix 2 Raw abundance data of metabolites
															Normalised abundance																		Raw abundance
															F11			K303			S13			S14			S15			WAS			F11			K303			S13			S14			S15			WAS
Compound	Neutral mass (Da)	m/z	Charge	Retention time (min)	Chromatographic peak width (min)	Identifications	Anova (p)	q Value	Max Fold Change	Highest Mean	Lowest Mean	Isotope Distribution	Maximum Abundance	Minimum CV%	F11_1 [1]	F11_2 [1]	F11_3 [1]	K303_1 [1]	K303_2 [1]	K303_3 [1]	S13K079_1 [1]	S13K079_2 [1]	S13K079_3 [1]	S14K535_1 [1]	S14K535_2 [1]	S14K535_3 [1]	S15K058_1 [1]	S15K058_2 [1]	S15K058_3 [1]	WAS_W42_1 [1]	WAS_W42_2 [1]	WAS_W42_3 [1]	F11_1 [1]	F11_2 [1]	F11_3 [1]	K303_1 [1]	K303_2 [1]	K303_3 [1]	S13K079_1 [1]	S13K079_2 [1]	S13K079_3 [1]	S14K535_1 [1]	S14K535_2 [1]	S14K535_3 [1]	S15K058_1 [1]	S15K058_2 [1]	S15K058_3 [1]	WAS_W42_1 [1]	WAS_W42_2 [1]
6.27_285.0402m/z		285.04	1	6.26763	0.206333	55	0	0	Infinity	WAS	K303	100 - 15.3 - 1.95	564.53	8.22	110.126	100.504	145.2	0	0	0	0	0	0	0.16095	0	0.359421	0	0	0	615.236	554.17	524.183	123.23	122.099	159.798	0	0	0	0	0	0	0.16095	0	0.433517	0	0	0	853.445	756.232
5.99_593.1509m/z		593.151	1	5.98778	0.121733	156	0	0	Infinity	WAS	K303	100 - 28.3 - 7.2	325.119	8.61	129.013	137.853	180.732	0	0	0	0	0	0	0	0	0	0	0	0	320.341	355.197	299.819	144.363	167.473	198.903	0	0	0	0	0	0	0	0	0	0	0	0	444.371	484.71
9.45_285.0403m/z		285.04	1	9.44652	0.410733	55	0	0	Infinity	WAS	K303	100 - 15.4 - 1.17	322.505	4.98	114.573	84.8127	126.452	0	0	0	0	0	0	0	0	0	0	0	0	340.845	315.777	310.894	128.205	103.036	139.166	0	0	0	0	0	0	0	0	0	0	0	0	472.815	430.917
4.32_705.1664m/z		705.166	1	4.31558	0.233683	5	0	0	Infinity	WAS	K303	100 - 44.5	183.341	7.19	9.00644	7.12324	9.30848	0	0	0	0	0	0	0	0	0	0	0	0	178.336	173.4	198.288	10.0781	8.65376	10.2444	0	0	0	0	0	0	0	0	0	0	0	0	247.385	236.625
5.83_571.0403m/z		571.04	1	5.82967	0.0965333	1	0	0	Infinity	WAS	F11	100 - 15.3	108.7	16.82	0	0	0	0	0	0	0	0	0	0	0	0	0	0	0	87.6599	120.71	117.73	0	0	0	0	0	0	0	0	0	0	0	0	0	0	0	121.6	164.724
6.60_519.0783m/z		519.078	1	6.60258	0.158083	10	0	0	Infinity	F11	K303	100 - 26 - 20.8	97.2977	1.27	107.178	81.3306	103.384	0	0	0	0	0	0	0.762634	1.009	1.19413	0	0	0	60.0029	59.2373	58.4975	119.931	98.8054	113.779	0	0	0	0	0	0	0.762634	1.02319	1.44031	0	0	0	83.2351	80.8365
8.78_645.2033m/z		645.203	1	8.78153	0.123833	1	0	0	Infinity	WAS	K303	100 - 29.9 - 2.95	70.4616	8.49	16.7971	14.5626	17.0554	0	0	0	0	0	0	0	0	0	0	0	0	81.1012	61.8494	68.4341	18.7957	17.6915	18.7701	0	0	0	0	0	0	0	0	0	0	0	0	112.502	84.401
7.55_430.0895n	430.089	475.088	1	7.5546	0.114883	25	0	0	Infinity	F11	S13	100 - 22	61.9122	7.54	61.3479	55.743	68.6458	0.0286604	0.00667301	0.0138741	0	0	0	0	0	0	0	0	0	57.8268	65.0631	56.7608	68.6473	67.7201	75.5476	0.0247883	0.00617329	0.01224	0	0	0	0	0	0	0	0	0	80.2164	88.7865
5.43_488.1305n	488.131	487.124	1	5.42572	0.1031	7	0	0	Infinity	WAS	F11	100 - 16.3	52.8576	9.19	0	0	0	0	0	0	0	0	0	0	0	0	0	0	0	49.4208	58.4138	50.7382	0	0	0	0	0	0	0	0	0	0	0	0	0	0	0	68.5556	79.7128
6.88_445.0773m/z		445.077	1	6.8845	0.103083	40	0	0	Infinity	F11	K303	100 - 20.3	35.1408	9.46	37.9557	30.0226	37.4441	0	0	0	0	0	0	0	0	0	0	0	0	24.8852	29.7776	29.0443	42.4718	36.4733	41.2088	0	0	0	0	0	0	0	0	0	0	0	0	34.5203	40.6352
5.83_677.1723m/z		677.172	1	5.82967	0.0896	2	0	0	Infinity	WAS	F11	100 - 31.2	34.7907	14.61	0	0	0	0	0	0	0	0	0	0	0	0	0	0	0	39.957	34.6213	29.7939	0	0	0	0	0	0	0	0	0	0	0	0	0	0	0	55.4276	47.245
8.80_545.1304m/z		545.13	1	8.79528	0.110083	14	0	0	Infinity	WAS	F11	100 - 26.1	33.2686	2.88	0	0	0	0	0	0	0	0	0	0	0	0	0	0	0	33.2586	34.2316	32.3155	0	0	0	0	0	0	0	0	0	0	0	0	0	0	0	46.1357	46.7132
3.91_469.1346m/z		469.135	1	3.91188	0.0481167	12	0	0	Infinity	WAS	K303	100	32.5132	10.22	15.826	16.4924	19.6863	0	0	0	0	0	0	0	0	0	0	0	0	35.8809	32.4244	29.2343	17.7091	20.036	21.6656	0	0	0	0	0	0	0	0	0	0	0	0	49.7734	44.247
7.23_547.1083m/z		547.108	1	7.23352	0.08255	15	0	0	Infinity	F11	K303	100 - 20.6	32.3507	2.29	32.3233	28.0704	36.6585	0	0	0	0	0	0	0	0	0	0	0	0	12.7699	12.432	13.0124	36.1693	34.1016	40.3442	0	0	0	0	0	0	0	0	0	0	0	0	17.7142	16.965
6.21_761.1558m/z		761.156	1	6.20577	0.0824833	1	0	0	Infinity	WAS	K303	100 - 39	29.8143	4.96	0	0	0.132464	0	0	0	0	0	0	0	0	0	0	0	0	31.3789	28.4422	29.6218	0	0	0.145782	0	0	0	0	0	0	0	0	0	0	0	0	43.5282	38.8129
5.84_579.1352m/z		579.135	1	5.84342	0.0827833	58	0	0	Infinity	WAS	K303	100 - 25.2	28.858	8.43	17.6005	20.4884	24.1634	0	0	0	0	0	0	0	0	0	0	0	0	29.8705	30.6199	26.0838	19.6947	24.8906	26.5929	0	0	0	0	0	0	0	0	0	0	0	0	41.4358	41.7846
5.95_513.1039m/z		513.104	1	5.95342	0.107983	4	0	0	Infinity	WAS	F11	100 - 25.8	28.4346	7.2	0	0	0	0	0	0	0	0	0	0	0	0	0	0	0	30.7302	27.7814	26.7922	0	0	0	0	0	0	0	0	0	0	0	0	0	0	0	42.6285	37.9111
5.89_609.1471m/z		609.147	1	5.89157	0.07565	163	0	0	Infinity	F11	K303	100 - 25	19.5961	6.58	21.0493	18.5867	19.1521	0	0	0	0	0	0	0	0	0	0	0	0	14.6373	16.6647	14.7479	23.5539	22.5803	21.0777	0	0	0	0	0	0	0	0	0	0	0	0	20.3046	22.7411
6.15_283.0247m/z		283.025	1	6.15077	0.0824833	13	0	0	Infinity	WAS	K303	100 - 21.5	19.1788	10.37	7.03968	7.07631	8.64329	0	0	0	0	0	0	0	0	0	0	0	0	17.0392	19.526	20.9712	7.8773	8.59673	9.51231	0	0	0	0	0	0	0	0	0	0	0	0	23.6364	26.6456
6.86_545.1300m/z		545.13	1	6.857	0.0824667	14	0	0	Infinity	WAS	F11	100 - 25.6	17.845	2.21	0	0	0	0	0	0	0	0	0	0	0	0	0	0	0	17.4138	17.9341	18.1872	0	0	0	0	0	0	0	0	0	0	0	0	0	0	0	24.1562	24.4732
6.60_299.0196m/z		299.02	1	6.60258	0.0687333	6	0	0	Infinity	F11	K303	100	16.7035	3.25	18.26	14.3646	17.4859	0	0	0	0	0	0	0	0	0.147837	0	0	0	12.4107	13.2345	12.9448	20.4327	17.451	19.2439	0	0	0	0	0	0	0	0	0.178314	0	0	0	17.2159	18.0601
4.40_481.0984m/z		481.098	1	4.40493	0.06185	15	0	0	Infinity	WAS	F11	100 - 41.8	14.529	9.59	0	0	0	0	0	0	0	0	0	0	0	0	0	0	0	14.5481	15.9123	13.1264	0	0	0	0	0	0	0	0	0	0	0	0	0	0	0	20.1809	21.7143
5.91_511.2396m/z		511.24	1	5.91218	0.0550167	2	0	0	Infinity	WAS	F11	100 - 20.1	14.3652	2.98	0	0	0	0	0	0	0	0	0	0	0	0	0	0	0	14.677	13.8774	14.5413	0	0	0	0	0	0	0	0	0	0	0	0	0	0	0	20.3596	18.9374
4.64_243.0580m/z		243.058	2	4.64352	0.0687167	7	0	0	Infinity	WAS	F11	100 - 16.9	11.4841	5.1	0	0	0	0	0	0	0	0	0	0	0	0	0	0	0	11.9383	11.6915	10.8226	0	0	0	0	0	0	0	0	0	0	0	0	0	0	0	16.5605	15.9545
4.52_239.0560m/z		239.056	1	4.5198	0.0461333	34	0	0	Infinity	WAS	F11	100 - 6.52	5.86586	1.38	0	0	0	0	0	0	0	0	0	0	0	0	0	0	0	5.93552	5.88483	5.77724	0	0	0	0	0	0	0	0	0	0	0	0	0	0	0	8.23365	8.03057
4.49_543.2300m/z		543.23	1	4.48742	0.03925	1	0	0	Infinity	WAS	F11	100 - 26.7	4.57058	6.73	0	0	0	0	0	0	0	0	0	0	0	0	0	0	0	4.24919	4.86193	4.60061	0	0	0	0	0	0	0	0	0	0	0	0	0	0	0	5.89441	6.6347
3.64_209.0302m/z		209.03	1	3.63695	0.0343667	5	0	0	3258.21	WAS	S15	100	7.00713	8.96	0	0.0194311	0	0	0.0173801	0.00805306	0.0257793	0.00121253	0	0	0.0117811	0	0	0	0.00645182	7.12902	6.32743	7.56493	0	0.0236061	0	0	0.0160785	0.00710458	0.0210618	0.00106229	0	0	0.0119468	0	0	0	0.00571215	9.88926	8.63456
3.81_515.3503m/z		515.35	1	3.80878	0.0412333	1	1.11022e-16	4.55145e-15	Infinity	WAS	F11	100	108.873	22.84	0	0	0	0	0	0	0	0	0	0	0	0	0	0	0	108.374	133.987	84.2558	0	0	0	0	0	0	0	0	0	0	0	0	0	0	0	150.335	182.842
5.94_579.1356m/z		579.136	1	5.93967	0.0962167	58	1.11022e-16	4.55145e-15	Infinity	WAS	K303	100 - 28.2 - 2.93	103.618	5.51	19.0549	27.2514	29.4174	0	0	0	0	0	0	0	0	0	0	0.0234137	0	109.993	101.885	98.9761	21.3221	33.1066	32.3751	0	0	0	0	0	0	0	0	0	0	0.0167239	0	152.58	139.035
6.33_635.1247m/z		635.125	1	6.32948	0.0826167	9	1.11022e-16	4.55145e-15	Infinity	WAS	K303	100 - 21.1	18.8359	12.32	10.0453	10.3	12.8224	0	0	0	0	0	0	0	0	0	0	0	0	21.4442	18.0646	16.999	11.2406	12.513	14.1116	0	0	0	0	0	0	0	0	0	0	0	0	29.747	24.6514
6.25_377.1810m/z		377.181	1	6.25388	0.0481	17	1.11022e-16	4.55145e-15	Infinity	WAS	K303	100 - 12.6	10.9028	6.58	6.42098	5.63368	6.14045	0	0	0	0	0	0	0	0	0	0	0	0	11.1449	9.33794	12.2257	7.18498	6.84415	6.75783	0	0	0	0	0	0	0	0	0	0	0	0	15.46	12.7428
4.28_873.1946m/z		873.195	1	4.28122	0.116833	2	2.22045e-16	8.33561e-15	Infinity	F11	K303	100 - 39.5 - 9.98	117.499	6.25	118.684	84.7425	149.071	0	0	0	0	0	0	0	0	0	0	0	0	70.6257	63.6171	71.3951	132.806	102.95	164.059	0	0	0	0	0	0	0	0	0	0	0	0	97.9708	86.8133
4.33_679.1869m/z		679.187	1	4.32933	0.06185	5	2.22045e-16	8.33561e-15	Infinity	WAS	K303	100 - 32.9	66.1785	3.63	0.0877685	0.501064	0.420373	0	0	0	0	0	0	0	0	0	0	0	0	68.946	64.9897	64.5997	0.0982117	0.608724	0.462638	0	0	0	0	0	0	0	0	0	0	0	0	95.6408	88.6863
7.63_563.1042m/z		563.104	1	7.6302	0.0824833	15	2.22045e-16	8.33561e-15	Infinity	F11	K303	100 - 24.1	21.1953	1.92	23.5585	16.7173	23.31	0	0	0	0	0	0	0	0	0	0	0	0	13.3665	13.356	13.8113	26.3617	20.3092	25.6537	0	0	0	0	0	0	0	0	0	0	0	0	18.5417	18.2259
5.83_341.0669m/z		341.067	1	5.82967	0.0896	32	2.22045e-16	8.33561e-15	35248.9	WAS	S15	100 - 13.3	21.8742	15.57	0.0388895	0.022207	0.0461515	0.000353626	0.00735939	0.00551771	0.0169271	0.0082846	0.0271149	0.000794	0.0107796	0.00088624	0	0	0.00186169	17.9491	23.6287	24.0448	0.0435168	0.0269784	0.0507916	0.00030585	0.00680827	0.00486784	0.0138295	0.00725808	0.0252478	0.000794	0.0109312	0.00106894	0	0	0.00164826	24.8987	32.2442
5.40_667.1507m/z		667.151	1	5.39823	0.0893667	19	3.33067e-16	1.18239e-14	Infinity	F11	K303	100 - 31.4 - 10.6	103.46	6.14	102.081	83.4925	124.807	0	0	0	0	0	0	0	0.395771	0.353209	0	0	0	96.4008	86.7722	86.875	114.228	101.432	137.355	0	0	0	0	0	0	0	0.401337	0.426025	0	0	0	133.726	118.411
7.16_447.0932m/z		447.093	1	7.1647	0.0966833	128	3.33067e-16	1.18239e-14	Infinity	WAS	K303	100 - 13.9	28.776	9.6	11.8363	10.2673	13.7119	0	0	0	0	0	0	0	0	0.208181	0	0	0	31.8737	26.5649	27.8895	13.2447	12.4734	15.0905	0	0	0	0	0	0	0	0	0.251099	0	0	0	44.2147	36.251
3.97_130.9983m/z		130.998	1	3.967	0.0667167	3	4.44089e-16	1.5056e-14	Infinity	WAS	K303	100	8.38384	9.17	0.132756	0	0	0	0	0	0	0	0	0	0	0.0863794	0	0	0	7.49574	8.81558	8.8402	0.148552	0	0	0	0	0	0	0	0	0	0	0.104187	0	0	0	10.398	12.0299
6.33_711.1401m/z		711.14	1	6.32948	0.130733	6	5.55112e-16	1.83749e-14	Infinity	WAS	K303	100 - 52.7 - 14.9	101.624	4.46	63.6719	40.1685	71.373	0	0	0	0	0	0	0	0	0	0	0	0	106.398	101.106	97.3673	71.2479	48.7991	78.549	0	0	0	0	0	0	0	0	0	0	0	0	147.593	137.971
8.69_545.1303m/z		545.13	1	8.69218	0.0962333	14	5.55112e-16	1.83749e-14	Infinity	WAS	K303	100 - 26.6	34.58	2.53	0	0.143185	0.405989	0	0	0	0	0	0	0	0	0	0	0	0	35.4126	34.6579	33.6696	0	0.17395	0.446808	0	0	0	0	0	0	0	0	0	0	0	0	49.1237	47.295
6.52_433.0772m/z		433.077	1	6.52008	0.0873667	25	6.66134e-16	2.16119e-14	Infinity	WAS	K303	100 - 26.4	18.8625	6.36	13.8845	10.3665	15.3972	0	0	0	0	0	0	0	0	0	0	0	0	18.5105	17.8774	20.1996	15.5365	12.5939	16.9453	0	0	0	0	0	0	0	0	0	0	0	0	25.6775	24.396
4.68_636.1312n	636.131	635.125	1	4.68477	0.17195	2	9.99201e-16	3.11789e-14	Infinity	WAS	S13	100 - 32 - 10.2 - 2.01 - 1.24	1781.58	15.88	42.4392	49.0833	83.9611	0.306164	0	0	0	0	0	0	0	0	0	0	0	1497.78	2063.48	1783.49	47.4888	59.6295	92.4028	0.2648	0	0	0	0	0	0	0	0	0	0	0	2077.69	2815.88
3.91_513.1250m/z		513.125	1	3.91188	0.0826	10	1.11022e-15	3.38877e-14	Infinity	WAS	S13	100 - 28.9	104.212	5.51	41.8154	46.1536	45.9929	0.00301508	0	0	0	0	0	0.635284	0	0.368643	0.0396373	0	0.0160428	97.8633	104.294	110.477	46.7909	56.0702	50.6171	0.00260773	0	0	0	0	0	0.635284	0	0.444641	0.0354495	0	0.0142035	135.754	142.322
6.38_647.1251m/z		647.125	1	6.37773	0.22695	2	1.44329e-15	4.23394e-14	Infinity	WAS	K303	100 - 33.1	185.615	13.29	23.9108	32.9202	44.6161	0	0	0	0	0	0	0	0	0	0	0	0	211.383	183.23	162.231	26.7558	39.9935	49.1019	0	0	0	0	0	0	0	0	0	0	0	0	293.227	250.04
4.15_737.1928m/z		737.193	1	4.15063	0.0962333	2	1.44329e-15	4.23394e-14	Infinity	WAS	K303	100 - 34.7	73.7656	12.92	0	0	0.39559	0	0	0	0	0	0	0	0	0	0	0	0	72.7381	64.7899	83.7689	0	0	0.435364	0	0	0	0	0	0	0	0	0	0	0	0	100.901	88.4137
5.62_711.1411m/z		711.141	1	5.6162	0.116833	6	1.66533e-15	4.77104e-14	Infinity	F11	K303	100 - 30.7	51.42	15.81	41.0546	46.3178	66.8877	0	0	0	0	0	0	0	0	0	0.090664	0	0	39.8055	52.3494	40.6911	45.9395	56.2697	73.6128	0	0	0	0	0	0	0	0	0	0.0810852	0	0	55.2176	71.4372
6.76_457.0773m/z		457.077	1	6.76067	0.24755	9	1.77636e-15	5.04485e-14	Infinity	WAS	K303	100 - 24.1 - 4.8 - 0.425	525.747	24.61	3.23443	4.36631	5.41774	0	0	0	0	0	0	0	0	0	0	0	0	386.633	642.529	548.08	3.61927	5.30446	5.96245	0	0	0	0	0	0	0	0	0	0	0	0	536.33	876.809
7.24_491.0829m/z		491.083	1	7.24038	0.0963	79	1.77636e-15	5.04485e-14	Infinity	WAS	K303	100 - 18.5	25.725	12.97	10.6132	9.87293	12.712	0	0	0	0	0	0	0	0	0.25213	0	0	0	26.9823	21.9413	28.2515	11.876	11.9942	13.9901	0	0	0	0	0	0	0	0	0.304108	0	0	0	37.4293	29.9416
3.91_627.1566m/z		627.157	1	3.90502	0.0619833	24	1.88738e-15	5.28358e-14	Infinity	WAS	K303	100 - 30.6 - 1.25	25.8684	6.31	29.1033	17.7354	25.1839	0	0	0	0	0	0	0	0	0	0	0	0	25.2429	24.6412	27.721	32.5661	21.546	27.7159	0	0	0	0	0	0	0	0	0	0	0	0	35.0165	33.626
4.19_595.1296m/z		595.13	1	4.19188	0.130567	45	2.10942e-15	5.78939e-14	Infinity	WAS	S13	100 - 66.1 - 21.7	95.8874	6.91	31.0187	30.4812	45.5132	0	0.134591	0	0	0	0	0	0	0.167749	0.314236	0	0	96.5894	88.9389	102.134	34.7095	37.0304	50.0892	0	0.124512	0	0	0	0	0	0	0.202332	0.281036	0	0	133.987	121.368
3.90_787.1919m/z		787.192	1	3.89815	0.0894667	40	2.77556e-15	7.34998e-14	Infinity	WAS	K303	97.9 - 100 - 45.6	46.2816	17.56	18.6257	16.5496	25.603	0	0	0	0	0	0	0	0	0	0	0	0	45.8347	38.387	54.623	20.8419	20.1055	28.1772	0	0	0	0	0	0	0	0	0	0	0	0	63.5811	52.3838
5.38_947.2469m/z		947.247	1	5.38448	0.0687333	26	3.10862e-15	8.14393e-14	Infinity	WAS	F11	100 - 39.7	25.7114	22.91	0	0	0	0	0	0	0	0	0	0	0	0	0	0	0	22.2753	32.5124	22.3466	0	0	0	0	0	0	0	0	0	0	0	0	0	0	0	30.8999	44.3672
4.15_301.0354m/z		301.035	1	4.15063	0.109983	32	3.66374e-15	9.32397e-14	Infinity	WAS	K303	100 - 12.8	38.0336	10.69	13.9415	18.0279	23.581	0	0	0	0	0	0	0	0	0	0	0	0	36.7272	34.7815	42.592	15.6003	21.9014	25.9519	0	0	0	0	0	0	0	0	0	0	0	0	50.9473	47.4636
4.37_299.0197m/z		299.02	1	4.37057	0.0756167	6	3.77476e-15	9.53224e-14	Infinity	F11	K303	100 - 27	11.4171	2.11	10.9579	9.12169	14.1717	0	0	0	0	0	0	0	0	0	0	0	0	11.0278	11.1347	11.4796	12.2617	11.0816	15.5965	0	0	0	0	0	0	0	0	0	0	0	0	15.2976	15.1947
4.03_737.1934m/z		737.193	1	4.0338	0.0805333	2	3.9968e-15	1.00155e-13	Infinity	WAS	K303	100 - 34.2	38.3297	20.04	0	0	0.235147	0	0	0	0	0	0	0	0	0	0	0	0	46.025	30.6597	38.3045	0	0	0.258789	0	0	0	0	0	0	0	0	0	0	0	0	63.8452	41.8389
3.98_873.1937m/z		873.194	1	3.98075	0.08055	2	4.32987e-15	1.06862e-13	Infinity	F11	K303	100 - 41.3 - 21.3 - 3.48	97.149	7.78	91.1221	75.4805	124.844	0	0	0	0	0	0	0	0	0.370591	0	0	0	28.7762	32.8157	28.7403	101.964	91.6984	137.397	0	0	0	0	0	0	0	0	0.446991	0	0	0	39.9179	44.781
4.07_873.1934m/z		873.193	1	4.06815	0.0824667	2	4.88498e-15	1.17889e-13	Infinity	F11	K303	100 - 39.8 - 7.4	35.7986	11.24	36.5944	25.7978	45.0036	0	0	0	0	0	0	0	0	0	0	0	0	31.5155	26.8695	33.6013	40.9486	31.3408	49.5284	0	0	0	0	0	0	0	0	0	0	0	0	43.7178	36.6668
5.42_163.0246m/z		163.025	1	5.41885	0.0618667	9	4.88498e-15	1.17889e-13	Infinity	WAS	F11	100 - 2.1	10.7692	16.84	0	0	0	0	0	0	0	0	0	0	0	0	0	0	0	8.71969	11.4229	12.1651	0	0	0	0	0	0	0	0	0	0	0	0	0	0	0	12.0958	15.5879
7.14_647.1247m/z		647.125	1	7.14372	0.158483	2	5.44009e-15	1.29374e-13	Infinity	WAS	K303	100 - 33 - 7.57	115.316	12.94	15.1655	23.6354	28.1763	0	0	0	0	0	0	0	0	0	0	0	0	127.27	120.093	98.5861	16.97	28.7137	31.0092	0	0	0	0	0	0	0	0	0	0	0	0	176.546	163.881
6.47_579.0987m/z		579.099	1	6.47397	0.0873667	14	5.77316e-15	1.35648e-13	Infinity	F11	K303	100 - 28.6 - 2.57	29.9712	11.82	25.2172	24.6801	40.0164	0	0	0	0	0	0	0	0	0	0	0	0	31.1617	30.3471	24.9005	28.2176	29.9829	44.0398	0	0	0	0	0	0	0	0	0	0	0	0	43.227	41.4123
10.21_459.2235m/z		459.223	1	10.2135	0.0756	5	6.66134e-15	1.53211e-13	Infinity	WAS	K303	100 - 19.4	21.1298	3.17	2.86101	3.99724	4.5108	0	0	0	0	0	0	0	0	0	0	0	0	21.8247	21.0743	20.4902	3.20143	4.85609	4.96433	0	0	0	0	0	0	0	0	0	0	0	0	30.2749	28.7585
8.21_475.1240m/z		475.124	1	8.2126	0.1101	64	7.32747e-15	1.66964e-13	Infinity	WAS	K303	100 - 24.2 - 1.32	105.036	19.1	21.802	23.9497	36.6556	0	0	0	0	0	0	0	0	0.215	0	0	0	127.843	90.1342	97.1312	24.3961	29.0956	40.341	0	0	0	0	0	0	0	0	0.259323	0	0	0	177.342	122.999
4.66_777.6228m/z		777.623	1	4.66413	0.103183	11	7.43849e-15	1.68709e-13	Infinity	F11	K303	100 - 16.5	29.5742	25.5	24.4968	25.9849	38.2408	0	0	0	0	0	0	0	0	0	0	0	0	0	0	0	27.4115	31.5681	42.0857	0	0	0	0	0	0	0	0	0	0	0	0	0	0
15.34_615.4018m/z		615.402	1	15.3389	0.0687333	9	7.99361e-15	1.80049e-13	667.588	S14	S15	100 - 33.3	25.0047	4.3	20.7569	22.9607	22.3243	10.749	8.90597	10.2986	10.3123	10.6444	12.7444	28.3822	22.3492	24.2827	0.112366	0	0	19.6048	21.3691	20.5493	23.2267	27.8941	24.5688	9.2968	8.23903	9.08564	8.42517	9.3255	11.8669	28.3822	22.6635	29.2888	0.100494	0	0	27.1955	29.1607
8.73_529.2654m/z		529.265	1	8.73342	0.0893667	2	1.19904e-14	2.52107e-13	Infinity	WAS	K303	100 - 15.6	13.3797	4.44	7.11678	7.47559	7.77823	0	0	0	0	0	0	0	0	0.197529	0	0	0	15.5563	10.5489	14.0338	7.96357	9.08181	8.56028	0	0	0	0	0	0	0	0	0.238251	0	0	0	21.5794	14.3952
6.23_701.1343m/z		701.134	1	6.22638	0.247583	1	1.67644e-14	3.36593e-13	Infinity	WAS	K303	100 - 35.3 - 9.82 - 1.89	553.35	14.37	45.2571	79.8272	115.053	0	0	0	0	0	0	0	0	0	0	0	0	603.746	461.679	594.625	50.642	96.979	126.621	0	0	0	0	0	0	0	0	0	0	0	0	837.506	630.018
5.05_798.6115m/z		798.611	1	5.04763	0.06915	2	1.69864e-14	3.38278e-13	Infinity	F11	K303	100	12.0642	21.29	10.436	10.7309	15.0258	0	0	0	0	0	0	0	0	0	0	0	0	0	0	0	11.6777	13.0366	16.5365	0	0	0	0	0	0	0	0	0	0	0	0	0	0
7.35_475.1356m/z		475.136	1	7.35035	0.0618667	2	1.69864e-14	3.38278e-13	Infinity	WAS	F11	100 - 12.1	11.283	19.79	0	0	0	0	0	0	0	0	0	0	0	0	0	0	0	11.1376	13.5851	9.12627	0	0	0	0	0	0	0	0	0	0	0	0	0	0	0	15.4499	18.5385
4.38_873.1938m/z		873.194	1	4.38432	0.0824833	2	1.93179e-14	3.77798e-13	Infinity	F11	K303	100 - 35.9 - 3.17	24.6334	12.03	24.2259	17.8725	31.8019	0	0	0	0	0	0	0	0	0	0	0	0	25.0865	19.9022	24.2086	27.1084	21.7126	34.9994	0	0	0	0	0	0	0	0	0	0	0	0	34.7996	27.159
5.45_639.1190m/z		639.119	1	5.45322	0.128633	35	1.94289e-14	3.79212e-13	Infinity	WAS	K303	100 - 32.4 - 7.56	66.3868	19.94	38.1399	47.3342	57.0875	0	0	0	0	0	0	0	0	0	0	0	0	45.5996	87.3463	66.2143	42.678	57.5045	62.8273	0	0	0	0	0	0	0	0	0	0	0	0	63.255	119.195
5.25_163.0398m/z		163.04	1	5.24697	0.08935	26	2.13163e-14	4.11136e-13	Infinity	WAS	S13	100 - 10.9	14.563	8.87	2.8459	2.95094	3.48488	0.213613	0	0	0	0	0	0	0	0.172917	0	0	0.148209	15.9976	13.4946	14.1968	3.18452	3.58498	3.83526	0.184753	0	0	0	0	0	0	0	0.208565	0	0	0.131218	22.1916	18.415
6.38_339.0507m/z		339.051	1	6.3846	0.116967	8	2.65343e-14	4.99968e-13	Infinity	WAS	F11	100 - 12.6	18.0114	24.04	0	0	0	0	0	0	0	0	0	0	0	0	0	0	0	14.2148	22.7285	17.091	0	0	0	0	0	0	0	0	0	0	0	0	0	0	0	19.7186	31.0158
4.83_705.1668m/z		705.167	1	4.82923	0.355883	5	2.73115e-14	5.10683e-13	Infinity	WAS	K303	100 - 34.5 - 11.2 - 1.79	569.508	7.1	14.7682	30.4591	36.8606	0	0	0	0	0	0	0	0	0	0	0	0	609.02	571.322	528.182	16.5254	37.0036	40.5666	0	0	0	0	0	0	0	0	0	0	0	0	844.822	779.639
5.43_319.0460m/z		319.046	1	5.42572	0.0618667	24	2.85327e-14	5.32502e-13	Infinity	WAS	F11	100 - 12.5	17.0207	23.17	0	0	0	0	0	0	0	0	0	0	0	0	0	0	0	13.1904	21.069	16.8028	0	0	0	0	0	0	0	0	0	0	0	0	0	0	0	18.2976	28.7512
4.04_627.1568m/z		627.157	1	4.04067	0.0619333	24	3.24185e-14	5.91502e-13	Infinity	F11	K303	100 - 34.3	21.246	11.04	23.0444	14.9967	25.6969	0	0	0	0	0	0	0	0	0	0	0	0	17.3131	13.9377	16.4651	25.7863	18.2189	28.2805	0	0	0	0	0	0	0	0	0	0	0	0	24.0164	19.0197
7.52_459.2234m/z		459.223	1	7.52022	0.0873833	5	3.9635e-14	7.02248e-13	Infinity	WAS	K303	100 - 22.2	25.328	7.49	5.47601	4.71227	5.11954	0	0	0	0	0.0525266	0.19754	0.272339	0	0	0	0	0	29.8627	20.2728	25.8484	6.12757	5.72475	5.63427	0	0	0	0	0.0460182	0.183938	0.272339	0	0	0	0	0	41.425	27.6647
10.62_447.1302m/z		447.13	1	10.6241	0.0756333	60	4.05231e-14	7.15398e-13	Infinity	WAS	F11	100 - 14.7	13.0764	22.56	0	0	0	0	0	0	0	0	0	0	0	0	0	0	0	12.5866	16.2402	10.4023	0	0	0	0	0	0	0	0	0	0	0	0	0	0	0	17.46	22.1618
10.31_411.1449m/z		411.145	1	10.3098	0.06185	21	4.20775e-14	7.37522e-13	Infinity	WAS	K303	100 - 21.1	11.1104	20.19	0.0218831	0.0187147	0.00251966	0	0	0	0	0.0107237	0.00736919	0	0.00948737	0.0414716	0.000212416	0	0.00418322	13.0676	11.6006	8.6631	0.0244869	0.0227358	0.00277299	0	0	0	0	0.00939499	0.00686175	0	0.00962078	0.0500212	0.000189974	0	0.00370364	18.1272	15.8304
6.45_161.0453m/z		161.045	1	6.44647	0.0481167	36	4.68514e-14	8.02535e-13	Infinity	WAS	F11	100	6.31704	17.37	0	0	0	0	0	0	0	0	0	0	0	0	0	0	0	6.43671	5.16473	7.3497	0	0	0	0	0	0	0	0	0	0	0	0	0	0	0	8.92889	7.0479
8.21_271.0608m/z		271.061	1	8.2126	0.0962167	55	4.78506e-14	8.16795e-13	Infinity	WAS	K303	100 - 14.3	38.0012	18.02	7.25323	7.86496	12.1011	0	0	0	0	0	0	0	0	0	0	0	0	45.4523	31.9891	36.562	8.11626	9.55484	13.3178	0	0	0	0	0	0	0	0	0	0	0	0	63.0507	43.6531
14.89_643.2178m/z		643.218	1	14.8941	0.0688	2	5.01821e-14	8.53618e-13	Infinity	WAS	K303	100 - 35 - 3.46	26.5461	12.65	6.86698	6.943	11.2381	0	0	0	0	0	0	0	0	0	0	0	0	24.2399	30.399	24.9994	7.68405	8.43478	12.368	0	0	0	0	0	0	0	0	0	0	0	0	33.6251	41.4831
4.34_649.1409m/z		649.141	1	4.3362	0.123717	6	5.40679e-14	9.17125e-13	Infinity	WAS	K303	100 - 40.1	135.215	12.04	7.18801	8.16351	14.9241	0	0	0	0	0	0	0	0	0	0	0	0	120.776	152.868	132	8.04328	9.91754	16.4246	0	0	0	0	0	0	0	0	0	0	0	0	167.538	208.607
5.92_533.0943m/z		533.094	1	5.91905	0.1581	16	5.86198e-14	9.80131e-13	Infinity	F11	K303	100 - 26.5 - 2.12	124.261	14.26	93.0539	92.6073	187.122	0	0	0	0	0	0	0	0	0	0	0	0	29.7253	30.8499	23.4411	104.126	112.505	205.936	0	0	0	0	0	0	0	0	0	0	0	0	41.2345	42.0984
4.32_351.0718m/z		351.072	1	4.31558	0.109983	32	5.9619e-14	9.93447e-13	Infinity	WAS	K303	100 - 25.1	58.456	2.83	2.16106	2.13062	2.72274	0	0	0	0	0	0.39023	0	0	0.366154	0	0	0	56.5498	59.4565	59.3616	2.4182	2.58841	2.9965	0	0	0	0	0	0.363359	0	0	0.441639	0	0	0	78.4449	81.1357
6.77_163.0398m/z		163.04	1	6.76753	0.1101	26	6.50591e-14	1.07496e-12	Infinity	WAS	F11	100 - 9.94	27.1467	26.12	0	0	0	0	0	0	0	0	0	0	0	0	0	0	0	19.1927	32.8078	29.4395	0	0	0	0	0	0	0	0	0	0	0	0	0	0	0	26.6237	44.7703
5.36_531.1142m/z		531.114	1	5.36385	0.23375	17	6.51701e-14	1.07498e-12	Infinity	WAS	S14	100 - 27.8 - 6.47 - 1.22	721.28	28.22	22.9896	37.6115	47.6133	0	0	0.488159	0	0	0.000322436	0	0	0	0	0	0	528.504	934.118	701.218	25.7251	45.6928	52.4005	0	0	0.430664	0	0	0.000300234	0	0	0	0	0	0	733.132	1274.72
4.31_707.1828m/z		707.183	1	4.30872	0.0962333	7	6.56142e-14	1.07867e-12	Infinity	WAS	K303	100 - 36 - 10.5	7676.86	8.54	25.929	15.9141	61.7142	0	0	0	0	0	0	0	0	0	0	0	0	6944.54	7875.84	8210.19	29.0142	19.3334	67.9191	0	0	0	0	0	0	0	0	0	0	0	0	9633.34	10747.5
4.75_705.1670m/z		705.167	1	4.75362	0.09635	5	6.69464e-14	1.09873e-12	Infinity	WAS	K303	100 - 34.8 - 14.8 - 3.7	531.835	10	15.0147	21.6688	41.1479	0	0	0	0	0	0	0	0	0	0	0	0	591.831	513.137	490.536	16.8012	26.3246	45.285	0	0	0	0	0	0	0	0	0	0	0	0	820.978	700.238
8.64_645.2039m/z		645.204	1	8.64407	0.109983	1	6.78346e-14	1.11144e-12	Infinity	WAS	K303	100 - 29.6 - 4.52	80.507	16.9	5.66211	3.37359	6.34708	0	0	0	0	0	0	0	0	0	0	0	0	95.5917	69.1762	76.753	6.33582	4.09845	6.98523	0	0	0	0	0	0	0	0	0	0	0	0	132.603	94.3995
7.55_284.0324m/z		284.032	1	7.54772	0.114883	1	6.95e-14	1.12929e-12	Infinity	WAS	K303	100	48.906	18.97	4.53713	5.28813	7.45546	0	0	0	0	0	0	0.227386	0.196664	0	0	0	0	40.4042	58.7995	47.5142	5.07698	6.42435	8.20505	0	0	0	0	0	0	0.227386	0.19943	0	0	0	0	56.0481	80.2391
5.53_129.0191m/z		129.019	1	5.52685	0.055	15	7.70495e-14	1.22355e-12	Infinity	WAS	F11	100 - 2	15.3407	23.17	0	0	0	0	0	0	0	0	0	0	0	0	0	0	0	11.3971	18.299	16.3259	0	0	0	0	0	0	0	0	0	0	0	0	0	0	0	15.8099	24.9712
7.92_503.0825m/z		503.083	1	7.91898	0.0756167	28	8.87068e-14	1.39287e-12	Infinity	WAS	K303	96 - 100	10.7233	2.34	9.90528	7.65676	13.4424	0	0	0	0	0	0	0	0	0	0	0	0	10.724	10.9734	10.4724	11.0839	9.3019	14.7939	0	0	0	0	0	0	0	0	0	0	0	0	14.8761	14.9746
4.36_301.0354m/z		301.035	1	4.3637	0.0756167	32	8.87068e-14	1.39287e-12	Infinity	F11	K303	100 - 7.96	7.15921	12.29	7.15968	5.66192	8.65602	0	0	0	0	0	0	0	0	0	0	0	0	7.66784	6.00028	7.14425	8.01157	6.87845	9.52631	0	0	0	0	0	0	0	0	0	0	0	0	10.6367	8.18812
11.47_429.1190m/z		429.119	1	11.4687	0.0412333	63	1.03251e-13	1.59566e-12	Infinity	WAS	F11	100 - 14.9	6.24229	18.31	0	0	0	0	0	0	0	0	0	0	0	0	0	0	0	6.43012	7.27968	5.01706	0	0	0	0	0	0	0	0	0	0	0	0	0	0	0	8.91975	9.93402
4.76_595.1315m/z		595.132	1	4.76048	0.1101	45	1.07137e-13	1.65051e-12	Infinity	WAS	K303	100 - 34.5	58.8509	14.96	10.3116	16.6449	18.4286	0	0	0	0	0	0	0	0.298928	0.30458	0	0	0	64.7647	63.0584	48.7297	11.5385	20.2213	20.2815	0	0	0	0	0	0	0	0.303131	0.367371	0	0	0	89.8405	86.0509
6.97_285.0403m/z		285.04	1	6.97385	0.135483	55	1.13576e-13	1.73877e-12	Infinity	WAS	K303	100 - 15.3 - 1.87	133.383	18.94	5.57743	6.52403	9.71951	0	0	0	0	0	0	0.194061	0.616619	0.142498	0	0	0	108.941	159.392	131.817	6.24106	7.9258	10.6967	0	0	0	0	0	0	0.194061	0.62529	0.171875	0	0	0	151.12	217.509
5.31_167.0348m/z		167.035	1	5.30882	0.05505	23	1.15907e-13	1.76894e-12	Infinity	WAS	K303	100	6.91873	7.34	3.36966	3.78215	5.15985	0	0	0	0	0	0	0	0	0	0	0	0	6.39912	7.41356	6.9435	3.7706	4.59479	5.67863	0	0	0	0	0	0	0	0	0	0	0	0	8.87675	10.1167
5.60_385.1860m/z		385.186	1	5.60247	0.0962167	4	1.28231e-13	1.93293e-12	Infinity	WAS	K303	100 - 18.2	22.7342	19.9	12.9002	9.43854	14.0908	0	0	0	0	0	0	0	0	0	0	0	0	25.2847	16.4654	26.4526	14.4351	11.4665	15.5076	0	0	0	0	0	0	0	0	0	0	0	0	35.0745	22.469
4.99_133.0140m/z		133.014	1	4.9942	0.2184	9	1.30673e-13	1.96371e-12	Infinity	WAS	S15	100 - 4.38 - 0.516	553.017	5.3	31.5789	31.04	52.2496	0.817608	0	0.675958	0	0	0.152598	0.205811	0	0.416564	0	0	0	520.66	577.83	560.56	35.3363	37.7093	57.5029	0.707146	0	0.596344	0	0	0.14209	0.205811	0	0.502441	0	0	0	722.25	788.52
4.32_793.2559m/z		793.256	1	4.32245	0.0756167	2	1.35225e-13	2.0228e-12	Infinity	WAS	K303	100 - 39.6 - 12.6 - 1.42	183.994	21.82	115.776	143.855	92.6851	0	0	0	0	0	0	6.03417	3.26779	6.08346	0	0	0	187.877	236.515	127.591	129.552	174.764	102.004	0	0	0	0	0	0	6.03417	3.31374	7.33761	0	0	0	260.62	322.753
6.16_533.0931m/z		533.093	1	6.15765	0.0893667	16	1.43219e-13	2.12937e-12	Infinity	F11	K303	100 - 25.3	76.9142	24.68	58.8775	75.1527	96.7125	0	0	0	0	0	0	0	0	0	0	0	0	7.00264	4.27304	4.03635	65.8831	91.3001	106.436	0	0	0	0	0	0	0	0	0	0	0	0	9.71394	5.83109
8.73_781.2208m/z		781.221	1	8.73342	0.08935	6	1.57763e-13	2.32445e-12	Infinity	WAS	F11	100 - 31.3	17.3063	20.19	0	0	0	0	0	0.319939	0	0	0	0	0	0	0	0	0	21.0535	14.1361	16.7291	0	0	0	0	0	0.282257	0	0	0	0	0	0	0	0	0	29.2051	19.2905
11.91_747.1760m/z		747.176	1	11.9136	0.0618667	1	1.8463e-13	2.68721e-12	Infinity	WAS	F11	100 - 38.1	16.8817	29	0	0	0	0	0	0	0	0	0	0	0	0	0	0	0	22.5331	14.1574	13.9545	0	0	0	0	0	0	0	0	0	0	0	0	0	0	0	31.2575	19.3195
6.23_457.0772m/z		457.077	1	6.23327	0.0481167	9	1.99174e-13	2.86145e-12	Infinity	WAS	F11	100 - 15.1	9.89558	24.47	0	0	0	0	0	0	0	0	0	0	0	0	0	0	0	8.90715	8.12491	12.6547	0	0	0	0	0	0	0	0	0	0	0	0	0	0	0	12.3558	11.0874
5.26_507.1617m/z		507.162	1	5.2607	0.0756167	1	2.05613e-13	2.93246e-12	Infinity	WAS	K303	100 - 19.5	31.3434	21.72	8.5986	5.47363	8.13617	0	0	0	0	0	0	0.170685	0	0	0	0	0	37.342	23.9432	32.7448	9.6217	6.6497	8.9542	0	0	0	0	0	0	0.170685	0	0	0	0	0	51.8002	32.6734
6.34_667.1510m/z		667.151	1	6.33637	0.0826167	19	2.07612e-13	2.95282e-12	Infinity	WAS	K303	100 - 27.5	33.1122	7.48	25.488	12.718	24.0736	0	0	0	0	0	0	0	0	0	0	0	0	34.478	34.6068	30.2518	28.5206	15.4506	26.494	0	0	0	0	0	0	0	0	0	0	0	0	47.8273	47.2253
4.26_697.1608m/z		697.161	1	4.2606	0.0549833	21	2.07723e-13	2.95282e-12	Infinity	WAS	K303	100 - 26.1	17.8558	7.61	10.3544	9.90195	17.9098	0	0	0	0	0	0	0	0	0	0	0	0	19.2192	16.4999	17.8484	11.5864	12.0295	19.7105	0	0	0	0	0	0	0	0	0	0	0	0	26.6605	22.5162
4.26_529.1198m/z		529.12	1	4.2606	0.06185	2	2.15605e-13	3.03957e-12	Infinity	WAS	K303	100 - 21.6 - 12.7	52.6836	26.36	25.7298	15.6135	28.532	0	0	0	0	0	0	0.0447386	0	0	0	0	0	66.0727	53.6317	38.3463	28.7912	18.9682	31.4007	0	0	0	0	0	0	0.0447386	0	0	0	0	0	91.6549	73.1871
7.88_535.1094m/z		535.109	1	7.88462	0.0756	36	2.15605e-13	3.03957e-12	Infinity	F11	K303	100 - 22.6	24.8367	22.94	29.8729	18.6545	25.9828	0	0	0	0	0	0	0	0	0	0	0	0	0.328257	0	0	33.4273	22.6626	28.5951	0	0	0	0	0	0	0	0	0	0	0	0	0.455353	0
4.14_801.1716m/z		801.172	1	4.13688	0.0893667	16	2.24376e-13	3.14512e-12	Infinity	WAS	K303	100 - 32.4	24.9473	13.54	16.2928	17.9236	31.5626	0	0	0	0	0	0	0	0	0	0	0	0	25.2832	21.413	28.1458	18.2314	21.7747	34.736	0	0	0	0	0	0	0	0	0	0	0	0	35.0724	29.2207
7.66_447.0931m/z		447.093	1	7.66457	0.109967	128	2.27929e-13	3.1858e-12	Infinity	WAS	K303	100 - 21.6	40.8586	16.23	19.9873	12.9405	24.3856	0	0	0	0	0	0	0	0	0.316168	0	0	0	48.4688	36.3161	37.7909	22.3655	15.7209	26.8374	0	0	0	0	0	0	0	0	0.381348	0	0	0	67.2351	49.5578
6.54_577.1193m/z		577.119	1	6.54072	0.04125	25	2.40696e-13	3.34517e-12	Infinity	F11	K303	100 - 18.4	14.0542	16.31	13.4811	12.1033	16.5782	0	0	0	0	0	0	0	0	0	0	0	0	0.574192	1.0459	1.01113	15.0852	14.7038	18.245	0	0	0	0	0	0	0	0	0	0	0	0	0.796509	1.42726
4.31_133.0292m/z		133.029	1	4.30872	0.0824833	5	2.43361e-13	3.37263e-12	Infinity	WAS	K303	100 - 8.73	20.0087	9.47	0.615789	0.152377	0.702445	0	0	0	0	0	0	0	0	0	0	0	0	17.8389	20.8557	21.3315	0.689059	0.185117	0.773071	0	0	0	0	0	0	0	0	0	0	0	0	24.7458	28.4601
7.22_377.1814m/z		377.181	1	7.2197	0.0481833	19	2.43361e-13	3.37263e-12	Infinity	WAS	K303	100 - 8.24	8.37789	10.83	6.83247	8.40192	7.25652	0	0	0	0	0	0	0	0	0	0	0	0	8.30197	6.28562	10.5461	7.64543	10.2072	7.98611	0	0	0	0	0	0	0	0	0	0	0	0	11.5163	8.5775
6.02_493.0984m/z		493.098	1	6.02017	0.0736333	215	2.48024e-13	3.4324e-12	Infinity	WAS	K303	100 - 30.5	12.9528	8.24	7.78688	6.9836	12.2965	0	0	0	0	0	0	0	0	0	0	0	0	13.886	13.1835	11.789	8.7134	8.48411	13.5328	0	0	0	0	0	0	0	0	0	0	0	0	19.2624	17.9905
4.33_651.1927m/z		651.193	1	4.32933	0.0481167	10	2.53908e-13	3.49224e-12	Infinity	WAS	K303	100 - 27.2 - 2.54	36.6686	15.5	21.2957	20.2796	40.4293	0	0	0	0	0	0	0	0	0	0.0719382	0	0	42.658	36.0015	31.3463	23.8296	24.6369	44.4942	0	0	0	0	0	0	0	0	0	0.0643378	0	0	59.1744	49.1284
5.57_339.0510m/z		339.051	1	5.57497	0.0824667	8	2.5413e-13	3.49224e-12	Infinity	WAS	K303	100 - 17.1	31.9898	22.51	0	0.48845	0.191667	0	0	0	0	0	0	0	0	0	0	0	0	24.9906	39.3745	31.6043	0	0.593399	0.210938	0	0	0	0	0	0	0	0	0	0	0	0	34.6666	53.7314
10.93_671.4005m/z		671.4	1	10.9345	0.0622167	1	2.80442e-13	3.79153e-12	Infinity	F11	K303	100 - 18.2	11.3537	14.33	9.48238	12.1405	12.4381	0	0	0	0	0	0	0	0	0	0	0	0	4.63616	4.42023	6.89842	10.6106	14.749	13.6887	0	0	0	0	0	0	0	0	0	0	0	0	6.43121	6.03195
9.88_655.0941m/z		655.094	1	9.87798	0.0963333	9	2.81775e-13	3.80205e-12	Infinity	F11	K303	100 - 29.8 - 3.75	37.8215	8.08	22.6706	39.8661	50.9279	0	0	0	0	0	0	0	0	0	0	0	0	29.6118	25.1833	27.6891	25.368	48.4318	56.0484	0	0	0	0	0	0	0	0	0	0	0	0	41.077	34.3656
14.70_643.2174m/z		643.217	1	14.7009	0.0481	2	2.82108e-13	3.80205e-12	Infinity	WAS	K303	100 - 32.1	9.25119	12.74	0.329643	0.604216	0.760206	0	0	0	0	0	0	0	0	0	0	0	0	10.4051	9.29894	8.04954	0.368866	0.734039	0.836639	0	0	0	0	0	0	0	0	0	0	0	0	14.4338	12.6895
4.25_683.1821m/z		683.182	1	4.24685	0.0481167	21	2.87548e-13	3.86474e-12	Infinity	WAS	S13	100 - 29.6 - 4.18	18.5464	9.17	12.0475	7.13861	8.15375	0	0	0.301294	0	0	0	0	0	0	0	0	0	17.9781	17.2021	20.459	13.4809	8.67242	8.97355	0	0	0.265808	0	0	0	0	0	0	0	0	0	24.9389	23.4743
7.36_533.0935m/z		533.094	1	7.35722	0.1306	16	3.30513e-13	4.35851e-12	Infinity	WAS	K303	100 - 28 - 6.45	96.4528	19.49	3.02754	3.77303	6.25823	0	0	0	0	0.00173443	0.103672	0.00156955	0.113987	0.154577	0	0	0.00481641	113.393	76.2271	99.7386	3.38778	4.58371	6.88745	0	0	0	0	0.00151952	0.0965332	0.00156955	0.115589	0.186444	0	0	0.00426423	157.296	104.021
6.15_299.0195m/z		299.02	1	6.15077	0.11685	6	3.87024e-13	5.04263e-12	Infinity	WAS	K303	100	35.7833	3.26	32.162	30.08	33.9594	0	0	0	0	0	0	0.719559	0.191761	1.22725	0	0	0	36.3583	36.552	34.4395	35.9888	36.5431	37.3738	0	0	0	0	0	0	0.719559	0.194458	1.48026	0	0	0	50.4357	49.8796
4.36_531.1143m/z		531.114	1	4.3637	0.0481167	17	4.16223e-13	5.36599e-12	Infinity	WAS	K303	100 - 29.7 - 8.45	45.3758	23.25	0.170381	0.702325	0.762434	0	0	0	0	0	0	0	0	0	0	0	0	39.1165	57.5571	39.4539	0.190653	0.853228	0.839091	0	0	0	0	0	0	0	0	0	0	0	0	54.2617	78.5437
4.34_513.1250m/z		513.125	1	4.34307	0.0618667	10	4.26437e-13	5.47605e-12	Infinity	WAS	K303	100 - 21.4	13.7363	4.41	6.63311	7.75394	9.23112	0	0	0	0.564446	0.0301351	0.305517	0	0	0	0	0.128998	0	14.3271	13.7664	13.1154	7.42236	9.41996	10.1592	0	0	0	0.461155	0.0264011	0.284479	0	0	0	0	0.0921405	0	19.8743	18.786
12.63_255.2327m/z		255.233	1	12.6314	1.56743	48	4.38538e-13	5.60939e-12	28777.2	S13	S15	100 - 13.9	871.158	10.27	385.327	338.517	545.682	142.946	144.222	170.721	527.76	1131.79	953.927	296.274	250.507	210.948	0.0908175	0	0	309.05	346.674	470.277	431.175	411.251	600.546	123.633	133.421	150.614	431.182	991.551	888.24	296.274	254.03	254.436	0.0812225	0	0	428.709	473.079
4.47_339.0509m/z		339.051	1	4.47368	0.0824833	8	4.40648e-13	5.6217e-12	Infinity	WAS	K303	100 - 28.5	44.7854	7.81	3.5963	2.54818	5.50972	0	0	0	0	0	0	0	0	0	0	0	0	47.9828	45.3272	41.0462	4.02421	3.09569	6.06368	0	0	0	0	0	0	0	0	0	0	0	0	66.5609	61.8545
6.81_577.1560m/z		577.156	1	6.8089	0.130717	77	4.50751e-13	5.73565e-12	Infinity	WAS	K303	100 - 28.9 - 8.89	364.104	11.91	42.4907	48.1537	69.2371	0	0	0	7.53019	6.045	16.0409	0	0	0	0	0	0	386.792	391.431	314.088	47.5465	58.5001	76.1983	0	0	0	6.15219	5.29598	14.9363	0	0	0	0	0	0	536.551	534.155
4.55_321.0617m/z		321.062	1	4.55417	0.0549833	5	4.5508e-13	5.77575e-12	Infinity	WAS	K303	100 - 42.2	9.64145	6.5	2.85106	2.43588	3.0909	0	0	0	0	0	0	0.382812	0	0.400839	0	0	0	9.49224	9.10271	10.3294	3.19029	2.95926	3.40166	0	0	0	0	0	0	0.382812	0	0.483475	0	0	0	13.1675	12.4218
4.98_281.1393m/z		281.139	1	4.98045	0.0667667	15	4.64517e-13	5.88029e-12	Infinity	S14	K303	100 - 11.7	12.3132	3.06	0	0.197822	0	0	0	0	2.99069	4.2455	5.1319	12.6597	11.913	12.3668	0	0	0	0	0	0	0	0.240326	0	0	0	0	2.44341	3.71945	4.77852	12.6597	12.0805	14.9164	0	0	0	0	0
10.02_713.1725m/z		713.172	1	10.0203	0.0598833	1	5.87863e-13	7.29099e-12	Infinity	F11	K303	100 - 30.8	12.5652	17.89	15.1528	11.4539	11.0888	0	0	0	0	0	0	0	0	0	0	0	0	0.203321	0	0.437926	16.9557	13.9149	12.2037	0	0	0	0	0	0	0	0	0	0	0	0	0.282043	0
5.90_507.0781m/z		507.078	1	5.89843	0.144367	71	6.03517e-13	7.46624e-12	Infinity	WAS	K303	100 - 24.3 - 4.75	135.413	6.69	33.4855	40.0335	67.7867	0	0	0	0	0	0	0.850723	0	0.563895	0	0	0	137.23	143.424	125.585	37.4698	48.6351	74.6021	0	0	0	0	0	0	0.850723	0	0.680145	0	0	0	190.363	195.72
3.75_693.1674m/z		693.167	1	3.74692	0.0618667	2	6.1473e-13	7.58581e-12	Infinity	WAS	K303	100 - 36.9	14.0756	7.5	2.22342	1.82518	3.274	0	0	0	0.0138632	0.128424	0.0422452	0	0	0	0	0	0	12.8602	14.6011	14.7655	2.48798	2.21735	3.60318	0	0	0	0.0113263	0.112511	0.0393363	0	0	0	0	0	0	17.8395	19.925
3.38_659.1826m/z		659.183	1	3.38385	0.08315	11	6.51701e-13	7.9917e-12	Infinity	WAS	K303	100 - 26.9 - 10.9	38.852	15.17	4.48533	3.78247	7.62247	0	0	0	0	0	0	0	0	0	0	0	0	45.0447	33.3147	38.1967	5.01901	4.59518	8.38886	0	0	0	0	0	0	0	0	0	0	0	0	62.4852	45.4621
11.48_393.0979m/z		393.098	1	11.4756	0.06675	8	6.90559e-13	8.40509e-12	Infinity	WAS	F11	100 - 18.9	10.5651	25.98	0	0	0	0	0	0	0	0	0	0	0	0	0	0	0	10.4732	13.3552	7.86701	0	0	0	0	0	0	0	0	0	0	0	0	0	0	0	14.5282	18.2249
11.11_469.2079m/z		469.208	1	11.1112	0.0618667	3	7.37299e-13	8.92961e-12	Infinity	WAS	F11	100 - 22.8	16.7241	31.26	0	0	0	0	0	0	0	0	0	0	0	0	0	0	0	12.3137	22.4985	15.3602	0	0	0	0	0	0	0	0	0	0	0	0	0	0	0	17.0813	30.7019
7.55_285.0399m/z		285.04	1	7.54772	0.114883	55	8.07243e-13	9.68099e-12	Infinity	WAS	K303	100 - 15.6 - 1.46	81.9065	15.04	9.19739	10.8447	13.2049	0	0	0	0	0	0.177555	0	0.573704	0.819617	0	0	0	69.6873	94.3152	81.7172	10.2917	13.1748	14.5326	0	0	0	0	0	0.165329	0	0.581772	0.988586	0	0	0	96.669	128.705
6.65_535.1087m/z		535.109	1	6.65068	0.0618667	36	8.61866e-13	1.02732e-11	Infinity	WAS	K303	100 - 18.6	10.3802	13.6	7.85543	6.77731	12.0708	0	0	0	0	0	0	0	0	0	0	0	0	11.3085	11.0764	8.75575	8.79011	8.2335	13.2844	0	0	0	0	0	0	0	0	0	0	0	0	15.687	15.1151
6.27_461.0722m/z		461.072	1	6.26763	0.233833	60	8.68416e-13	1.03387e-11	27246.6	WAS	S15	100 - 23.8	6141.47	10.55	1355.6	1183.29	1733.6	2.80162	4.49667	3.27522	8.64402	9.69598	22.023	11.1077	11.862	20.2138	0.676209	0	0	6842.86	6015.96	5565.58	1516.89	1437.54	1907.9	2.42311	4.15993	2.88946	7.0622	8.49458	20.5065	11.1077	12.0288	24.381	0.604767	0	0	9492.29	8209.52
13.79_497.2520m/z		497.252	1	13.7904	0.1031	3	8.70526e-13	1.03512e-11	Infinity	F11	K303	100 - 10.7	16.7172	15.45	14.1447	19.3118	16.695	0	0	0	0	0	0	0	0	0.435313	0	0	0	18.5127	11.5438	12.905	15.8278	23.4612	18.3736	0	0	0	0	0	0	0	0	0.525055	0	0	0	25.6805	15.7529
4.83_321.1554m/z		321.155	1	4.82923	0.1031	2	9.66782e-13	1.1399e-11	Infinity	WAS	K303	100 - 6.82	23.8341	13.13	8.53856	6.23206	10.8096	0	0	0	0	0	0	0.293106	0	0.451366	0	0	0	26.2054	20.2858	25.0112	9.55452	7.5711	11.8964	0	0	0	0	0	0	0.293106	0	0.544418	0	0	0	36.3517	27.6825
7.22_519.0795m/z		519.08	1	7.2197	0.0619167	10	1.1029e-12	1.28035e-11	Infinity	WAS	K303	100 - 17.9	12.1807	21.68	7.64113	7.15288	11.6746	0	0	0	0	0	0	0	0	0	0	0	0	9.43518	14.7011	12.4057	8.55032	8.68976	12.8484	0	0	0	0	0	0	0	0	0	0	0	0	13.0883	20.0615
8.27_435.1866m/z		435.187	1	8.2677	0.0551	1	1.12976e-12	1.30382e-11	Infinity	S13	F11	100 - 14.7	13.2785	31.16	0	0	0	0	0	0	11.5445	18.0005	10.2904	0	0	0	0	0	0	0	0	0.0148363	0	0	0	0	0	0	9.4319	15.7701	9.58181	0	0	0	0	0	0	0	0
5.78_685.1044m/z		685.104	1	5.78128	0.24095	2	1.15397e-12	1.32706e-11	Infinity	WAS	K303	100 - 56.3	103.862	5.07	29.5655	48.1085	92.4389	0	0	0	0	0	0	0	0	0	0	0	0	108.06	105.577	97.95	33.0833	58.4452	101.733	0	0	0	0	0	0	0	0	0	0	0	0	149.899	144.072
4.20_165.0402m/z		165.04	1	4.19875	0.0412333	16	1.22147e-12	1.39976e-11	Infinity	WAS	F11	100	7.48719	24.97	0	0	0	0	0	0	0	0.000455711	0.000402175	0	0	0	1.60636e-05	3.49186e-05	0	5.78915	7.18181	9.4906	0	0	0	0	0	0	0	0.000399245	0.000374482	0	0	0	1.43664e-05	2.49416e-05	0	8.03062	9.80046
11.48_799.1555m/z		799.156	1	11.4756	0.0481167	1	1.33105e-12	1.49903e-11	Infinity	WAS	F11	100 - 85	15.108	30.28	0	0	0	0	0	0	0	0	0	0	0	0	0	0	0	14.9539	19.7574	10.6128	0	0	0	0	0	0	0	0	0	0	0	0	0	0	0	20.7437	26.9613
14.79_463.2465m/z		463.246	1	14.7909	0.193183	3	1.33293e-12	1.49944e-11	Infinity	K303	WAS	100 - 11.3	39.3845	7.31	12.6025	11.5179	9.82126	28.0149	44.7797	45.359	34.4697	45.0748	36.3772	19.3849	25.6469	24.0167	21.0949	24.3359	23.4732	0	0	0	14.102	13.9926	10.8087	24.2299	41.4263	40.0167	28.1619	39.4897	33.8723	19.3849	26.0075	28.9679	18.8662	17.3826	20.7821	0	0
3.89_237.0254m/z		237.025	1	3.89127	0.06885	10	1.38312e-12	1.54701e-11	Infinity	WAS	K303	100	11.7272	15.15	0	0.435019	0	0	0	0	0	0	0	0	0	0	0	0	0	9.89517	11.843	13.4434	0	0.528488	0	0	0	0	0	0	0	0	0	0	0	0	0	13.7264	16.1612
4.59_505.0983m/z		505.098	1	4.58853	0.130583	39	1.42597e-12	1.59131e-11	Infinity	WAS	K303	100 - 9.5 - 4.5	76.3566	11.78	11.4342	17.2676	26.0366	0	0	0	0	0	0.288988	0	0	0.382028	0	0	0	85.9072	68.0451	75.1176	12.7947	20.9778	28.6544	0	0	0	0	0	0.269089	0	0	0.460785	0	0	0	119.169	92.8559
5.75_723.2503m/z		723.25	1	5.75368	0.0551	1	1.45295e-12	1.61589e-11	Infinity	F11	K303	100 - 33.1	9.70374	10.91	9.79195	8.60324	10.716	0	0	0	0	0	0	0	0	0	0	0	0	3.51484	6.35631	4.97021	10.957	10.4517	11.7935	0	0	0	0	0	0	0	0	0	0	0	0	4.87573	8.67396
4.37_625.1407m/z		625.141	1	4.37057	0.0481167	105	1.5008e-12	1.65595e-11	Infinity	WAS	K303	100 - 63.3 - 25	36.5037	30.77	27.5349	21.2526	39.0149	0	0	0	0	0	0	0	0	0	0	0	0	44.6986	42.2619	22.5506	30.8112	25.819	42.9376	0	0	0	0	0	0	0	0	0	0	0	0	62.0052	57.6715
7.69_547.1089m/z		547.109	1	7.68518	0.0962333	15	1.5542e-12	1.7091e-11	Infinity	F11	K303	100 - 24.7 - 15.3	99.643	11.42	105.923	85.1722	107.834	0	0	0	1.04804	0	0	0	0	0	0	0	0	30.2324	37.4206	31.7691	118.526	103.473	118.676	0	0	0	0.856253	0	0	0	0	0	0	0	0	41.9378	51.0649
4.95_433.1140m/z		433.114	1	4.95295	0.0549833	124	1.59728e-12	1.75253e-11	Infinity	WAS	K303	100	5.15387	16.56	2.77014	3.8566	3.56919	0	0	0	0	0	0	0	0	0	0	0	0	4.25536	6.26713	4.93913	3.09975	4.68523	3.92805	0	0	0	0	0	0	0	0	0	0	0	0	5.90297	8.55227
4.33_163.0399m/z		163.04	1	4.32933	0.164967	26	1.75604e-12	1.90328e-11	20.8193	WAS	S15	100 - 10.1 - 0.488	325.084	3.59	184.411	172.48	247.445	17.532	18.826	18.3415	39.9846	41.6069	43.914	33.9262	26.0562	34.5278	16.891	13.5373	16.4153	315.054	352.823	307.374	206.354	209.539	272.324	15.1633	17.4162	16.1813	32.6676	36.4515	40.8901	33.9262	26.4226	41.6459	15.1064	9.66935	14.5334	437.038	481.47
5.58_491.1196m/z		491.12	1	5.58183	0.0412333	113	1.78257e-12	1.92778e-11	Infinity	WAS	K303	100 - 23.8	8.86948	25.85	0.188982	0.189774	0.0474914	0	0	0	0	0	0	0	0	0	0	0	0	11.3403	6.81169	8.45652	0.211468	0.23055	0.0522663	0	0	0	0	0	0	0	0	0	0	0	0	15.731	9.29538
4.34_527.1043m/z		527.104	1	4.3362	0.109983	8	1.79945e-12	1.94388e-11	Infinity	WAS	S15	100 - 28.8	59.6804	9.05	19.5035	17.9137	23.7145	1.05247	0.682589	1.32228	0	0.436188	0.046601	0	0	0.564932	0	0	0	57.2222	65.8715	55.9475	21.8241	21.7626	26.0988	0.910278	0.631472	1.16654	0	0.382141	0.043392	0	0	0.681396	0	0	0	79.3776	89.8898
15.36_467.1355m/z		467.136	1	15.3595	0.0412333	5	1.83553e-12	1.97632e-11	Infinity	S14	K303	100 - 22.8	6.17619	19.67	0	0.217491	0	0	0	0	0	0	0	6.30709	7.32004	4.90144	0	0	0	0	0	0	0	0.264221	0	0	0	0	0	0	0	6.30709	7.42297	5.9119	0	0	0	0	0
6.66_565.1204m/z		565.12	1	6.65757	0.171833	18	1.84563e-12	1.98284e-11	Infinity	WAS	K303	100 - 21.1	44.2674	15.33	24.2324	32.0362	63.8895	0	0	0	0	0	0	0	0	0	0	0	0	48.0565	48.314	36.4317	27.1157	38.9196	70.3132	0	0	0	0	0	0	0	0	0	0	0	0	66.6631	65.9304
5.57_465.1034m/z		465.103	1	5.57497	0.0962167	58	1.91802e-12	2.05161e-11	Infinity	F11	K303	100 - 21.3 - 2.69	93.7512	11.69	105.632	47.6771	127.945	0	0	0	0	0	0	0	0	0	0	0	0	17.6965	16.0935	20.2692	118.2	57.9212	140.808	0	0	0	0	0	0	0	0	0	0	0	0	24.5483	21.9616
3.79_355.1029m/z		355.103	1	3.78817	0.0825	25	1.93057e-12	2.05829e-11	Infinity	WAS	K303	100 - 17.9	25.1585	7.07	5.0709	7.19412	10.3603	0	0	0	0	0	0	0.32477	0	0.0200833	0	0	0	25.5149	23.2293	26.7312	5.67426	8.73986	11.402	0	0	0	0	0	0	0.32477	0	0.0242236	0	0	0	35.3938	31.6993
8.07_503.0826m/z		503.083	1	8.06825	0.0962333	28	1.95932e-12	2.08251e-11	Infinity	F11	K303	100 - 50	29.9394	26.29	30.9404	20.6307	38.2473	0	0	0	0	0	0	0	0	0	0	0	0	5.71627	4.02869	3.49325	34.6218	25.0634	42.0928	0	0	0	0	0	0	0	0	0	0	0	0	7.92952	5.49764
5.53_619.1297m/z		619.13	1	5.53373	0.0805167	7	1.96188e-12	2.08261e-11	Infinity	WAS	K303	100 - 33.8 - 5.49	46.1904	23.55	0	0	0.620366	0	0	0	0	0	0	0	0	0	0	0	0	33.6748	53.3737	51.5226	0	0	0.682739	0	0	0	0	0	0	0	0	0	0	0	0	46.7131	72.8349
4.06_303.0507m/z		303.051	1	4.06128	0.0687333	44	2.18958e-12	2.28716e-11	Infinity	S15	F11	100 - 7.29	15.9802	5.75	0	0	0	10.3434	11.5974	10.8855	10.3079	10.6282	7.13818	13.0331	15.167	13.993	16.2717	12.3167	19.3522	0.619695	0.527672	0.294518	0	0	0	8.94593	10.7289	9.60344	8.42161	9.31128	6.64665	13.0331	15.3803	16.8777	14.5526	8.79755	17.1336	0.859631	0.720073
7.03_637.1764m/z		637.176	1	7.03372	0.0598833	44	2.27884e-12	2.37029e-11	Infinity	WAS	F11	100 - 17.3	8.53306	25.35	0	0	0	0	0	0	0	0	0	0	0	0	0	0	0	10.3058	6.12284	9.17056	0	0	0	0	0	0	0	0	0	0	0	0	0	0	0	14.296	8.35536
5.39_609.1460m/z		609.146	1	5.39135	0.158083	163	2.56462e-12	2.62572e-11	Infinity	WAS	S13	100 - 29.6 - 7.41 - 1.29	2227.77	12.33	694.507	849.276	1024.12	1.04368	0.650298	0	0	0	0	5.03711	2.61409	12.003	0	0	0	1956.19	2505.38	2221.75	777.144	1031.75	1127.09	0.902673	0.601599	0	0	0	0	5.03711	2.65084	14.4774	0	0	0	2713.6	3418.89
8.08_433.1139m/z		433.114	1	8.07512	0.0962333	124	3.24429e-12	3.26697e-11	Infinity	F11	K303	100 - 21.7 - 0.329	52.8862	11.01	31.9155	41.2513	85.4919	0	0	0	0	0	0	0	0	0	0	0	0	19.0257	18.7402	22.7186	35.713	50.1146	94.0875	0	0	0	0	0	0	0	0	0	0	0	0	26.3921	25.5734
4.55_167.0347m/z		167.035	1	4.55417	0.0343667	23	3.36531e-12	3.36806e-11	Infinity	WAS	F11	100	5.51873	22.38	0	0	0	0	0	0	0	0	0	0	0	0	0	0	0	4.0963	6.31584	6.14406	0	0	0	0	0	0	0	0	0	0	0	0	0	0	0	5.68232	8.61873
5.37_639.1205m/z		639.121	1	5.37073	0.10315	35	3.58513e-12	3.56259e-11	Infinity	F11	K303	100 - 29.6 - 9.37	92.0267	2.73	66.4759	86.9688	122.635	0	0	0	0	0	0	0.957123	0	1.10436	0	0	0	51.6539	53.0119	54.5466	74.3856	105.655	134.965	0	0	0	0	0	0	0.957123	0	1.33203	0	0	0	71.6534	72.3413
8.44_461.0728m/z		461.073	1	8.43953	0.0824667	60	4.01246e-12	3.93928e-11	Infinity	WAS	K303	100 - 23.3	17.8041	15.7	0	0.676964	0.265441	0	0	0	0	0	0	0	0	0	0	0	0	15.1457	17.5494	20.7172	0	0.822418	0.29213	0	0	0	0	0	0	0	0	0	0	0	0	21.0098	23.9483
7.65_435.1297m/z		435.13	1	7.65082	0.0756	62	4.15212e-12	4.06419e-11	Infinity	F11	K303	100 - 16.4	20.1506	2.13	17.2233	13.4901	29.7384	0	0	0	0	0	0	0	0.261821	0	0	0	0	10.9863	11.3152	11.4528	19.2726	16.3886	32.7284	0	0	0	0	0	0	0	0.265503	0	0	0	0	15.24	15.441
8.49_371.2075m/z		371.207	1	8.49452	0.0532167	9	4.25804e-12	4.15127e-11	Infinity	WAS	F11	100 - 10.1	7.74562	27.4	0	0	0	0	0	0	0	0	0	0	0	0	0	0	0	9.93322	7.60843	5.69522	0	0	0	0	0	0	0	0	0	0	0	0	0	0	0	13.7792	10.3826
11.53_585.1975m/z		585.198	1	11.5286	0.0804833	2	4.88676e-12	4.69416e-11	Infinity	S14	F11	100 - 27.8 - 2.07	31.0387	21.7	0	0	0	10.5074	15.0539	10.5532	0	0	0	22.5036	28.6731	41.9394	0	0	0	3.76463	6.49008	4.72616	0	0	0	9.08778	13.9265	9.31029	0	0	0	22.5036	29.0763	50.5855	0	0	0	5.22223	8.85651
3.91_801.1714m/z		801.171	1	3.90502	0.04125	16	4.97613e-12	4.77066e-11	Infinity	F11	K303	100 - 33.8	11.7421	16.25	10.4429	9.15848	15.6248	0	0	0	0.315148	0	0	0	0	0	0	0	0	7.43508	5.35228	6.67492	11.6855	11.1263	17.1957	0	0	0	0.257477	0	0	0	0	0	0	0	0	10.3138	7.30384
8.72_503.0830m/z		503.083	1	8.71968	0.192583	28	5.08105e-12	4.84753e-11	Infinity	F11	K303	100 - 26.6	389.688	10.56	326.192	342.826	500.047	0	0	0	0	0	0	4.35855	1.72182	7.65401	0	0	0	145.881	142.291	119.441	365.005	416.486	550.323	0	0	0	0	0	0	4.35855	1.74603	9.23193	0	0	0	202.364	194.174
5.18_465.1038m/z		465.104	1	5.17823	0.0824833	58	5.15443e-12	4.90798e-11	Infinity	F11	K303	100 - 16.5	38.8272	6.12	51.9034	19.376	45.2024	0	0	0	0	0	0	0	0	0	0	0	0	26.1851	27.9252	24.7149	58.0791	23.5392	49.7471	0	0	0	0	0	0	0	0	0	0	0	0	36.3235	38.1074
4.39_491.0830m/z		491.083	1	4.39118	0.30045	79	5.28477e-12	5.0126e-11	Infinity	WAS	K303	100 - 27.1 - 5.68	247.897	20.21	0.299534	0.238968	1.7005	0	0	0	0	0	0	0	0	0	0	0	0	232.374	207.402	303.915	0.335175	0.290314	1.87148	0	0	0	0	0	0	0	0	0	0	0	0	322.345	283.025
8.31_561.1620m/z		561.162	1	8.30893	0.055	17	5.50315e-12	5.1996e-11	Infinity	F11	K303	100 - 14.2	9.71432	23.05	9.7618	7.45136	11.9298	0	0	0	0	0	0	0	0	0	0	0	0	6.97334	5.01522	4.12199	10.9233	9.05238	13.1293	0	0	0	0	0	0	0	0	0	0	0	0	9.6733	6.84388
5.40_711.1410m/z		711.141	1	5.39823	0.11685	6	5.64226e-12	5.31056e-11	Infinity	F11	K303	100 - 34.2 - 12.5	116.364	5.87	112.273	92.3439	144.476	0	0	0	0	0	0	0	1.01228	1.58792	0	0	0	100.405	89.4717	93.381	125.632	112.185	159.003	0	0	0	0	0	0	0	1.02652	1.91528	0	0	0	139.28	122.095
6.91_647.1249m/z		647.125	1	6.91198	0.259317	2	5.72042e-12	5.36865e-11	Infinity	WAS	K303	100 - 29.8	106.881	10.01	4.77637	9.84682	13.158	0	0	0	0	0	0.397179	0	0	0	0	0	0	117.397	107.226	96.0182	5.34468	11.9625	14.481	0	0	0	0	0	0.369829	0	0	0	0	0	0	162.852	146.323
5.49_623.1250m/z		623.125	1	5.49447	0.101133	50	5.91072e-12	5.51554e-11	Infinity	WAS	K303	100 - 30.8 - 18.2 - 2.58	51.2804	21.91	5.80818	7.76644	14.6027	0	0	0	0	0	0	0	0	0	0	0	0	64.245	44.3256	45.2705	6.49927	9.43515	16.0709	0	0	0	0	0	0	0	0	0	0	0	0	89.1196	60.4878
5.77_711.1396m/z		711.14	1	5.77442	0.0826	6	6.05016e-12	5.62958e-11	Infinity	F11	K303	100 - 29.2	46.5172	18.54	40.1842	43.0286	56.3387	0	0	0	0	0	0	0	0	0	0	0	0	11.0895	30.6117	16.7539	44.9655	52.2738	62.0032	0	0	0	0	0	0	0	0	0	0	0	0	15.3832	41.7734
7.73_533.0930m/z		533.093	1	7.73332	0.0618667	16	6.20348e-12	5.7613e-11	Infinity	WAS	K303	100 - 13.5	11.3168	31.47	0	0	0.149601	0	0	0	0	0	0	0	0	0	0	0	0	8.14964	15.1713	10.6295	0	0	0.164642	0	0	0	0	0	0	0	0	0	0	0	0	11.305	20.7031
3.60_101.0242m/z		101.024	1	3.59572	0.0481167	14	6.82221e-12	6.28824e-11	Infinity	WAS	K303	100	6.47474	4.92	1.4191	1.52234	2.51019	0	0	0	0	0	0	0	0	0	0	0	0	6.66557	6.65173	6.10691	1.58795	1.84943	2.76257	0	0	0	0	0	0	0	0	0	0	0	0	9.24637	9.0771
7.68_193.0503m/z		193.05	1	7.67832	0.1581	42	7.10476e-12	6.51802e-11	Infinity	WAS	K303	100 - 10.3 - 0.932	313.135	24.26	15.2778	13.2463	20.9672	0	0	0	0	0	0.465831	0.554001	1.15023	1.0099	0	0	0	158.781	420.957	359.665	17.0957	16.0925	23.0753	0	0	0	0	0	0.433754	0.554001	1.1664	1.2181	0	0	0	220.259	574.448
5.14_453.1968m/z		453.197	1	5.14387	0.03435	3	7.7216e-12	7.0117e-11	Infinity	WAS	F11	100 - 6.74	8.20956	27.98	0	0	0	0	0	0	0	0	0	0	0	0	0	0	0	8.58873	5.74638	10.2936	0	0	0	0	0	0	0	0	0	0	0	0	0	0	0	11.9141	7.84164
4.90_321.1557m/z		321.156	1	4.90483	0.0481	3	9.05076e-12	8.03983e-11	Infinity	F11	S13	100 - 9.23	13.1264	14.77	12.3317	11.7114	15.336	0	0	0.376598	0	0	0	0.46109	0	0.178641	0	0	0	4.95824	5.20019	6.92686	13.7989	14.2277	16.878	0	0	0.332243	0	0	0	0.46109	0	0.215469	0	0	0	6.87798	7.0963
5.43_463.0879m/z		463.088	1	5.4326	0.0549833	141	9.58078e-12	8.4799e-11	Infinity	WAS	K303	100 - 15.2	9.16398	18.85	4.89013	3.64653	6.90797	0	0	0	0	0	0	0	0	0	0	0	0	8.25225	8.08367	11.156	5.47198	4.43003	7.60251	0	0	0	0	0	0	0	0	0	0	0	0	11.4474	11.0312
4.01_723.1718m/z		723.172	1	4.0131	0.0874	10	1.02176e-11	8.98672e-11	Infinity	WAS	K303	100 - 33.2	55.9804	20.85	8.13225	13.7882	23.1302	0	0	0	0	0	0	0	0	0	0	0	0	59.064	43.0753	65.8019	9.09987	16.7507	25.4557	0	0	0	0	0	0	0	0	0	0	0	0	81.9326	58.7815
3.56_109.0293m/z		109.029	1	3.56127	0.0344333	7	1.03973e-11	9.1121e-11	Infinity	WAS	K303	100	3.91655	15.66	0.451408	0.818132	0.649756	0	0	0	0	0	0	0	0	0	0	0	0	3.21206	4.20577	4.33182	0.505119	0.993918	0.715084	0	0	0	0	0	0	0	0	0	0	0	0	4.45572	5.73929
5.36_337.0927m/z		337.093	1	5.36385	0.13065	26	1.08202e-11	9.45733e-11	Infinity	WAS	S15	100 - 17.9 - 2.59	1054.38	9.75	138.362	189.049	229.671	0	0	0.200131	0	0	0.265047	21.2044	6.1144	30.2926	0	0	0	1040	1163.64	959.494	154.825	229.669	252.762	0	0	0.176559	0	0	0.246796	21.2044	6.20038	36.5376	0	0	0	1442.67	1587.93
3.64_640.1638m/z		640.164	1	3.64382	0.1031	26	1.21775e-11	1.05402e-10	Infinity	WAS	K303	100 - 25.6	16.9862	11.45	1.69619	2.05557	3.71466	0	0	0	0	0	0	0	0	0	0	0	0	15.8896	19.2317	15.8373	1.89801	2.49724	4.08814	0	0	0	0	0	0	0	0	0	0	0	0	22.0417	26.244
10.62_425.1809m/z		425.181	1	10.6241	0.06255	7	1.22761e-11	1.06128e-10	Infinity	S14	K303	100 - 20.6	29.1245	3.39	0	0.177148	0	0	0	0	0	0	0	17.3171	39.577	30.4795	0	0	0	1.32161	1.3869	1.41183	0	0.21521	0	0	0	0	0	0	0	17.3171	40.1336	36.763	0	0	0	1.83331	1.89259
6.27_461.2705m/z		461.27	1	6.26763	0.0481167	3	1.23036e-11	1.06128e-10	Infinity	WAS	F11	100	23.7283	42.99	0	0	0	0	0	0	0	0	0	0	0	0	0	0	0	35.0158	20.9979	15.1712	0	0	0	0	0	0	0	0	0	0	0	0	0	0	0	48.5733	28.6541
8.39_269.0453m/z		269.045	1	8.39142	0.08935	50	1.36612e-11	1.16596e-10	Infinity	WAS	K303	100 - 14.8	60.3044	4.96	0.991425	1.24697	3.1197	0	0	0	0	0	0	0	0	0	0	0	0	63.7433	58.3022	58.8676	1.10939	1.51489	3.43336	0	0	0	0	0	0	0	0	0	0	0	0	88.4237	79.5605
3.97_623.3196m/z		623.32	1	3.967	0.0343667	1	1.5244e-11	1.28427e-10	Infinity	WAS	F11	100	24.375	37.05	0	0	0	0	0	0	0	0	0	0	0	0	0	0	0	13.9854	30.3562	28.7833	0	0	0	0	0	0	0	0	0	0	0	0	0	0	0	19.4003	41.4248
6.62_589.0518m/z		589.052	1	6.61632	0.11685	19	1.5371e-11	1.29386e-10	Infinity	F11	K303	100 - 50.5 - 49.7 - 4.43	61.2669	4.54	68.724	53.0039	62.0727	0	0	0	0	0	0	0.737579	2.27462	3.12881	0	0	0	42.3779	40.2008	38.7278	76.9012	64.3924	68.3136	0	0	0	0	0	0	0.737579	2.30661	3.77383	0	0	0	58.7859	54.8589
4.84_611.1607m/z		611.161	1	4.8361	0.0481167	30	1.54223e-11	1.29598e-10	Infinity	F11	K303	100 - 9.84	9.59882	22.71	12.3623	6.69791	9.73621	0	0	0	0	0	0	0	0	0	0	0	0	7.06127	6.13976	4.43059	13.8333	8.13703	10.7151	0	0	0	0	0	0	0	0	0	0	0	0	9.79527	8.37846
4.93_507.1137m/z		507.114	1	4.93233	0.0756	125	1.5807e-11	1.32487e-10	Infinity	WAS	K303	100 - 24.7	20.1763	12.22	6.29366	4.93718	11.8591	0	0	0	0	0	0	0	0	0	0	0	0	22.8432	17.9824	19.7032	7.04251	5.99799	13.0515	0	0	0	0	0	0	0	0	0	0	0	0	31.6877	24.5392
7.17_149.0091m/z		149.009	1	7.17158	0.0485	7	1.58413e-11	1.32661e-10	Infinity	WAS	F11	100	7.3943	27.47	0	0	0	0	0	0	0	0	0	0	0.0987021	0.123402	0	0	0	5.15168	9.11156	7.91965	0	0	0	0	0	0	0	0	0	0	0.10009	0.148842	0	0	0	7.14633	12.4338
7.26_561.3283m/z		561.328	1	7.26102	0.0550667	1	1.7586e-11	1.4553e-10	Infinity	WAS	K303	100 - 19.1	10.254	13.21	2.47215	2.36245	3.00779	0	0	0	0	0	0	0	0	0	0	0	0	11.5637	6.71516	12.4831	2.7663	2.87006	3.31021	0	0	0	0	0	0	0	0	0	0	0	0	16.0409	9.16366
6.71_647.1247m/z		647.125	1	6.70567	0.11685	2	1.78479e-11	1.47449e-10	Infinity	WAS	K303	100 - 26.2	56.8396	10.83	2.09016	3.7137	6.35114	0	0	0	0	0	0	0	0	0	0	0	0	61.3177	59.3842	49.8168	2.33885	4.51163	6.9897	0	0	0	0	0	0	0	0	0	0	0	0	85.0589	81.0371
4.75_513.1040m/z		513.104	1	4.75362	0.0894833	4	1.79944e-11	1.48533e-10	Infinity	WAS	K303	100 - 30.2	67.5057	8.45	0.545096	0.369166	1.84753	0	0	0	0	0	0	0.000627353	0	0	0	0	0	73.7	66.3418	62.4754	0.609955	0.448486	2.03328	0	0	0	0	0	0	0.000627353	0	0	0	0	0	102.235	90.5315
3.97_87.0086m/z		87.0086	1	3.967	0.0943	5	1.80863e-11	1.48916e-10	Infinity	WAS	K303	100	15.3805	6.31	0.165896	0.746039	1.02882	0	0	0	0	0	0	0	0	0	0	0	0	14.3006	16.1812	15.6598	0.185635	0.906334	1.13226	0	0	0	0	0	0	0	0	0	0	0	0	19.8375	22.0812
5.38_513.1047m/z		513.105	1	5.37762	0.20625	3	1.857e-11	1.52642e-10	Infinity	WAS	K303	100 - 27.2	74.5499	7.81	5.94795	5.68373	13.8521	0	0	0	0	0	0	0	0.379219	0.631218	0	0	0	80.1636	74.9461	68.5399	6.65567	6.90495	15.2448	0	0	0	0	0	0	0	0.384552	0.761348	0	0	0	111.202	102.273
3.99_145.0507m/z		145.051	1	3.98762	0.10115	47	1.90444e-11	1.56279e-10	47.2241	S15	WAS	100	12.8329	4.69	6.46977	6.29815	5.76296	11.1982	11.0563	12.0807	12.6943	11.7828	11.6592	10.0624	8.96135	7.6758	11.1601	14.7085	12.63	0	0.494557	0.320673	7.23958	7.65138	6.34239	9.68532	10.2283	10.6578	10.3713	10.3228	10.8563	10.0624	9.08736	9.25821	9.981	10.5059	11.182	0	0.674884
8.91_419.1348m/z		419.135	1	8.91225	0.08935	30	1.90952e-11	1.56564e-10	Infinity	F11	K303	100 - 20.5 - 4.38	59.2369	25.28	52.3711	77.1623	48.1772	0	0	0	0	0	0.300689	7.42316	3.38603	4.99892	0	0	0	7.51943	12.5863	11.4491	58.6025	93.7416	53.0211	0	0	0	0	0	0.279984	7.42316	3.43364	6.02948	0	0	0	10.4308	17.1755
5.46_461.0733m/z		461.073	1	5.46008	0.06675	58	1.96314e-11	1.60205e-10	Infinity	WAS	K303	100 - 16.4	8.59285	5.4	3.64516	7.89606	5.74852	0	0	0	0	0	0	0	0	0	0	0	0	9.0054	8.68252	8.09063	4.07888	9.59262	6.32649	0	0	0	0	0	0	0	0	0	0	0	0	12.4921	11.8484
11.18_469.1509m/z		469.151	1	11.1799	0.0962167	8	2.06273e-11	1.67306e-10	940.686	K303	WAS	100 - 34.5 - 7.9 - 10.7	62.5379	9.02	18.7726	11.656	8.36405	51.519	62.8617	73.2331	47.1453	53.1037	43.8342	38.614	33.2137	33.093	28.8634	21.3748	29.6373	0.0658406	0.133603	0	21.0062	14.1604	9.205	44.5586	58.1541	64.6077	38.5179	46.5238	40.8158	38.614	33.6808	39.9153	25.814	15.2675	26.2395	0.0913329	0.182318
7.41_561.1614m/z		561.161	1	7.41222	0.0618667	17	2.09256e-11	1.69445e-10	Infinity	F11	K303	100 - 12	13.9305	19.14	14.6395	10.2485	16.9036	0	0	0	0	0	0.297887	0.311584	0	0.524627	0	0	0	10.3048	7.8396	7.25091	16.3814	12.4506	18.6031	0	0	0	0	0	0.277374	0.311584	0	0.632782	0	0	0	14.2947	10.6981
5.08_685.1054m/z		685.105	1	5.082	0.103117	5	2.20843e-11	1.77508e-10	Infinity	WAS	K303	60.6 - 100	45.4674	8.97	0	0.168657	1.10708	0	0	0	0	0	0	0	0	0	0	0	0	41.1493	49.2519	46.001	0	0.204895	1.21838	0	0	0	0	0	0	0	0	0	0	0	0	57.0815	67.2103
8.89_475.1247m/z		475.125	1	8.89163	0.0756	64	2.30344e-11	1.84538e-10	Infinity	F11	K303	100 - 20.9	22.1573	20.95	15.6986	15.6509	35.1226	0	0	0	0	0	0	0	0	0	0	0	0	13.845	9.5448	10.0992	17.5664	19.0136	38.6539	0	0	0	0	0	0	0	0	0	0	0	0	19.2056	13.025
3.63_401.1088m/z		401.109	1	3.63007	0.1031	30	2.34175e-11	1.87149e-10	Infinity	WAS	K303	100 - 22.7	27.9053	6.4	9.16401	11.7167	19.546	0	0	0	0.293221	0	0.618728	0.291687	0	0.374576	0	0	0	29.6145	26.05	28.0516	10.2544	14.2341	21.5112	0	0	0	0.239563	0	0.576123	0.291687	0	0.451797	0	0	0	41.0807	35.5484
8.64_459.2239m/z		459.224	1	8.64407	0.109983	5	2.34412e-11	1.87186e-10	Infinity	WAS	K303	100 - 21.5 - 5.91	37.0863	8.79	10.1932	8.6995	10.1523	0	0	0	0	0.791388	0	0	0	0.176288	0	0	0	40.9966	25.2503	45.012	11.406	10.5687	11.173	0	0	0	0	0.693329	0	0	0	0.212631	0	0	0	56.8697	34.4572
10.34_327.2173m/z		327.217	1	10.3441	0.0756	12	2.50521e-11	1.99076e-10	Infinity	K303	WAS	100 - 16.8	50.2375	3.43	4.94159	2.78708	3.22074	50.3874	51.8828	48.4424	20.9157	30.0575	25.5044	7.32143	9.33213	8.64503	11.198	6.30278	7.72176	0	0	0	5.52957	3.38592	3.54456	43.5799	47.9975	42.7369	17.0882	26.3332	23.7482	7.32143	9.46336	10.4273	10.015	4.50192	6.8365	0	0
14.47_703.2249m/z		703.225	1	14.4691	0.0873833	1	2.57929e-11	2.043e-10	Infinity	WAS	K303	100 - 39 - 21	24.7725	23.79	3.90261	6.50509	9.45207	0	0	0	0	0	0	0	0	0	0	0	0	31.3458	19.959	23.0127	4.36696	7.90278	10.4024	0	0	0	0	0	0	0	0	0	0	0	0	43.4824	27.2365
6.09_503.0821m/z		503.082	1	6.08892	0.17675	28	2.64786e-11	2.09392e-10	Infinity	WAS	K303	100	59.9849	7.62	19.0001	24.4511	35.4352	0	0	0	0	0	1.12675	0	0	0	0	0	0	54.8657	63.6649	61.424	21.2608	29.7047	38.9979	0	0	0	0	0	1.04916	0	0	0	0	0	0	76.1088	86.8786
11.12_747.1766m/z		747.177	1	11.1181	0.0618667	1	2.78568e-11	2.19406e-10	Infinity	WAS	F11	100 - 35.4	12.4651	40.7	0	0	0	0	0	0	0	0	0	0	0	0	0	0	0	18.3208	9.69456	9.37989	0	0	0	0	0	0	0	0	0	0	0	0	0	0	0	25.4142	13.2294
8.99_433.2076m/z		433.208	1	8.99473	0.0805	10	2.88457e-11	2.25988e-10	Infinity	WAS	K303	100 - 17.8	10.9002	24.48	2.11301	1.40635	2.52051	0	0	0	0	0	0	0	0	0	0	0	0	13.0954	7.93017	11.675	2.36443	1.70853	2.77393	0	0	0	0	0	0	0	0	0	0	0	0	18.1657	10.8217
7.17_645.2029m/z		645.203	1	7.17158	0.0553667	1	3.11076e-11	2.41706e-10	Infinity	WAS	K303	100 - 25.2	23.6409	10.64	0.572396	1.23855	1.95427	0	0	0	0	0	0	0	0	0	0	0	0	25.8953	20.926	24.1013	0.640503	1.50467	2.15076	0	0	0	0	0	0	0	0	0	0	0	0	35.9215	28.5562
6.34_770.2082m/z		770.208	1	6.34335	0.09635	6	3.35872e-11	2.59124e-10	Infinity	K303	F11	100 - 34.9 - 11	87.1317	16.34	0	0	0	59.6005	93.0842	108.71	34.1977	62.5929	31.637	7.18365	2.62766	4.71818	74.2627	86.9517	62.5863	0	0	0	0	0	0	51.5482	86.1134	95.9065	27.9396	54.8372	29.4585	7.18365	2.66461	5.69086	66.4168	62.1075	55.4111	0	0
4.22_481.0982m/z		481.098	1	4.21937	0.0962167	15	3.96878e-11	3.02145e-10	Infinity	WAS	S13	100 - 35.1 - 14.2 - 12.9	83.17	18.98	4.38513	7.29958	9.80536	0.415459	0	0.398272	0	0	0	0.593726	0	0.746065	0	0	0	69.2378	100.318	79.9545	4.90689	8.86798	10.7912	0.359329	0	0.351364	0	0	0	0.593726	0	0.89987	0	0	0	96.0455	136.896
6.60_505.0986m/z		505.099	1	6.5957	0.27295	39	4.04387e-11	3.06908e-10	119.561	F11	K303	100 - 25.9	31158.5	2.57	32562.9	26632.6	34280	218.98	345.051	217.788	382.277	218.855	597.793	997.038	1149.45	1403.46	408.661	243.925	328.483	23536.9	24729.2	23852.2	36437.4	32354.9	37726.6	189.395	319.211	192.137	312.321	191.738	556.629	997.038	1165.62	1692.79	365.485	174.23	290.824	32650	33746
4.41_529.1192m/z		529.119	1	4.41182	0.204217	2	4.12129e-11	3.12542e-10	Infinity	WAS	K303	100 - 25.7 - 19.6 - 4.03	184.788	5.12	95.0029	58.2618	83.3956	0	0	0	0	0	0	2.02786	0	0.226145	0.189995	0	0	175.057	185.369	193.937	106.307	70.78	91.7805	0	0	0	0	0	0	2.02786	0	0.272766	0.169922	0	0	242.837	252.959
5.42_257.0556m/z		257.056	2	5.41885	0.0549833	20	4.17445e-11	3.16328e-10	Infinity	WAS	K303	100 - 12.9	5.00869	29.77	0	0.00860716	0	0	0	0	0	0	0	0	0	0	0	0	0.00263881	3.82556	6.68371	4.5168	0	0.0104565	0	0	0	0	0	0	0	0	0	0	0	0	0.00233628	5.30675	9.12074
7.27_445.0774m/z		445.077	1	7.27475	0.206267	40	4.54347e-11	3.40343e-10	Infinity	WAS	K303	100 - 22.4 - 7.06	435.753	4.74	30.3175	38.6565	44.1887	0	0	0	0	0.341196	2.1723	7.22716	7.88981	7.3374	0	0	0	437.501	487.054	382.705	33.9249	46.9623	48.6316	0	0	0	0	0.29892	2.02271	7.22716	8.00076	8.85005	0	0	0	606.894	664.644
6.15_477.0673m/z		477.067	1	6.15077	0.293583	42	4.95454e-11	3.68041e-10	829.212	WAS	K303	100 - 24	22958.4	4.78	13414.3	13182.5	15310.3	20.5577	37.1253	25.3782	96.6071	93.7966	307.839	1042.71	628.523	1092.43	97.3817	55.1218	77.9697	21803.7	23985.7	23086	15010.4	16014.9	16849.7	17.7803	34.3451	22.3892	78.9284	82.1745	286.641	1042.71	637.362	1317.64	87.0932	39.3722	69.0309	30245.7	32731.4
4.15_479.0834m/z		479.083	1	4.15063	0.0412333	93	5.66794e-11	4.15872e-10	Infinity	WAS	K303	100 - 21	10.2275	9.64	7.2313	8.37401	7.02319	0	0	0	0	0	0	0	0	0	0	0	0	5.78465	11.5464	13.3514	8.09172	10.1733	7.72932	0	0	0	0	0	0	0	0	0	0	0	0	8.02437	15.7564
8.80_533.0934m/z		533.093	1	8.80215	0.0825833	16	5.76472e-11	4.22143e-10	Infinity	WAS	K303	100 - 18	14.2392	15.12	7.74555	11.1219	20.777	0	0	0	0	0	0	0	0	0	0	0	0	15.6412	15.3164	11.76	8.66716	13.5116	22.8659	0	0	0	0	0	0	0	0	0	0	0	0	21.6972	20.9011
6.08_385.1868m/z		385.187	1	6.08203	0.0756167	5	5.9929e-11	4.36893e-10	Infinity	WAS	S13	100 - 28.8	11.4768	20.88	3.33233	2.4432	1.59069	0.0811094	0.163056	0.0904292	0	0	0	0	0	0	0	0	0	11.6388	9.00373	13.7878	3.72883	2.96815	1.75063	0.0701512	0.150846	0.0797785	0	0	0	0	0	0	0	0	0	16.1452	12.2867
5.66_463.0883m/z		463.088	1	5.66432	0.103117	141	6.00621e-11	4.37538e-10	Infinity	WAS	K303	100 - 23.9 - 4.98	55.0555	29.62	5.54685	16.9734	8.6404	0	0	0	0	0	0	0	0	0	0	0	0	52.5049	40.1764	72.4852	6.20685	20.6204	9.50912	0	0	0	0	0	0	0	0	0	0	0	0	72.8339	54.8256
4.67_739.1690m/z		739.169	1	4.67102	0.0687333	8	6.09465e-11	4.43166e-10	Infinity	WAS	K303	100 - 24.5	13.8476	9.09	0	0.482846	0.786426	0	0	0	0	0	0	0	0	0.286767	0	0	0	14.7094	12.4038	14.4295	0	0.586591	0.865495	0	0	0	0	0	0	0	0	0.345886	0	0	0	20.4046	16.9264
3.84_529.1192m/z		529.119	1	3.83628	0.137467	2	6.09703e-11	4.43166e-10	Infinity	WAS	S15	100 - 32.6	51.7008	5.46	29.0286	21.4831	30.8822	1.48719	1.18249	0.505835	0	0.759177	0.508848	1.9197	3.26579	2.47008	0	0	0	52.1925	54.2453	48.6646	32.4825	26.099	33.9872	1.28627	1.09394	0.446259	0	0.665109	0.473809	1.9197	3.31171	2.97931	0	0	0	72.4006	74.0244
5.90_531.1148m/z		531.115	1	5.89843	0.0962667	17	6.22847e-11	4.5138e-10	Infinity	WAS	K303	100 - 27.6	86.9311	27.09	1.38637	3.78901	4.60968	0	0	0	0	0	0	0	0	0	0	0	0	66.2422	112.558	81.9932	1.55132	4.60312	5.07314	0	0	0	0	0	0	0	0	0	0	0	0	91.8901	153.599
5.46_389.1811m/z		389.181	1	5.46008	0.0756167	1	6.45279e-11	4.65228e-10	Infinity	WAS	K303	100 - 13.4	23.9478	12.19	11.74	8.80488	10.3854	0	0	0	0	0	0	0.756454	0	1.15877	0	0	0	25.8842	20.5888	25.3703	13.1369	10.6967	11.4296	0	0	0	0	0	0	0.756454	0	1.39766	0	0	0	35.9062	28.0959
3.97_104.0108n	104.011	149.009	1	3.967	0.334983	4	6.93879e-11	4.94422e-10	61.0982	WAS	K303	100 - 4.44 - 1.15	1774.01	4.32	81.1094	105.561	132.413	27.77	29.0585	30.2776	60.7342	41.4333	64.8676	70.8281	45.9892	78.1225	41.068	31.186	32.9902	1658.99	1905.54	1757.5	90.7602	128.243	145.726	24.0182	26.8824	26.7115	49.6201	36.2994	60.4009	70.8281	46.6359	94.228	36.7291	22.2754	29.2081	2301.32	2600.35
1.75_495.1672m/z		495.167	1	1.75237	0.0481167	13	6.97403e-11	4.95875e-10	Infinity	K303	F11	100	13.2831	27.94	0	0	0	18.3423	11.2573	10.2498	3.94299	4.34812	2.44897	0	0.177181	0	0	0	0	0	0	0	0	0	0	15.8642	10.4143	9.04256	3.22144	3.80936	2.28034	0	0.179672	0	0	0	0	0	0
6.82_533.0933m/z		533.093	1	6.81577	0.116967	16	7.13394e-11	5.06877e-10	Infinity	WAS	K303	100 - 26.6 - 3.96	56.4773	11.33	1.26157	1.20328	3.82876	0	0	0	0	0	0	0	0	0	0	0	0	50.4275	63.178	55.8265	1.41168	1.46182	4.21371	0	0	0	0	0	0	0	0	0	0	0	0	69.9522	86.2142
4.02_699.1421m/z		699.142	1	4.02005	0.0942833	8	8.37417e-11	5.88595e-10	Infinity	WAS	K303	100 - 41.2 - 11.3	96.7285	10.54	5.03423	11.4945	17.6922	0	0	0	0	0	0	1.77432	2.33509	2.9905	0	0	0	96.4684	86.6644	107.053	5.63323	13.9642	19.471	0	0	0	0	0	0	1.77432	2.36793	3.607	0	0	0	133.819	118.264
5.53_179.0349m/z		179.035	1	5.53373	0.101133	25	8.66496e-11	6.0599e-10	Infinity	WAS	F11	100 - 8.45	35.6383	13.72	0	0	0	0	0	0	0	0	0	0	0	0	1.05569	0	0	30.0275	37.8987	38.9887	0	0	0	0	0	0	0	0	0	0	0	0	0.944153	0	0	41.6536	51.7174
6.60_549.0885m/z		549.089	1	6.60258	0.27295	24	1.00486e-10	6.94332e-10	118.56	F11	K303	100 - 27.1 - 6.29	4433.85	2.29	4689.29	3829.7	4782.57	32.0272	50.4216	29.7435	54.8002	28.6994	88.9241	148.762	176.446	223.209	55.1855	34.7637	47.1655	3561.55	3632.34	3470.23	5247.25	4652.55	5263.42	27.7002	46.6456	26.2404	44.7719	25.1433	82.8009	148.762	178.927	269.225	49.3551	24.8309	41.7582	4940.53	4956.77
10.78_439.2458m/z		439.246	1	10.7829	0.0618667	2	1.03403e-10	7.11475e-10	2575.11	K303	WAS	100 - 17.2 - 24.1	35.9259	5.57	3.08465	1.24421	1.67182	35.1905	38.1922	34.3949	15.1164	15.7667	13.9956	4.94753	5.0461	7.06865	7.45029	6.00925	5.58188	0.0416481	0	0.000205611	3.45168	1.51155	1.83991	30.4362	35.3321	30.3439	12.3502	13.8131	13.0318	4.94753	5.11706	8.5259	6.66316	4.29227	4.94194	0.0577735	0
4.53_671.2186m/z		671.219	1	4.52668	0.0598667	2	1.04106e-10	7.15813e-10	Infinity	WAS	K303	100 - 30.3 - 3.08	27.8881	6.98	2.9852	3.07245	2.68492	0	0	0	0	0	0	1.00854	0	0	0	0	0	30.5484	24.5204	28.5956	3.34039	3.73261	2.95486	0	0	0	0	0	0	1.00854	0	0	0	0	0	42.3762	33.461
6.71_595.1661m/z		595.166	1	6.71255	0.0481167	54	1.04212e-10	7.16037e-10	Infinity	F11	K303	100 - 20.7	9.54475	12.23	6.40627	7.55443	14.6735	0	0	0	0	0	0	0	0	0	0	0	0	6.71837	5.92722	5.26057	7.16853	9.17759	16.1489	0	0	0	0	0	0	0	0	0	0	0	0	9.31961	8.08841
14.72_595.2887m/z		595.289	1	14.7215	0.541767	1	1.07699e-10	7.36893e-10	123.931	WAS	K303	100 - 29 - 6.65 - 0.851	3844.58	3.18	1056.32	1828.62	1428.63	29.0008	38.114	25.9513	74.7905	114.786	72.2397	56.6312	80.0261	44.5111	35.4648	52.086	78.414	3722.97	3967.24	3843.53	1182.01	2221.52	1572.26	25.0826	35.2598	22.8948	61.1041	100.563	67.2653	56.6312	81.1515	53.6873	31.7179	37.2038	69.4242	5164.44	5413.78
3.54_401.1087m/z		401.109	1	3.54065	0.07365	30	1.08637e-10	7.42277e-10	Infinity	WAS	K303	100 - 13.4	10.1161	20.16	3.66531	6.29524	8.36593	0	0	0	0.0272966	0	0	0	0	0	0	0	0	11.8881	7.88628	10.5741	4.10143	7.64784	9.20706	0	0	0	0.0223014	0	0	0	0	0	0	0	0	16.4909	10.7618
18.87_826.5598m/z		826.56	1	18.8667	0.117583	87	1.20629e-10	8.11201e-10	Infinity	K303	WAS	100 - 46.1	99.0999	0.98	0.310907	0	0	99.3935	98.0167	99.8896	31.3147	17.9818	12.0319	76.6643	56.8896	30.1367	111.905	103.059	53.3401	0	0	0	0.3479	0	0	85.9651	90.6765	88.1247	25.5842	15.7538	11.2033	76.6643	57.6896	36.3496	100.082	73.6123	47.2249	0	0
15.47_325.2746m/z		325.275	1	15.4695	0.0668833	18	1.26206e-10	8.43497e-10	Infinity	F11	K303	100 - 10.4	9.59997	7.6	9.36514	9.01705	10.4177	0	0	0	0	0	0.229093	0	0	0	0	0	0	5.80111	3.08709	7.15384	10.4795	10.9545	11.4652	0	0	0	0	0	0.213318	0	0	0	0	0	0	8.0472	4.21271
4.37_711.1415m/z		711.142	1	4.37057	0.164967	6	1.40852e-10	9.31846e-10	5933.67	F11	K303	100 - 34 - 10.6	6294.59	2.58	6180.35	5097.88	7605.52	0.246781	1.54763	1.38806	1.74827	3.04771	13.407	114.863	105.436	152.626	3.41165	4.15284	7.91522	6147.41	5847.2	5935.24	6915.72	6193.22	8370.2	0.21344	1.43173	1.22458	1.42834	2.67007	12.4838	114.863	106.919	184.091	3.05121	2.96628	7.00778	8527.58	7979.22
6.55_377.0872m/z		377.087	1	6.54758	0.0549833	33	1.4763e-10	9.72095e-10	Infinity	WAS	K303	100 - 12.4	7.79537	24.42	3.19972	4.26158	5.46677	0	0	0	0	0	0	0	0	0.38729	0	0	0	5.86553	9.67237	7.8482	3.58044	5.17723	6.01641	0	0	0	0	0	0	0	0	0.467133	0	0	0	8.13657	13.1991
10.87_343.2125m/z		343.212	1	10.8723	0.0618667	1	1.50931e-10	9.91171e-10	Infinity	K303	WAS	100 - 13.8	21.4337	9.99	6.78361	5.09423	3.92458	16.6609	22.4887	25.1516	11.0486	17.6218	13.5322	10.1092	8.45079	8.64757	6.37468	5.15898	6.28149	0	0	0	7.59076	6.18878	4.31917	14.41	20.8046	22.1892	9.02672	15.4383	12.6004	10.1092	8.56963	10.4303	5.70119	3.68494	5.56135	0	0
6.16_647.1243m/z		647.124	1	6.15765	0.123733	2	1.59208e-10	1.04064e-09	Infinity	WAS	K303	100 - 31.2	36.7315	20.68	2.03085	4.89233	6.299	0	0	0	0	0	0	0	0	0	0	0	0	45.018	35.08	30.0965	2.27249	5.94351	6.93231	0	0	0	0	0	0	0	0	0	0	0	0	62.4482	47.871
10.79_449.1089m/z		449.109	1	10.7898	0.0481	92	1.65676e-10	1.0786e-09	85.9766	K303	WAS	100 - 22.5 - 28.7	16.5443	4.02	3.67063	2.52406	2.32404	13.9764	17.9389	17.7175	9.61169	8.8698	9.21908	10.0627	8.30035	8.75233	17.6348	16.1921	15.6855	0.577283	0	0	4.10738	3.06638	2.55771	12.0881	16.5955	15.6308	7.85279	7.77077	8.58426	10.0627	8.41707	10.5567	15.7716	11.5656	13.8872	0.800797	0
5.57_531.1144m/z		531.114	1	5.57497	0.281933	17	1.6654e-10	1.08351e-09	Infinity	WAS	K303	100 - 28.1 - 5.96 - 0.862	911.466	26.16	27.7396	42.158	60.2223	0	0	0	0.780219	0.637022	3.47242	0	0	1.0068	0	0.295797	0	688.891	1163.16	882.352	31.0402	51.2162	66.2772	0	0	0	0.637442	0.558091	3.23331	0	0	1.21436	0	0.211281	0	955.618	1587.27
6.71_563.1408m/z		563.141	1	6.71255	0.0756	61	1.72871e-10	1.12246e-09	Infinity	WAS	K303	100 - 26.4	27.2145	7.83	0	0	1.07987	0	0	0	0	0	0	0	0	0	0	0	0	28.7182	28.1499	24.7753	0	0	1.18845	0	0	0	0	0	0	0	0	0	0	0	0	39.8374	38.414
7.07_635.1034m/z		635.103	1	7.07497	0.19085	1	1.89241e-10	1.22147e-09	Infinity	WAS	K303	100 - 36.8	62.5045	19.69	0	0	1.32662	0	0	0	0	0	0	0	0	0	0	0	0	49.3416	64.446	73.7257	0	0	1.46	0	0	0	0	0	0	0	0	0	0	0	0	68.4459	87.9445
6.81_269.0456m/z		269.046	1	6.8089	0.0757333	50	2.0101e-10	1.29317e-09	Infinity	WAS	K303	100 - 9.37	12.7841	8.96	0	0.304532	0.972948	0	0	0	0	0	0	0	0	0	0	0	0	13.4488	13.4418	11.4617	0	0.369965	1.07077	0	0	0	0	0	0	0	0	0	0	0	0	18.656	18.3429
15.04_599.4098m/z		599.41	1	15.0364	0.0598667	29	2.33795e-10	1.48075e-09	Infinity	WAS	K303	100 - 36.7	10.1357	11.61	3.66036	3.53012	7.00449	0	0	0	0	0	0	1.46039	0.861031	0.873585	0	0	0	11.3545	9.00672	10.0458	4.09589	4.2886	7.70874	0	0	0	0	0	0	1.46039	0.873138	1.05368	0	0	0	15.7508	12.2908
4.37_667.1513m/z		667.151	1	4.37057	0.123717	19	2.35551e-10	1.48994e-09	56411.3	F11	K303	100 - 32.1 - 8.5 - 1.65 - 0.276	2261.74	4.71	2212.48	1826.26	2746.47	0	0.119695	0.000586058	0.149789	0.0135209	1.89308	26.4866	5.08853	26.6292	0	0	1.28338	2267.09	2063.86	2184.76	2475.73	2218.65	3022.61	0	0.110731	0.000517032	0.122378	0.0118456	1.76273	26.4866	5.16008	32.1189	0	0	1.13625	3144.87	2816.38
7.55_447.0928m/z		447.093	1	7.54772	0.0549833	128	2.45446e-10	1.54357e-09	Infinity	WAS	K303	100 - 12.1	9.52168	15.76	0	0	0.714896	0	0	0	0	0	0	0	0	0	0	0	0	8.05657	11.0548	9.45367	0	0	0.786774	0	0	0	0	0	0	0	0	0	0	0	0	11.1759	15.0856
7.27_269.0451m/z		269.045	1	7.27475	0.123767	50	2.55472e-10	1.60148e-09	54.131	WAS	S13	100 - 15.4 - 3.77	60.3177	6.11	4.42301	4.2843	5.56079	1.48263	1.45688	2.35131	1.17333	1.03987	1.12967	1.90074	1.14277	1.29873	1.41894	2.99587	2.07119	57.6078	69.4958	53.8495	4.94928	5.20483	6.11989	1.28232	1.34778	2.07437	0.958618	0.911026	1.05188	1.90074	1.15884	1.56648	1.26903	2.13988	1.83374	79.9126	94.8355
10.73_343.2120m/z		343.212	1	10.7279	0.0756833	1	2.56558e-10	1.60726e-09	Infinity	K303	WAS	100 - 15.3	33.7486	11.34	3.04891	3.65286	3.79658	28.5052	30.3015	42.4391	5.23837	8.48385	7.86255	5.19405	3.35382	5.15748	9.83814	10.5871	6.93664	0	0	0	3.41168	4.43772	4.1783	24.6541	28.0324	37.4407	4.27977	7.43264	7.32114	5.19405	3.40098	6.22073	8.79873	7.56212	6.14139	0	0
5.66_565.1190m/z		565.119	1	5.66432	0.0481167	18	2.59175e-10	1.62158e-09	Infinity	F11	K303	100 - 14.9	9.18641	28.04	9.63787	6.18289	11.7385	0	0	0	0	0.239726	0	0	0	0	0	0	0	0.909388	1.4278	0.89868	10.7846	7.51136	12.9187	0	0	0	0	0.210022	0	0	0	0	0	0	0	1.26149	1.94841
5.53_147.0298m/z		147.03	1	5.52685	0.114883	21	2.6401e-10	1.64763e-09	Infinity	WAS	K303	100 - 5.47 - 0.648	90.4697	14.7	0	0.602571	1.70685	0	0	0	0	0	0	0.580162	0.010558	0.205623	0	0	0	75.1181	97.9591	98.3321	0	0.73204	1.87846	0	0	0	0	0	0	0.580162	0.0107065	0.248013	0	0	0	104.202	133.677
15.26_311.2594m/z		311.259	1	15.2633	0.0549833	21	2.69215e-10	1.6769e-09	Infinity	F11	K303	100 - 13.2	5.70989	8.14	5.68197	5.25944	6.18826	0	0	0	0	0	0	0	0	0	0	0	0	3.89262	2.23003	5.04404	6.35804	6.38949	6.81044	0	0	0	0	0	0	0	0	0	0	0	0	5.39978	3.04316
4.09_695.1463m/z		695.146	1	4.08878	0.123717	6	2.70912e-10	1.68386e-09	Infinity	WAS	K303	100 - 35.3 - 28.9	99.0777	7.96	15.7874	18.1961	30.7583	0	0	0	0	0	1.08188	0	0	0.951666	0	0	0	102.139	90.1179	104.977	17.6658	22.1057	33.8508	0	0	0	0	0	1.00739	0	0	1.14786	0	0	0	141.685	122.977
4.34_671.1240m/z		671.124	1	4.3362	0.0412333	8	2.71019e-10	1.68386e-09	Infinity	WAS	K303	100 - 33.8	16.7618	29.66	0	0.0453121	0.736195	0	0	0	0	0	0	0	0.118125	0.162588	0	0	0	16.396	21.9059	11.9837	0	0.055048	0.810214	0	0	0	0	0	0	0	0.119786	0.196106	0	0	0	22.7442	29.8932
11.18_384.1597n	384.16	429.158	1	11.1799	0.109983	4	2.7398e-10	1.7001e-09	226.256	K303	WAS	100 - 31.3 - 16.9 - 2.62 - 3.38 - 0.186	460.399	6.03	115.534	85.8101	54.5108	348.783	476.59	555.824	293.188	378.071	294.397	226.798	206.607	231.882	212.968	134.806	206.204	3.20946	1.15091	1.7442	129.28	104.247	59.9914	301.661	440.9	490.359	239.536	331.226	274.125	226.798	209.512	279.686	190.468	96.2885	182.564	4.45211	1.57056
5.91_693.1312m/z		693.131	1	5.91218	0.12375	30	2.98303e-10	1.83476e-09	Infinity	WAS	K303	100 - 41.2 - 95.3	31.5259	13.03	3.83271	8.54908	13.7069	0	0	0	0	0	0	0	0	0	0	0	0	33.7038	34.0858	26.788	4.28875	10.386	15.0851	0	0	0	0	0	0	0	0	0	0	0	0	46.7533	46.5143
6.19_463.0878m/z		463.088	1	6.19202	0.295567	141	3.09854e-10	1.90222e-09	406.496	F11	K303	100 - 23.2 - 4.78	3845.51	2.45	4237.14	3246.87	4052.51	7.0114	13.9279	7.44105	22.5991	11.2869	41.552	58.2581	57.5844	107.919	19.7239	7.40235	11.3401	3022.08	2968.02	3115.24	4741.3	3944.5	4459.96	6.06413	12.8849	6.56465	18.4635	9.88835	38.6908	58.2581	58.3941	130.167	17.64	5.28732	10.04	4192.18	4050.22
3.60_161.0454m/z		161.045	1	3.59572	0.0894167	36	3.35821e-10	2.04625e-09	86.0058	WAS	K303	100 - 6.85 - 0.513	92.5156	2.94	27.3799	25.8561	33.2261	0.995204	0.893314	1.33855	3.26681	4.04713	5.05566	7.30083	5.23247	6.34823	4.53999	1.75244	3.35739	94.4958	89.4196	93.6313	30.6377	31.4116	36.5667	0.860748	0.826416	1.1809	2.669	3.54566	4.70753	7.30083	5.30605	7.65695	4.06033	1.25172	2.97248	131.083	122.024
8.41_315.0509m/z		315.051	1	8.41203	0.0824667	115	3.58875e-10	2.17321e-09	Infinity	WAS	K303	100 - 10.4	14.3833	13.3	4.19932	1.7929	4.81615	0	0	0	0	0	0	0	0	0	0	0	0	13.8582	12.7877	16.5039	4.69897	2.17813	5.30038	0	0	0	0	0	0	0	0	0	0	0	0	19.2239	17.4504
4.81_489.1033m/z		489.103	1	4.8086	0.0893667	31	3.63238e-10	2.19556e-09	Infinity	WAS	K303	100 - 26.3 - 2.86	81.453	3.8	16.8009	18.8499	32.1204	0	0	0	0	0	0	0	0.466192	2.00325	0	0	0	78.0265	84.0501	82.2824	18.7999	22.9001	35.3499	0	0	0	0	0	0	0	0.472748	2.41623	0	0	0	108.237	114.697
13.23_291.1964m/z		291.196	1	13.2279	0.0824667	16	3.67389e-10	2.21928e-09	79.0671	S14	WAS	100 - 18.4	145.214	14.43	17.3235	21.9157	22.942	57.1355	85.4173	95.5188	40.9292	67.5237	44.0551	120.989	149.229	165.424	41.271	55.9991	51.6107	2.1965	2.11772	1.19556	19.3847	26.6245	25.2487	49.4163	79.0206	84.2687	33.4393	59.1571	41.0215	120.989	151.327	199.527	36.9107	39.9988	45.6938	3.04695	2.88989
10.79_283.1546m/z		283.155	1	10.7898	0.0481	8	3.90283e-10	2.34457e-09	266.413	K303	WAS	100 - 8.79	13.6395	6.9	5.26266	3.93295	2.71886	10.7787	13.9705	16.1693	9.51326	12.5738	9.93846	10.316	8.4543	8.54899	8.232	7.2139	7.48412	0.153591	0	0	5.88884	4.77799	2.99223	9.32248	12.9243	14.2649	7.77237	11.0158	9.25411	10.316	8.57318	10.3114	7.36228	5.15272	6.62611	0.213058	0
14.34_451.2822m/z		451.282	1	14.3385	1.61037	5	4.12105e-10	2.45401e-09	179.832	F11	K303	100 - 22.6 - 0.601	1607.2	9.01	1119.67	1772.99	1928.93	11.9325	6.9314	7.9477	973.788	816.128	724.561	342.724	344.927	421.187	32.0758	12.7449	8.66273	722.926	650.304	779.292	1252.9	2153.93	2122.87	10.3204	6.41233	7.01162	795.589	715.004	674.668	342.724	349.777	508.018	28.687	9.10337	7.66959	1002.83	887.419
7.16_179.0350m/z		179.035	1	7.1647	0.08285	25	4.12258e-10	2.45401e-09	Infinity	WAS	F11	100 - 1.98	16.1793	23.14	0	0	0	0	0	0	0	0	0	0	0	0	0.85212	0	0	12.0112	19.2559	17.2708	0	0	0	0	0	0	0	0	0	0	0	0	0.762093	0	0	16.6617	26.2771
6.52_179.0348m/z		179.035	1	6.52008	0.108	25	4.26744e-10	2.53408e-09	Infinity	WAS	F11	100 - 1.6	14.7827	19.84	0	0	0	0	0	0	0	0	0	0.157242	0.461753	0.745832	0.757344	0.362085	0	11.5303	15.5903	17.2275	0	0	0	0	0	0	0	0	0	0.157242	0.468246	0.89959	0.67733	0.258629	0	15.9947	21.2748
6.32_491.0827m/z		491.083	1	6.32262	0.0826	79	4.42689e-10	2.61924e-09	Infinity	WAS	S13	100 - 22.2	21.9359	23.27	2.26639	2.78364	6.44	0.0547452	0	0.0104287	0	0	0	0	0	0	0	0	0	27.4715	20.9194	17.4167	2.53605	3.38174	7.08749	0.0473489	0	0.00920043	0	0	0	0	0	0	0	0	0	38.108	28.5471
6.51_149.0091m/z		149.009	1	6.51322	0.0667667	7	4.61269e-10	2.72096e-09	Infinity	WAS	F11	100	8.74648	20.01	0	0	0	0	0	0.15498	0.421613	0	0.180202	0	0	0.518118	0	0	0	6.89342	8.97396	10.3721	0	0	0	0	0	0.136726	0.34446	0	0.167793	0	0	0.624931	0	0	0	9.56244	12.2461
14.45_559.2915m/z		559.292	1	14.4485	0.0481167	9	4.73886e-10	2.79203e-09	Infinity	F11	K303	100 - 20.7	10.4681	34.1	6.9207	10.4242	14.0594	0	0	0	0	0	0	0	0	0	0	0	0	6.63411	3.13939	4.72768	7.74416	12.664	15.473	0	0	0	0	0	0	0	0	0	0	0	0	9.20272	4.28409
5.42_693.1309m/z		693.131	1	5.41885	0.123733	30	5.09295e-10	2.98986e-09	Infinity	WAS	K303	100 - 45.7	78.3741	3.11	4.02761	5.73035	18.6365	0	0	0	0	0	0	0	0	0	0	0	0	78.0063	80.9714	76.1446	4.50684	6.96158	20.5102	0	0	0	0	0	0	0	0	0	0	0	0	108.209	110.495
8.92_571.1823m/z		571.182	1	8.91912	0.08935	9	5.16571e-10	3.02713e-09	Infinity	F11	K303	100 - 28.5 - 13.5	73.6618	25.14	63.9771	95.0154	61.9929	0	0	0	0	0	0	10.504	2.69236	6.80833	0	0	0	8.16637	14.3445	13.4525	71.5894	115.431	68.2259	0	0	0	0	0	0	10.504	2.73022	8.21191	0	0	0	11.3282	19.5749
4.17_407.1499m/z		407.15	1	4.17125	0.0687333	7	5.40623e-10	3.15863e-09	Infinity	WAS	S13	100 - 18.1	46.5618	32.51	1.73816	1.32745	3.69225	0	0	0.488924	0	0	0	0.00381384	0	0.164737	0	0	0	57.8254	29.3547	52.5054	1.94498	1.61267	4.06348	0	0	0.431339	0	0	0	0.00381384	0	0.198699	0	0	0	80.2145	40.0581
7.55_489.1035m/z		489.104	1	7.5546	0.348583	31	5.45038e-10	3.18253e-09	1217	WAS	K303	100 - 25.9 - 5.12	4995.27	13.71	586.149	616.307	829.298	3.82022	6.47395	2.01954	50.3982	25.6863	94.4518	79.3314	127.336	109.06	20.5794	11.0583	15.28	4385.95	5736.85	4863	655.892	748.728	912.678	3.30409	5.98914	1.78168	41.1755	22.5036	87.9479	79.3314	129.126	131.544	18.4051	7.89865	13.5282	6084.12	7828.64
5.97_433.1137m/z		433.114	1	5.96717	0.0343667	124	5.74575e-10	3.34106e-09	Infinity	WAS	K303	100	6.25445	26.25	1.66823	2.18454	3.27398	0	0	0	0	0	0	0	0	0	0	0	0	7.83647	4.55913	6.36773	1.86673	2.65392	3.60315	0	0	0	0	0	0	0	0	0	0	0	0	10.8706	6.2215
16.91_527.4471m/z		527.447	1	16.9073	0.0549667	1	5.87893e-10	3.41445e-09	Infinity	WAS	K303	100 - 25.1	4.51483	4.73	1.56523	2.59835	3.55084	0	0	0	0	0	0	0	0	0	0	0	0	4.67267	4.5999	4.27192	1.75146	3.15663	3.90785	0	0	0	0	0	0	0	0	0	0	0	0	6.48184	6.27713
15.30_627.2221m/z		627.222	1	15.2977	0.0618667	7	6.52067e-10	3.756e-09	Infinity	WAS	K303	100 - 25.8	8.88558	10.43	1.79328	3.27422	4.82569	0	0	0	0	0	0	0	0	0	0	0	0	7.94507	9.79799	8.91367	2.00665	3.97772	5.31088	0	0	0	0	0	0	0	0	0	0	0	0	11.0213	13.3706
4.32_753.1864m/z		753.186	1	4.31558	0.08935	14	6.70685e-10	3.85418e-09	Infinity	WAS	K303	100 - 38.5	39.3511	4.57	0.266991	0.511264	2.11434	0	0	0	0	0	0.0695668	0.0175116	0.0012564	0.156894	0	0	0	38.269	38.3576	41.4266	0.298758	0.621115	2.32692	0	0	0	0	0	0.0647765	0.0175116	0.00127406	0.189239	0	0	0	53.0861	52.3437
6.97_461.0724m/z		461.072	1	6.96698	0.19735	60	6.86467e-10	3.93794e-09	Infinity	WAS	K303	100 - 23.3 - 5.96 - 0.525	1631.14	15.57	111.622	138.264	168.647	0	0	0	1.24141	0.895506	9.95182	15.3163	20.8374	19.578	0	0	0	1380.47	1933.56	1579.38	124.903	167.971	185.603	0	0	0	1.01424	0.784546	9.26654	15.3163	21.1304	23.6142	0	0	0	1914.97	2638.59
6.12_269.0453m/z		269.045	1	6.1164	0.06185	50	7.31113e-10	4.16237e-09	Infinity	WAS	K303	100 - 13.6	16.1067	5.4	0.71375	1.61008	2.45233	0	0	0	0	0	0	0	0	0.376132	0	0	0	15.7791	17.0931	15.4478	0.798676	1.95602	2.6989	0	0	0	0	0	0	0	0	0.453674	0	0	0	21.8885	23.3257
4.90_337.0928m/z		337.093	1	4.90483	0.137483	26	7.37318e-10	4.19526e-09	204.831	WAS	S15	100 - 17.6 - 3.59	1438.43	12.7	214.847	267.637	317.439	10.0563	22.409	27.1337	25.8486	19.904	37.1864	66.8327	49.8424	85.3236	5.7546	6.23463	9.07835	1341.99	1649.12	1324.18	240.41	325.142	349.355	8.69765	20.7308	23.9379	21.1184	17.4378	34.6257	66.8327	50.5433	102.914	5.14662	4.45325	8.03757	1861.59	2250.43
4.67_185.0091m/z		185.009	1	4.67102	0.04125	6	8.22231e-10	4.63001e-09	Infinity	WAS	K303	100	6.05999	8.42	0.585289	1.28623	0.960328	0	0	0	0.175802	0	0.287923	0	0	0	0.453473	0	0.21994	6.64263	5.69102	5.84633	0.65493	1.56259	1.05688	0	0	0	0.143631	0	0.268097	0	0	0	0.405563	0	0.194725	9.21454	7.76609
6.60_131.0713m/z		131.071	1	6.5957	0.08935	51	8.24567e-10	4.6405e-09	504.532	K303	F11	100 - 5.01	49.5001	5.23	0.137834	0.156499	0	67.0445	46.5334	34.9223	7.58503	13.4868	5.9741	12.4552	20.1945	12.6758	35.8939	37.4283	39.8092	1.72448	2.66526	1.37585	0.154234	0.190125	0	57.9865	43.0487	30.8092	6.197	11.8157	5.56272	12.4552	20.4785	15.289	32.1016	26.7342	35.2453	2.39217	3.63707
5.70_426.1890n	426.189	471.187	1	5.6987	0.192833	2	8.59624e-10	4.82118e-09	108.034	S13	S15	100 - 23.2	853.75	15.53	16.892	19.4805	23.0183	17.1119	13.1602	24.331	735.096	555.371	1270.78	11.919	8.71689	11.3524	8.67557	9.34105	5.69111	38.7748	26.7412	30.3696	18.9019	23.6661	25.3326	14.8	12.1746	21.4653	600.576	486.557	1183.28	11.919	8.83946	13.6928	7.75899	6.67209	5.03865	53.7878	36.4916
5.01_557.0244m/z		557.024	1	5.01285	0.0465667	3	8.97644e-10	5.00291e-09	Infinity	F11	K303	100 - 11	9.65054	17.26	7.807	11.046	10.0986	0	0	0	0	0	0	0	0	0.859391	0	0	0	4.4138	4.02628	5.87125	8.73592	13.4194	11.114	0	0	0	0	0	0	0	0	1.03656	0	0	0	6.12275	5.49435
15.03_291.1964m/z		291.196	1	15.0295	0.0598667	16	8.98982e-10	5.00752e-09	Infinity	WAS	K303	100 - 16.7	10.8907	3.57	3.31621	4.28643	6.9102	0	0	0	0.212483	0.452943	0.568325	2.73575	1.62021	2.35558	0.271565	0	0	10.4521	11.0247	11.1952	3.71078	5.20742	7.60497	0	0	0	0.173599	0.39682	0.52919	2.73575	1.64299	2.8412	0.242874	0	0	14.4989	15.0446
5.75_167.0347m/z		167.035	1	5.74682	0.0894667	23	9.4048e-10	5.22087e-09	690.844	WAS	K303	100 - 6.83	38.1162	14.82	7.29318	10.0329	8.63553	0.16552	0	0	5.1528	2.67958	6.48027	1.25305	2.16959	2.04651	0.211475	0.217268	0.74919	31.693	42.3173	40.3384	8.16096	12.1886	9.50377	0.143158	0	0	4.20986	2.34756	6.03404	1.25305	2.2001	2.46841	0.189133	0.15519	0.6633	43.964	57.7471
10.79_221.1181m/z		221.118	1	10.7898	0.0687333	19	9.64023e-10	5.34183e-09	120.967	K303	WAS	100 - 10.5	27.0779	0.96	7.48157	6.86338	4.59713	18.8397	28.6293	33.7647	14.2778	21.4547	15.8043	14.3069	14.5804	14.477	13.281	11.2447	11.6247	0.541202	0.130334	0	8.37177	8.33806	5.05934	16.2944	26.4853	29.7879	11.665	18.7963	14.716	14.3069	14.7854	17.4616	11.8778	8.03185	10.292	0.750747	0.177856
11.18_329.2332m/z		329.233	1	11.1799	0.14435	20	9.64564e-10	5.34183e-09	70.4015	K303	WAS	100 - 19.9	26020.8	9.08	6304.87	4779.19	3388.37	18632	26939.4	32491	15283.5	21414.3	15362.2	11398.1	10887.2	12935.9	10947.2	6976.95	10530.1	494.767	321.886	292.164	7055.05	5806.06	3729.04	16114.7	24922	28664.2	12486.7	18760.9	14304.3	11398.1	11040.3	15602.7	9790.62	4983.47	9322.89	686.332	439.253
0.74_918.2459m/z		918.246	1	0.73865	0.0481	13	9.66885e-10	5.34926e-09	25.7705	K303	WAS	100 - 34.6 - 10.9	34.7505	5.58	1.7596	1.2902	2.81477	41.6108	27.0106	35.6302	19.3719	20.4221	21.6553	10.3874	7.72617	9.16228	34.0136	34.9498	24.289	0.979664	1.79453	1.27118	1.96897	1.56741	3.09778	35.989	24.9878	31.4337	15.8269	17.8917	20.1641	10.3874	7.83481	11.0511	30.42	24.9638	21.5044	1.35897	2.44886
0.73_104.0108n	104.011	149.009	1	0.731767	0.233667	4	9.78119e-10	5.39922e-09	9.05101	S15	F11	100 - 4.33 - 1.11	1594.48	1.98	169.725	167.113	191.661	736.569	817.328	515.761	1218.71	1483.35	1279.66	860.353	840.071	873.73	1856.67	1372.59	1554.2	374.891	397.37	334.508	189.92	203.02	210.931	637.055	756.121	455.015	995.689	1299.56	1191.55	860.353	851.884	1053.85	1660.51	980.407	1376.01	520.042	542.26
6.47_467.1918m/z		467.192	1	6.47397	0.06675	1	9.80087e-10	5.40703e-09	Infinity	S13	F11	100 - 19.8	16.3822	46.45	0	0	0	0	0	0	18.0571	8.07486	23.0147	0	0	0	0	0	0	0	0	0	0	0	0	0	0	0	14.7527	7.07433	21.4299	0	0	0	0	0	0	0	0
7.86_507.0966m/z		507.097	1	7.85712	0.192533	1	1.00979e-09	5.54592e-09	Infinity	WAS	K303	100 - 26.1 - 22.2 - 1.24 - 0.219	2991.58	20	93.5719	133.285	98.3609	0	0	0	0.335057	4.30973	3.24704	61.087	32.881	146.789	1.26068	0.69407	1.35521	3925.85	2412.36	2636.53	104.706	161.923	108.25	0	0	0	0.273743	3.77573	3.02345	61.087	33.3433	177.051	1.12749	0.495758	1.19984	5445.87	3291.97
5.18_507.1628m/z		507.163	1	5.17823	0.0687333	1	1.01119e-09	5.54739e-09	Infinity	WAS	K303	100 - 18.2	24.0333	25.53	5.8889	2.47973	8.29948	0	0	0	0	0	0.00170951	0	0	0.00098189	0	0	0	30.3917	18.1454	23.5627	6.58959	3.01253	9.13393	0	0	0	0	0	0.00159179	0	0	0.00118431	0	0	0	42.1589	24.7616
3.44_339.1295m/z		339.13	1	3.43948	0.1149	2	1.01768e-09	5.57365e-09	425.017	WAS	S15	100 - 11.7	33.1017	9.38	9.86174	8.98858	11.7748	0	0	0.277512	7.24916	4.36101	10.7905	3.03012	6.24206	5.92615	0	0	0.23365	29.9708	36.1772	33.1572	11.0351	10.9199	12.9587	0	0	0.244827	5.92259	3.82065	10.0475	3.03012	6.32984	7.14786	0	0	0.206863	41.575	49.3683
10.63_269.0453m/z		269.045	1	10.631	0.21385	50	1.02419e-09	5.603e-09	Infinity	WAS	K303	100 - 14.9 - 1.17	231.981	13.15	25.4855	25.0547	42.1267	0	0	0	0.252843	0	0	8.72012	1.2172	5.42523	0	0	0	228.91	263.908	203.126	28.5179	30.438	46.3623	0	0	0	0.206573	0	0	8.72012	1.23431	6.54367	0	0	0	317.54	360.134
4.97_487.1245m/z		487.124	1	4.97357	0.07365	10	1.04291e-09	5.69204e-09	Infinity	WAS	K303	100 - 24.8	27.9689	15.56	1.80883	0.661113	2.99526	0	0	0	0	0	0	0	0	0.224373	0	0	0	23.46	32.1472	28.2996	2.02406	0.803162	3.29641	0	0	0	0	0	0	0	0	0.270629	0	0	0	32.5433	43.8688
3.69_203.0197m/z		203.02	1	3.68505	0.0687333	8	1.07787e-09	5.87374e-09	Infinity	WAS	K303	100 - 3.73	12.8865	7.32	0.430545	1.4064	0.157026	0	0	0	0	0	0	0	0	0	0	0	0	13.3906	11.7977	13.4712	0.481773	1.70858	0.172813	0	0	0	0	0	0	0	0	0	0	0	0	18.5753	16.0994
8.08_461.0717m/z		461.072	1	8.07512	0.0481167	60	1.07926e-09	5.87803e-09	Infinity	WAS	K303	100 - 5.31	6.40826	13.32	2.01583	3.87695	5.04373	0	0	0	0	0	0	0	0	0	0	0	0	7.19796	5.50232	6.52451	2.25568	4.70996	5.55084	0	0	0	0	0	0	0	0	0	0	0	0	9.98489	7.50858
6.27_327.0511m/z		327.051	1	6.26763	0.0549833	29	1.08617e-09	5.90585e-09	Infinity	WAS	K303	100 - 9.11	8.98112	11.26	0.649455	0.175992	1.27815	0	0	0	0	0	0	0	0	0	0	0	0	10.0768	8.78411	8.08249	0.72673	0.213806	1.40666	0	0	0	0	0	0	0	0	0	0	0	0	13.9783	11.987
9.09_327.2175m/z		327.218	1	9.089	0.0481167	12	1.1147e-09	6.04085e-09	Infinity	F11	K303	100 - 13.2	9.87382	48.85	15.4296	7.4366	6.75526	0	0	0	0	0.151022	0	0.185516	0	0	0	0	0	0	0	0	17.2655	9.03444	7.43445	0	0	0	0	0.132309	0	0.185516	0	0	0	0	0	0	0
4.68_527.1050m/z		527.105	1	4.68477	0.137583	8	1.1498e-09	6.21638e-09	679.188	WAS	S15	100 - 32.2 - 8.09	78.4266	8.91	19.8302	15.3446	23.5559	0.462758	0	0	2.33356	0.713081	1.0732	4.21732	1.49109	3.39475	0.346413	0	0	74.7722	86.4829	74.0249	22.1897	18.6416	25.9242	0.400238	0	0	1.90652	0.624725	0.999298	4.21732	1.51205	4.0946	0.309814	0	0	103.723	118.016
4.25_189.0555m/z		189.056	1	4.24685	0.0687167	13	1.18397e-09	6.38443e-09	Infinity	F11	K303	100 - 7.59	21.7474	7.65	19.0492	18.8447	27.3482	0	0	0	0	0.286394	0.259041	1.54953	2.70329	1.72016	0.907817	0	1.19008	16.4481	14.3829	14.5124	21.3158	22.8937	30.0978	0	0	0	0	0.250908	0.241203	1.54953	2.7413	2.07478	0.811905	0	1.05364	22.8166	19.6273
3.75_401.1093m/z		401.109	1	3.7538	0.14435	30	1.3403e-09	7.14485e-09	25.6793	WAS	K303	100 - 16 - 1.69	99.9849	5.75	37.2716	51.2584	61.4396	3.90556	4.62068	3.15455	14.903	15.6064	16.6981	12.9452	8.59196	8.45144	9.21214	9.66134	6.31223	112.54	83.8596	103.555	41.7064	62.2719	67.6169	3.3779	4.27465	2.78301	12.1758	13.6726	15.5482	12.9452	8.71278	10.1938	8.23887	6.90086	5.58856	156.114	114.437
9.88_671.3650m/z		671.365	1	9.88485	0.0757167	2	1.40427e-09	7.44134e-09	Infinity	F11	K303	100 - 27.9	16.7783	28.4	11.4133	20.5205	18.4011	0	0	0	0	0	0.267242	0	0	0	0	0	0	0.957514	0	0.191181	12.7713	24.9296	20.2512	0	0	0	0	0	0.24884	0	0	0	0	0	0	1.32825	0
0.73_87.0087m/z		87.0087	1	0.731767	0.0824667	5	1.41565e-09	7.49761e-09	7.1656	S15	F11	100 - 2.5	60.877	2.47	8.50131	7.92865	9.0572	30.5785	33.0722	22.6684	47.1644	54.7484	47.7199	31.6906	31.231	32.7689	72.9927	53.5353	56.1029	15.8121	17.2058	14.2704	9.51284	9.63221	9.96784	26.4472	30.5956	19.9985	38.5335	47.9647	44.434	31.6906	31.6702	39.5244	65.2809	38.239	49.6709	21.9343	23.4795
6.12_594.1585n	594.158	593.151	1	6.1164	0.164983	114	1.47058e-09	7.75915e-09	Infinity	WAS	K303	100 - 28.6 - 6.3 - 0.824	522.96	9.29	60.6827	79.4832	104.498	0	0	0	0	0	0	12.6223	1.81746	16.1309	0	0.420873	0	526.697	569.58	472.603	67.903	96.5611	115.005	0	0	0	0	0	0	12.6223	1.84302	19.4564	0	0.300619	0	730.625	777.262
3.95_845.2343m/z		845.234	1	3.94638	0.0344833	3	1.48598e-09	7.82596e-09	Infinity	WAS	K303	100 - 18.8	10.1211	32.35	4.60306	2.33457	4.08124	0	0	0	0	0	0	0	0	0	0	0	0	6.58235	14.8314	8.94949	5.15076	2.83618	4.49158	0	0	0	0	0	0	0	0	0	0	0	0	9.13092	20.2393
8.19_503.0829m/z		503.083	1	8.19197	0.1582	28	1.51309e-09	7.94069e-09	Infinity	WAS	K303	100 - 27.6	66.4062	4.71	5.28222	9.38723	14.6865	0	0	0	0.801802	0	1.36196	3.28278	2.20837	2.50105	0	0	0	62.8216	67.8009	68.5963	5.91072	11.4042	16.1631	0	0	0	0.655075	0	1.26817	3.28278	2.23943	3.01666	0	0	0	87.145	92.5226
15.73_381.2796m/z		381.28	1	15.7289	0.0481167	2	1.51535e-09	7.94826e-09	4.83496	K303	WAS	100 - 19.3	11.1185	3.96	4.11642	4.47304	4.27192	11.2734	10.6219	11.4601	12.0225	11.5071	8.53057	7.9446	7.66369	7.29931	9.81733	12.5296	10.9928	2.51176	2.38629	2.00074	4.60621	5.43413	4.70143	9.75028	9.82649	10.1104	9.82243	10.0813	7.94316	7.9446	7.77145	8.80411	8.78012	8.9496	9.73249	3.48427	3.25639
7.19_431.0980m/z		431.098	1	7.1922	0.151667	92	1.76345e-09	9.12264e-09	Infinity	WAS	K303	100 - 23 - 4.57	1160.83	11.36	173.916	201.687	265.275	0	0	0	0	0	0	46.8308	3.84445	41.9415	0	0	0	1049.09	1306.34	1127.06	194.609	245.022	291.946	0	0	0	0	0	0	46.8308	3.89851	50.5881	0	0	0	1455.28	1782.66
4.85_157.0505m/z		157.051	1	4.84985	0.0412333	25	1.80862e-09	9.31698e-09	Infinity	F11	S13	100	6.20138	8.11	5.56334	6.65164	6.38916	0	0.143794	0	0	0	0	0	0	0.903201	0.231829	0	0	5.19348	6.03526	5.34722	6.22529	8.08083	7.03155	0	0.133026	0	0	0	0	0	0	1.0894	0.207336	0	0	7.2043	8.23585
4.15_639.1201m/z		639.12	1	4.15063	0.185567	35	1.8166e-09	9.34823e-09	7280.89	WAS	S15	100 - 30 - 8.21 - 1.72 - 0.444	3578.49	8.89	1713.09	1953.27	2685.89	3.9313	1.59596	1.48598	1.71847	0.980361	12.3514	71.4331	27.6008	74.3659	0.732226	0.656173	0.0860734	3548.7	3276.45	3910.33	1916.93	2372.95	2955.94	3.40017	1.47645	1.31096	1.404	0.858887	11.5009	71.4331	27.9889	89.6969	0.654866	0.468689	0.0762055	4922.7	4471.11
5.94_445.0772m/z		445.077	1	5.93967	0.1286	40	2.05171e-09	1.04538e-08	Infinity	WAS	K303	100 - 23.4 - 8.42	62.4885	24.62	0	0	1.54579	0	0	0	0	0	0	0	0	0.535152	0	0	0	46.4592	77.1373	63.869	0	0	1.7012	0	0	0	0	0	0	0	0	0.645477	0	0	0	64.4474	105.263
4.10_477.0681m/z		477.068	1	4.10252	0.0687333	42	2.17665e-09	1.10387e-08	Infinity	WAS	S15	100 - 22.4 - 40.7	35.2282	11.38	11.7041	11.5004	18.2561	0	0.465038	1.81316	0	0.15238	0	0.336039	0.104479	0.565712	0	0	0	35.6789	38.9914	31.0143	13.0967	13.9715	20.0916	0	0.430213	1.59961	0	0.133499	0	0.336039	0.105948	0.682337	0	0	0	49.4932	53.2086
8.06_389.1815m/z		389.181	1	8.06137	0.08935	1	2.22816e-09	1.12766e-08	Infinity	WAS	K303	100 - 13.5	17.6957	3.93	14.4323	13.7513	13.3554	0	0	0	0	0.29741	0	0	0	0	1.06149	0	0.369563	23.831	9.04552	20.2108	16.1496	16.7059	14.6981	0	0	0	0	0.260559	0	0	0	0	0.949341	0	0.327194	33.0579	12.3437
5.91_405.1763m/z		405.176	1	5.91218	0.0687833	1	2.27356e-09	1.14767e-08	497.018	F11	K303	100 - 14.6 - 1.53	26.856	4.96	27.1944	25.3861	27.9874	0	0.162103	0	0	0	0.982904	2.34351	1.21634	3.15569	1.04264	0.516676	0.537187	17.1338	15.0504	19.1558	30.4301	30.8407	30.8013	0	0.149963	0	0	0	0.915222	2.34351	1.23344	3.80626	0.93248	0.369049	0.475601	23.7677	20.5381
15.03_185.1180m/z		185.118	1	15.0295	0.0598667	75	2.28905e-09	1.15371e-08	Infinity	WAS	K303	100 - 7.01	8.75652	7.8	2.13849	2.88482	5.63639	0	0	0	0	0	0.230527	1.44019	1.17903	1.37962	0	0	0	8.72846	8.08777	9.45334	2.39294	3.50466	6.20309	0	0	0	0	0	0.214653	1.44019	1.19561	1.66404	0	0	0	12.108	11.0368
3.96_815.1888m/z		815.189	1	3.96012	0.06185	15	2.35403e-09	1.18039e-08	Infinity	WAS	K303	100 - 37.2	17.3231	5.56	2.37738	2.09849	6.92641	0	0	0	0	0	0	0	0	0.0632575	0	0	0	18.4255	16.8965	16.6473	2.66025	2.54938	7.62281	0	0	0	0	0	0	0	0	0.0762984	0	0	0	25.5595	23.0573
4.68_374.1573n	374.157	373.15	1	4.68477	0.103183	2	2.36383e-09	1.1847e-08	18.0516	F11	S15	100 - 17.8 - 2.78	281.735	5.7	293.739	194.568	356.897	27.3818	20.7713	19.8793	26.9664	29.0025	30.2054	32.5258	21.0318	29.5586	20.2354	14.6069	11.9791	257.968	186.172	256.37	328.69	236.374	392.78	23.6824	19.2158	17.5379	22.0316	25.4089	28.1255	32.5258	21.3275	35.6523	18.0975	10.4334	10.6058	357.848	254.055
15.03_225.1493m/z		225.149	1	15.0295	0.06675	21	2.47564e-09	1.23567e-08	Infinity	WAS	K303	100 - 11.8	18.632	7.28	3.82591	6.33096	10.7618	0	0	0	0	0	0.640805	2.34814	2.21406	2.02973	0	0	0.236977	17.2768	17.9715	20.6478	4.28114	7.69124	11.8439	0	0	0	0	0	0.59668	2.34814	2.24519	2.44817	0	0	0.209808	23.966	24.5243
10.78_655.4424m/z		655.442	1	10.7829	0.08935	4	2.63556e-09	1.31106e-08	369.15	K303	WAS	100 - 38.1 - 8.77 - 0.583	267.465	8.22	77.9339	73.5616	33.7855	244.012	287.607	270.777	205.864	274.754	223.333	222.068	219.412	185.406	170.079	114.608	158.518	1.95865	0.214979	0	87.2069	89.3672	37.1824	211.045	266.069	238.885	168.191	240.71	207.954	222.068	222.497	223.629	152.11	81.8617	140.344	2.71701	0.293365
4.21_185.0088m/z		185.009	1	4.20562	0.0412333	6	2.63603e-09	1.31106e-08	Infinity	WAS	K303	100	5.37383	11.93	0.356289	1.05933	1.08745	0	0	0	0.218151	0.175684	0.217409	0	0	0	0	0	0	5.25651	4.26123	6.60377	0.398682	1.28693	1.19678	0	0	0	0.17823	0.153915	0.202438	0	0	0	0	0	0	7.29174	5.81496
3.97_133.0292m/z		133.029	1	3.967	0.101167	5	3.43867e-09	1.66625e-08	Infinity	WAS	S14	100	14.9574	9.25	2.03067	1.71765	2.59759	1.89628	0.896822	0.865767	0.0753317	0.163523	0.89087	0	0	0	0	0	0	13.3602	15.7282	15.784	2.27229	2.08671	2.85875	1.64009	0.829662	0.763797	0.0615463	0.143262	0.829526	0	0	0	0	0	0	18.533	21.4631
4.93_551.1043m/z		551.104	1	4.93233	0.0756	19	3.55041e-09	1.71196e-08	Infinity	WAS	K303	100 - 30.8 - 6.92	19.3713	7.55	8.4843	3.62743	15.9883	0	0	0	0	0	0	0	0	0	0	0	0	20.84	17.9153	19.3586	9.4938	4.40683	17.5958	0	0	0	0	0	0	0	0	0	0	0	0	28.9089	24.4476
4.25_299.1135m/z		299.114	1	4.24685	0.0274833	5	3.61792e-09	1.73937e-08	Infinity	WAS	S14	100 - 13.9	3.04162	18.25	0.841297	0.813897	1.26762	0	0	0.247815	0	0.233787	0	0	0	0	0.0907497	0	0	3.20201	2.42401	3.49884	0.941399	0.988773	1.39507	0	0	0.218628	0	0.204819	0	0	0	0	0.0811619	0	0	4.44178	3.30785
7.55_533.0933m/z		533.093	1	7.5546	0.162983	16	3.7288e-09	1.78567e-08	Infinity	WAS	K303	100 - 26.1 - 6.04 - 0.687	671.885	16.82	71.1078	75.9004	106.539	0	0	0	3.32054	0.490738	8.59958	7.2764	11.802	11.7613	0	0	0.224395	574.849	795.977	644.829	79.5685	92.2085	117.251	0	0	0	2.71289	0.429932	8.00742	7.2764	11.968	14.1859	0	0	0.198669	797.421	1086.21
4.77_669.2036m/z		669.204	1	4.76737	0.09635	5	3.98796e-09	1.90049e-08	Infinity	WAS	K303	100 - 31.9 - 7.8 - 0.5	221.632	4.03	36.2183	44.3941	14.1575	0	0	0	0	0	0	11.1321	11.9557	11.1854	0.420118	0	2.83262	232.98	211.276	220.641	40.5278	53.9327	15.581	0	0	0	0	0	0	11.1321	12.1238	13.4913	0.375732	0	2.50787	323.186	288.312
14.35_792.6124m/z		792.612	1	14.3454	0.17195	9	4.60451e-09	2.16171e-08	Infinity	K303	F11	100 - 22.7	51.0328	27.3	0	0	0	69.2831	44.6343	39.181	2.51375	1.09859	0.522948	21.9696	13.4306	6.19399	29.7978	47.1997	52.1929	0	0	0	0	0	0	59.9227	41.2918	34.5663	2.05374	0.962463	0.486938	21.9696	13.6194	7.47092	26.6496	33.7136	46.2092	0	0
4.16_625.1405m/z		625.141	1	4.16438	0.158083	105	4.84341e-09	2.26303e-08	Infinity	WAS	S13	100 - 30.7 - 8.49 - 1.64	874.063	11.37	650.068	527.511	720.866	0.569628	0.392307	6.16414	0	0	0	11.313	2.78572	18.3333	0	0	0	934.183	759.397	928.608	727.417	640.853	793.344	0.492669	0.362929	5.43813	0	0	0	11.313	2.82489	22.1128	0	0	0	1295.88	1036.29
10.79_239.1286m/z		239.129	1	10.7898	0.0962167	21	5.12626e-09	2.37593e-08	40.0421	K303	WAS	100 - 13.6 - 0.493	155.495	3.96	42.4993	39.0892	25.4431	108.311	164.91	193.262	89.6753	116.802	89.372	87.5849	81.0812	83.1502	78.2779	62.0607	72.0474	5.9006	2.83856	2.91069	47.556	47.488	28.0012	93.6782	152.561	170.5	73.2651	102.329	83.2179	87.5849	82.2213	100.292	70.0078	44.3285	63.7876	8.1852	3.87356
10.79_291.1963m/z		291.196	1	10.7898	0.0824833	16	5.33254e-09	2.4599e-08	47.5562	K303	WAS	100 - 18.3 - 0.512	99.8857	1.82	25.7101	23.5346	16.0621	69.5711	106.025	124.061	54.9554	71.5156	57.6206	52.398	51.1317	50.5719	48.2729	40.1165	43.3629	3.45553	1.35266	1.49292	28.7693	28.5913	17.677	60.1718	98.0854	109.449	44.8988	62.6543	53.6528	52.398	51.8507	60.9977	43.1728	28.6543	38.3915	4.79346	1.84587
4.46_511.1090m/z		511.109	1	4.45993	0.156117	38	5.37272e-09	2.4761e-08	Infinity	WAS	K303	100 - 30.9	48.8443	6.92	26.0436	35.6146	27.3371	0	0	0	9.74184	3.77354	12.6407	0	0.314366	0	0	1.42397	0	46.8642	46.9215	52.7471	29.1424	43.2668	30.0856	0	0	0	7.95912	3.30597	11.7703	0	0.318787	0	0	1.01711	0	65.0092	64.0301
5.53_507.1617m/z		507.162	1	5.52685	0.0343833	1	5.43338e-09	2.5017e-08	Infinity	WAS	K303	100 - 12.3	5.09001	34.31	5.57145	3.03617	6.28368	0	0	0	0	0	0	0	0	0	0	0	0	6.44749	3.11975	5.7028	6.23438	3.68852	6.91545	0	0	0	0	0	0	0	0	0	0	0	0	8.94385	4.25728
10.79_209.1180m/z		209.118	1	10.7898	0.0412333	28	5.49921e-09	2.52845e-08	Infinity	K303	WAS	100 - 7.88	11.0572	5.47	3.43674	3.0064	1.78453	7.63565	11.2968	14.2393	6.11778	8.66227	6.17487	6.1654	5.63539	5.59863	5.15554	4.53528	5.11254	0	0	0	3.84566	3.65237	1.96395	6.60404	10.4508	12.5622	4.99825	7.58895	5.74968	6.1654	5.71463	6.75282	4.61085	3.23944	4.52641	0	0
5.37_647.1254m/z		647.125	1	5.37073	0.1169	2	5.50621e-09	2.53038e-08	Infinity	WAS	K303	100 - 32.8 - 10.2	306.184	9.55	14.9525	21.5	37.2345	0	0	0	0	0.478163	4.22507	0	0	0	0	0	0	339.128	296.094	283.33	16.7316	26.1196	40.9781	0	0	0	0	0.418915	3.93413	0	0	0	0	0	0	470.432	404.056
7.32_449.1085m/z		449.108	1	7.32285	0.0824667	92	5.65624e-09	2.59092e-08	Infinity	F11	K303	100 - 20.2	30.8297	18.49	27.494	11.8323	53.1628	0	0	0	0	0	0	0	0	0	0	0	0	4.51057	4.07949	5.78336	30.7653	14.3746	58.5079	0	0	0	0	0	0	0	0	0	0	0	0	6.25699	5.56696
10.79_212.1409n	212.141	211.134	1	10.7898	0.103083	16	5.76184e-09	2.62946e-08	33.7022	K303	WAS	100 - 12.4	292.626	3.59	85.898	76.5592	54.0308	210.08	308.882	358.916	174.528	230.597	183.232	172.073	163.882	160.521	148.12	123.391	142.682	13.3247	6.41065	6.31269	96.1186	93.0089	59.4632	181.698	285.751	316.643	142.59	202.024	170.615	172.073	166.186	193.613	132.471	88.1354	126.324	18.4838	8.74812
4.86_783.2361m/z		783.236	1	4.85672	0.171967	4	5.80425e-09	2.64758e-08	Infinity	WAS	K303	100 - 31.6 - 19.8 - 1.91	107.583	17.04	56.4771	36.514	61.7324	0	0	0	0	0.213492	0	3.89276	0	1.93979	0	0.273497	0	126.543	106.267	89.939	63.1971	44.3595	67.9391	0	0	0	0	0.187039	0	3.89276	0	2.33969	0	0.195352	0	175.538	145.015
18.87_846.6232m/z		846.623	1	18.8667	0.09695	70	5.86763e-09	2.67276e-08	530.327	S15	WAS	100 - 43 - 12.6	95.9711	17.87	3.7798	2.16769	1.51293	58.947	45.8298	38.9725	16.4566	8.29596	6.16957	18.8573	17.5264	8.8373	102.074	109.236	76.6025	0	0.0819707	0.460927	4.22955	2.63345	1.66504	50.9831	42.3977	34.3823	13.4451	7.26803	5.74473	18.8573	17.7728	10.6592	91.2899	78.025	67.8204	0	0.111859
3.84_123.0451m/z		123.045	1	3.84315	0.0549833	15	5.97499e-09	2.71032e-08	Infinity	WAS	K303	100 - 3.72	8.95519	9.36	2.67001	2.24454	2.77385	0	0	0	0.234624	0	1.17476	0.136204	0	0	0	0	0	9.13051	8.04359	9.69147	2.9877	2.72681	3.05274	0	0	0	0.191689	0	1.09386	0.136204	0	0	0	0	0	12.6657	10.9765
11.70_385.2231m/z		385.223	1	11.7004	0.0757167	2	6.05808e-09	2.74293e-08	98.3494	S15	WAS	100 - 20.4 - 0.925	55.4956	18.92	4.91817	4.0534	2.67225	33.5064	50.7694	59.0871	42.3179	49.3108	24.2821	10.0184	12.4828	8.60681	68.0899	50.7061	47.6906	0.758142	0	0.934666	5.50336	4.92433	2.94093	28.9795	46.9674	52.1278	34.5739	43.2008	22.6101	10.0184	12.6583	10.3812	60.8962	36.2182	42.2232	1.05168	0
10.79_327.2175m/z		327.218	1	10.7898	0.178783	12	6.07008e-09	2.7471e-08	28.1103	K303	WAS	100 - 19.6	44101.2	3.17	12356.2	11060.1	7991.8	31612.6	47364.2	53326.8	25407	34099	26314.8	25005.7	24113.3	23476.5	24093.8	20078.7	22157.5	2324.16	1236.52	1145.92	13826.5	13436.5	8795.31	27341.6	43817.2	47046	20757.6	29873.9	24502.8	25005.7	24452.4	28316.3	21548.3	14341.7	19617.2	3224.03	1687.38
9.91_299.0559m/z		299.056	1	9.91235	0.0824833	143	6.23688e-09	2.80961e-08	Infinity	WAS	K303	100 - 16	37.9012	4.96	0.765813	0.111232	2.31035	0	0	0	0	0	0	0.518219	0	0	0	0	0	35.7325	38.9736	38.9976	0.856934	0.135132	2.54264	0	0	0	0	0	0	0.518219	0	0	0	0	0	49.5675	53.1842
3.97_715.1723m/z		715.172	1	3.97387	0.0667167	7	6.26797e-09	2.82232e-08	Infinity	F11	K303	100 - 26	21.4391	41.85	19.2509	13.7632	31.3034	0	0	0	0	0	0	0	0	1.10448	0	0	0	0	0	0	21.5414	16.7204	34.4507	0	0	0	0	0	0	0	0	1.33217	0	0	0	0	0
4.49_553.1930m/z		553.193	1	4.48742	0.0736333	3	6.30966e-09	2.83718e-08	169.263	F11	K303	100 - 19.2	14.8232	8.48	13.8048	14.1683	16.4965	0	0	0.262725	1.55575	1.9919	2.13751	1.67331	1.80789	1.98116	1.17337	0	0.736402	12.0789	9.41283	7.92267	15.4474	17.2125	18.1551	0	0	0.231781	1.27106	1.74509	1.99033	1.67331	1.83331	2.38959	1.0494	0	0.651978	16.7557	12.845
7.49_273.1706m/z		273.171	1	7.48783	0.142383	11	6.3643e-09	2.86043e-08	284.114	S13	S14	100 - 14.8 - 1.77	1717.56	30.44	47.8351	20.6059	37.78	168.861	365.238	487.286	1154	2674.15	1324.54	7.99368	4.33652	5.80577	102.032	92.8758	50.1647	6.23054	5.9669	10.0479	53.5268	25.0333	41.5785	146.047	337.886	429.894	942.826	2342.8	1233.33	7.99368	4.39751	7.00266	91.2524	66.339	44.4135	8.64291	8.14257
5.37_389.1816m/z		389.182	1	5.37073	0.1169	1	6.7823e-09	3.02609e-08	Infinity	WAS	K303	100 - 14.6	33.1652	11.94	23.1671	19.8383	25.2184	0	0	0	0	0	0.480079	1.47256	0.550772	1.79526	1.58264	0	0.281769	37.3894	24.1103	37.996	25.9237	24.1008	27.754	0	0	0	0	0	0.447021	1.47256	0.558517	2.16536	1.41544	0	0.249466	51.866	32.9015
4.91_163.0400m/z		163.04	1	4.91172	0.0756	26	6.90499e-09	3.07383e-08	Infinity	WAS	K303	100 - 10.5	7.67927	5.12	0.0272894	0.89789	0.790106	0	0	0	0	0.295373	0.170697	0	0	0.275243	0.200471	0	0	7.64667	8.08783	7.30332	0.0305364	1.09081	0.869545	0	0	0	0	0.258774	0.158943	0	0	0.331985	0.179291	0	0	10.6073	11.0368
11.67_735.2515m/z		735.251	1	11.6661	0.0549833	1	7.28339e-09	3.21598e-08	Infinity	F11	K303	100 - 47 - 6.8	8.53986	2.9	8.31446	8.5007	8.80441	0	0	0	0	0	0	1.10321	0	1.2591	0	0	0	9.95778	5.76246	7.39795	9.30376	10.3272	9.68963	0	0	0	0	0	0	1.10321	0	1.51868	0	0	0	13.8133	7.86359
10.34_437.2311m/z		437.231	1	10.3441	0.055	2	7.30972e-09	3.22325e-08	Infinity	K303	F11	100 - 12.8	9.71317	15.18	0	0	0	8.59154	11.3829	9.16503	3.27874	5.1431	3.92008	0	0.283278	0	1.18727	0	0.36336	0	0	0	0	0	0	7.43079	10.5305	8.08558	2.67874	4.50584	3.65014	0	0.287262	0	1.06184	0	0.321703	0	0
7.68_133.0292m/z		133.029	1	7.67832	0.0618667	5	7.60484e-09	3.33836e-08	Infinity	WAS	F11	100	6.18444	41.34	0	0	0	0	0	0	0	0	0	0	0	0	0	0	0	3.34739	8.31059	6.89532	0	0	0	0	0	0	0	0	0	0	0	0	0	0	0	4.64345	11.3408
11.18_229.1443m/z		229.144	1	11.1799	0.08935	70	7.62961e-09	3.34474e-08	118.635	K303	WAS	100 - 12.5 - 0.56	188.594	15.51	45.3105	33.4739	22.8282	130.462	194.72	240.6	108.936	154.293	108.958	79.4749	71.4363	96.4887	71.4542	42.9121	68.0211	2.56847	1.5536	0.647052	50.7018	40.6662	25.1235	112.836	180.138	212.263	89.0011	135.175	101.455	79.4749	72.4408	116.38	63.905	30.6511	60.2228	3.56293	2.12007
3.61_435.1506m/z		435.151	1	3.60945	0.0687333	2	7.83851e-09	3.42101e-08	Infinity	WAS	S15	100 - 19.8	45.3095	18.47	8.56156	5.43265	8.55738	0.0649545	0.427209	0.78947	0.648318	3.46954	1.67523	0.33956	0.00737172	0.106618	0	0	0	47.9018	35.9499	52.0767	9.58026	6.59991	9.41776	0.0561789	0.395216	0.696487	0.529678	3.03964	1.55988	0.33956	0.00747538	0.128598	0	0	0	66.4486	49.058
9.70_685.1415m/z		685.142	1	9.69917	0.0481167	3	7.93041e-09	3.4565e-08	Infinity	F11	K303	100 - 17.3	7.7869	13.52	7.38448	8.98176	6.99447	0	0	0	0	0	0	0	0	0	0	0	0	2.90492	0.830919	1.49397	8.26312	10.9116	7.69771	0	0	0	0	0	0	0	0	0	0	0	0	4.02966	1.13389
5.21_611.1636m/z		611.164	1	5.20572	0.0412333	24	7.93888e-09	3.45866e-08	Infinity	F11	K303	100 - 15	9.899	32.22	10.0944	6.61619	12.9864	0	0	0	0	0	0	0	0	0	0	0	0	1.42162	0.345195	1.26279	11.2955	8.03775	14.2921	0	0	0	0	0	0	0	0	0	0	0	0	1.97204	0.471061
6.34_487.0878m/z		487.088	1	6.34335	0.0894833	18	7.96096e-09	3.46673e-08	Infinity	WAS	K303	100 - 60.4	35.5249	26.33	0	1.54379	1.884	0	0	0	0	0	0	0	0	0	0	0	0	28.1865	46.0553	32.333	0	1.87549	2.07343	0	0	0	0	0	0	0	0	0	0	0	0	39.0998	62.8481
4.88_149.0093m/z		149.009	1	4.87735	0.1581	7	8.2586e-09	3.58519e-08	83.3779	WAS	S15	100	21.3828	9.56	0.180318	0.208347	0.813192	1.22517	1.73215	1.33588	4.27217	3.96674	5.67289	2.62406	3.15567	6.3163	0.280803	0.0949052	0.393661	19.0842	22.9961	22.068	0.201773	0.253113	0.894953	1.05965	1.60243	1.17854	3.49038	3.47524	5.28226	2.62406	3.20005	7.61844	0.251136	0.0677886	0.348529	26.4733	31.381
7.38_405.1765m/z		405.177	1	7.38472	0.0687333	1	8.58253e-09	3.71266e-08	Infinity	F11	S13	100 - 12	15.5265	15.41	13.0957	14.357	19.1269	0	0.451473	0	0	0	0	0.470398	0.677966	1.78773	0.589896	0	0.244663	4.8125	3.73274	5.03783	14.6539	17.4418	21.05	0	0.417664	0	0	0	0	0.470398	0.6875	2.15628	0.527573	0	0.216614	6.67582	5.09378
6.30_487.1241m/z		487.124	1	6.29512	0.0894667	10	9.21755e-09	3.95939e-08	Infinity	WAS	K303	100 - 23.6 - 1.02	95.6756	19.21	1.33969	6.2077	10.5469	0	0	0	0	0	0	0	0	0	0	0	0	78.2935	114.909	93.8245	1.49909	7.54149	11.6074	0	0	0	0	0	0	0	0	0	0	0	0	108.607	156.807
12.53_575.3071m/z		575.307	1	12.5283	0.0667667	6	9.5885e-09	4.09717e-08	296.258	K303	WAS	100 - 25.4	25.4186	3.82	3.05676	2.93404	2.83258	14.5641	27.919	33.7725	11.6273	14.8082	7.59165	4.68819	5.33453	8.24238	19.5728	16.6454	14.4441	0.257396	0	0	3.42047	3.56445	3.11737	12.5965	25.8283	29.7948	9.49953	12.9734	7.06889	4.68819	5.40954	9.9416	17.5049	11.8894	12.7882	0.357056	0
13.67_884.6371m/z		884.637	1	13.6736	0.0962667	46	9.71612e-09	4.14628e-08	58.2457	S15	WAS	100 - 11.8	34.5511	6.69	6.04327	4.97249	5.15254	32.3249	29.4849	28.4348	16.3484	11.2541	7.72886	21.2917	18.831	13.4527	32.141	39.0326	32.4796	0.92271	0.856875	0	6.76233	6.04089	5.67059	27.9577	27.2769	25.0858	13.3567	9.85966	7.19666	21.2917	19.0958	16.226	28.7453	27.8801	28.756	1.27997	1.16931
4.10_681.1663m/z		681.166	1	4.09565	0.163017	18	9.79629e-09	4.17504e-08	Infinity	S14	S15	100 - 30.3 - 7.06	174.279	3.27	9.54024	9.04466	15.04	4.05904	17.1131	18.9575	60.4944	45.0435	85.1987	147.449	192.959	182.43	0	0	0	29.7583	31.7494	30.552	10.6754	10.988	16.5522	3.51065	15.8315	16.7247	49.4242	39.4623	79.3319	147.449	195.672	220.039	0	0	0	41.2803	43.326
12.60_293.2119m/z		293.212	1	12.6039	0.109967	62	1.02277e-08	4.34568e-08	79.9456	K303	WAS	100 - 16.9	78.8408	4.77	12.95	12.6925	15.4287	43.7136	107.481	85.3276	36.526	48.5108	39.7639	30.443	15.0199	27.0018	45.8068	42.0432	42.4193	1.57636	0.643517	0.738666	14.4909	15.4196	16.9799	37.8077	99.4322	75.2778	29.8419	42.4999	37.0258	30.443	15.2311	32.5684	40.9672	30.0304	37.5561	2.1867	0.878158
10.79_382.1440n	382.144	427.142	1	10.7898	0.158083	2	1.03813e-08	4.40137e-08	24.6459	K303	WAS	100 - 32.2 - 14.1 - 2.12 - 0.705	485.102	1.77	174.53	149.253	109.4	385.416	490.217	579.674	334.567	394.821	329.027	323.46	284.907	278.886	297.765	289.517	288.223	30.9897	15.2279	12.8311	195.296	181.322	120.399	333.345	453.506	511.401	273.343	345.9	306.37	323.46	288.914	336.38	266.306	206.795	255.18	42.9884	20.7804
14.34_858.6221m/z		858.622	1	14.3385	2.52862	58	1.04041e-08	4.40793e-08	77.0758	S15	WAS	100 - 50.3	2680.85	12.48	241.332	159.789	124.22	2175.08	1602.92	1476.78	770.065	568.198	439.234	1070.32	862.751	639.562	2617.14	3042.58	2382.84	54.5902	31.8349	17.921	270.047	194.121	136.71	1881.22	1482.88	1302.84	629.146	497.794	408.988	1070.32	874.883	771.412	2340.63	2173.24	2109.66	75.7267	43.4427
10.79_447.1651m/z		447.165	1	10.7898	0.0687333	6	1.06585e-08	4.50527e-08	19.9074	K303	WAS	100 - 6.87	36.5527	4.8	9.42723	7.1276	6.22569	25.1086	38.1251	46.4244	18.8138	19.9691	17.2943	20.0019	14.9425	15.2595	24.3385	22.6773	22.2367	2.54001	1.58978	1.37861	10.5489	8.65905	6.85164	21.7163	35.2701	40.9566	15.3709	17.4948	16.1034	20.0019	15.1526	18.4054	21.7671	16.1979	19.6873	3.52346	2.16945
6.69_447.0933m/z		447.093	1	6.69193	0.1031	128	1.08064e-08	4.56187e-08	Infinity	WAS	K303	100 - 11.9	20.5092	20.45	2.34422	3.16708	3.74113	0	0	0	0.0699962	0.0951919	1.55905	0	0	0	0	0	0	16.8196	25.0722	19.6357	2.62314	3.84757	4.11727	0	0	0	0.0571872	0.083397	1.4517	0	0	0	0	0	0	23.3319	34.2141
4.82_608.2580m/z		608.258	1	4.82235	0.0687333	3	1.10449e-08	4.64057e-08	Infinity	WAS	K303	100 - 29.8 - 4.38	20.2138	23.27	6.38379	4.12001	6.39638	0	0	0	0	0	0	1.67316	0	0.303972	0	0	0	26.2776	16.2592	18.1048	7.14337	5.00525	7.03949	0	0	0	0	0	0	1.67316	0	0.366638	0	0	0	36.4519	22.1876
12.96_311.2227m/z		311.223	1	12.9615	0.162967	61	1.11093e-08	4.66563e-08	27.4771	K303	WAS	100 - 18.2	470.257	4.9	95.9698	83.4349	123.112	302.688	616.508	491.575	275.179	394.18	293.905	192.726	145.891	198.479	238.836	255.823	262.915	23.1168	12.5973	15.6295	107.389	101.362	135.49	261.794	570.339	433.678	224.822	345.338	273.667	192.726	147.942	239.397	213.603	182.728	232.773	32.0672	17.1905
3.95_767.2044m/z		767.204	1	3.94638	0.0482333	3	1.17836e-08	4.92349e-08	Infinity	WAS	K303	100 - 43.4 - 16	30.2758	26.41	0	0.86735	2.13634	0	0	0	0	0	0	0	0	0	0	0	0	38.9368	28.7123	23.1783	0	1.05371	2.35113	0	0	0	0	0	0	0	0	0	0	0	0	54.0125	39.1815
5.08_456.1773m/z		456.177	1	5.07513	0.0549833	4	1.18454e-08	4.94511e-08	Infinity	WAS	K303	100 - 80.4 - 3.21	13.7876	22.33	3.6526	5.64282	6.07621	0	0	0	0	0	0	1.36325	0.324086	0.195315	0.458575	0	0.538393	15.4856	10.2336	15.6437	4.0872	6.85524	6.68713	0	0	0	0	0	0	1.36325	0.328644	0.23558	0.410126	0	0.476669	21.4814	13.965
8.48_341.1966m/z		341.197	1	8.48077	0.06695	12	1.22811e-08	5.10306e-08	78.2007	K303	WAS	100 - 12.3	11.4689	14.79	0.794845	1.02129	0.51778	6.74956	17.3787	10.2785	6.73295	9.96606	8.82697	5.63873	4.23702	5.42091	8.11907	11.1048	8.07654	0.213298	0.226682	0	0.88942	1.24072	0.569839	5.83767	16.0772	9.06789	5.50085	8.73119	8.21915	5.63873	4.2966	6.53847	7.26128	7.9319	7.1506	0.295883	0.309335
7.81_519.1147m/z		519.115	1	7.80892	0.0825667	35	1.25579e-08	5.20263e-08	121.524	F11	K303	100 - 20.3 - 0.273	30.1155	14.31	27.6068	24.8641	37.8756	0	0.485912	0.257536	5.92927	3.6458	5.42698	12.2238	9.27915	11.7826	1.33355	0.99195	3.49305	31.5536	23.816	22.6079	30.8916	30.2065	41.6837	0	0.449524	0.227203	4.84424	3.19406	5.05328	12.2238	9.40964	14.2117	1.19266	0.708527	3.09259	43.7706	32.4998
14.34_812.6166m/z		812.617	1	14.3385	0.561867	53	1.2827e-08	5.30516e-08	11.8766	S15	WAS	100 - 29.5	216.161	12.79	48.3005	37.9394	33.2989	210.009	173.438	223.411	125.516	97.9275	79.5284	167.666	143.385	107.832	190.051	266.222	192.21	22.5697	15.2023	16.83	54.0475	46.0911	36.6468	181.636	160.449	197.098	102.547	85.7936	74.0521	167.666	145.401	130.062	169.972	190.156	170.174	31.3083	20.7453
10.79_467.1351m/z		467.135	1	10.7898	0.08935	5	1.30894e-08	5.39546e-08	67.94	K303	WAS	100 - 35.9 - 7.86 - 9.78	56.176	4.39	24.3218	20.6061	14.1093	51.7144	54.5914	62.2222	41.9063	50.7752	38.9912	43.6384	38.1736	37.2923	36.7079	36.3402	39.3526	1.96114	0.261652	0.257749	27.2157	25.0336	15.5279	44.7276	50.5032	54.8938	34.2376	44.4838	36.3062	43.6384	38.7104	44.9804	32.8297	25.957	34.841	2.72046	0.357056
4.31_505.0996m/z		505.1	1	4.30872	0.0687167	39	1.35242e-08	5.55831e-08	Infinity	WAS	S15	100 - 21.3 - 4.69	120.123	4.09	55.8187	75.4987	90.3394	38.1161	22.6597	36.3404	0.76654	0	2.99815	1.73529	1.76129	4.93463	0	0	0	117.301	125.8	117.269	62.4603	91.7205	99.4224	32.9665	20.9627	32.0603	0.626266	0	2.7917	1.73529	1.78606	5.95193	0	0	0	162.718	171.67
6.26_447.0929m/z		447.093	1	6.26075	0.206333	128	1.36378e-08	5.59578e-08	96.0803	WAS	K303	100 - 21.5 - 4.11 - 0.478	1605.34	5.75	1288.39	1364.08	1445.5	15.0276	21.8775	13.2198	21.0029	60.6874	69.5773	73.8935	94.6721	90.0034	35.6574	25.2235	82.9617	1384.77	1807.79	1623.46	1441.69	1657.17	1590.84	12.9973	20.2392	11.6627	17.1595	53.1678	64.7863	73.8935	96.0034	108.558	31.8902	18.0165	73.4505	1920.92	2466.95
8.13_561.1615m/z		561.162	1	8.13012	0.1031	17	1.36382e-08	5.59578e-08	905.644	F11	S15	100 - 28 - 2.84	82.8185	14.55	85.3476	68.0797	95.0281	0	1.44329	1.76159	3.20892	2.45804	6.67837	9.79489	6.4808	11.5936	0	0	0.274341	47.2037	37.1621	36.8751	95.5027	82.7075	104.583	0	1.33521	1.55411	2.6217	2.15347	6.2185	9.79489	6.57194	13.9837	0	0	0.242889	65.4802	50.7122
10.79_229.1442m/z		229.144	1	10.7898	0.0962167	70	1.3725e-08	5.61726e-08	34.8131	K303	WAS	100 - 12.3 - 0.822	316.115	2.38	82.9932	75.3992	51.2385	215.293	335.405	397.647	173.761	238.499	185.361	171.517	163.755	166.069	153.718	125.945	140.668	14.2211	6.614	6.40596	92.8681	91.5996	56.3902	186.206	310.287	350.813	141.963	208.947	172.597	171.517	166.058	200.305	137.478	89.9594	124.542	19.7272	9.02561
0.74_130.9985m/z		130.999	1	0.73865	0.0549667	3	1.38718e-08	5.66554e-08	10.8371	S15	F11	100	22.482	1.87	2.22219	2.16833	1.83307	11.0954	11.9216	6.19854	17.3995	21.1351	18.3606	11.3512	11.5841	11.1597	27.1862	19.2595	21.0003	5.36523	5.69365	5.23194	2.4866	2.63422	2.01737	9.5964	11.0288	5.46848	14.2154	18.5163	17.0963	11.3512	11.747	13.4604	24.3139	13.7566	18.5927	7.44255	7.76968
14.34_717.5296n	717.53	716.522	1	14.3385	2.14535	55	1.40554e-08	5.73095e-08	9.23185	S15	WAS	100 - 34 - 0.186	2535.19	1.31	462.406	434.463	429.269	1688.85	1299.71	1192.98	899.001	831.638	765.784	968.088	760.777	588.527	2338.11	3185.52	2081.94	275.464	277.722	270.655	517.426	527.813	472.429	1460.68	1202.38	1052.47	734.488	728.592	713.052	968.088	771.475	709.856	2091.09	2275.34	1843.25	382.118	378.986
13.58_593.2733m/z		593.273	1	13.5841	0.17675	2	1.4458e-08	5.88531e-08	51.2276	F11	K303	100 - 28.4 - 6.64 - 0.379	368.95	19.1	309.418	449.325	348.106	6.73846	8.75002	6.11804	15.9537	24.7252	14.4684	6.82764	18.139	4.47604	10.896	8.33126	17.6959	292.071	441.293	367.958	346.234	545.868	383.106	5.82806	8.09476	5.39746	13.0342	21.6616	13.4721	6.82764	18.3941	5.3988	9.74478	5.95082	15.6672	405.156	602.199
11.28_345.2282m/z		345.228	1	11.2763	0.0756833	12	1.45385e-08	5.91561e-08	473.485	K303	WAS	100 - 14.1	26.9979	18.42	7.18351	6.31285	3.96981	22.0016	25.7251	33.2669	17.7072	24.4708	18.4045	12.2651	9.00774	12.966	10.562	4.2265	10.3997	0.171058	0	0	8.03825	7.66924	4.36894	19.0291	23.7987	29.3487	14.4669	21.4387	17.1372	12.2651	9.13441	15.639	9.44612	3.01889	9.2074	0.237289	0
0.94_793.1812m/z		793.181	1	0.93795	0.0962333	1	1.51183e-08	6.1185e-08	Infinity	WAS	S15	100 - 20.4	18.5358	8.52	9.97125	10.7274	11.8088	0	0.510225	0	0	0.194268	1.77431	7.97766	12.5048	11.6295	0	0	0	17.1768	22.1059	16.3247	11.1577	13.0323	12.9961	0	0.472015	0	0	0.170197	1.65213	7.97766	12.6806	14.0269	0	0	0	23.8274	30.1662
5.71_487.1244m/z		487.124	1	5.70557	0.0962333	10	1.51325e-08	6.12172e-08	Infinity	WAS	K303	100 - 20.9	100.064	21.47	0.664905	4.48777	6.60003	0	0	0	0	0	0	0	0	0	0	0	0	78.737	121.706	99.7479	0.744019	5.45203	7.26361	0	0	0	0	0	0	0	0	0	0	0	0	109.223	166.082
7.68_407.0980m/z		407.098	1	7.67832	0.0618667	19	1.52148e-08	6.15248e-08	Infinity	WAS	S13	100 - 10.2	12.3094	11.5	8.4399	6.9402	14.4745	0.552434	0	0	0	0	0	2.29398	0.784651	1.01312	0.496877	0	0	13.5702	12.5799	10.7782	9.44412	8.43138	15.9298	0.477798	0	0	0	0	0	2.29398	0.795685	1.22198	0.444382	0	0	18.8244	17.1668
10.79_309.2069m/z		309.207	1	10.7898	0.103083	29	1.56573e-08	6.3017e-08	37.9382	K303	WAS	100 - 18.1	233.383	3.57	60.5595	54.1272	40.105	160.893	247.452	291.803	129.373	172.958	135.465	128.577	121.934	120.223	115.728	91.338	106.117	10.1293	4.38986	3.93581	67.7651	65.757	44.1373	139.155	228.921	257.435	105.698	151.527	126.137	128.577	123.649	145.008	103.501	65.2406	93.951	14.0512	5.9905
10.48_391.1188m/z		391.119	1	10.4817	0.0736167	8	1.5661e-08	6.3017e-08	Infinity	WAS	K303	100 - 18.2	9.68834	18.68	0	1.13012	0	0	0	0	0	0	0	0	0	0	0	0	0	10.088	11.2653	7.71172	0	1.37294	0	0	0	0	0	0	0	0	0	0	0	0	0	13.9939	15.3728
4.32_765.2608m/z		765.261	1	4.32245	0.06185	2	1.62058e-08	6.49423e-08	Infinity	F11	K303	100 - 38 - 9.75 - 1.43	268.241	35.48	244.606	379.676	180.441	0	0	0	0	0	0	1.93632	0	5.21565	0	0	0	30.2898	32.6053	15.5128	273.711	461.254	198.583	0	0	0	0	0	0	1.93632	0	6.29089	0	0	0	42.0175	44.494
18.87_899.5648m/z		899.565	1	18.8667	0.117583	10	1.63279e-08	6.53922e-08	37.2956	S15	WAS	100 - 49.8 - 14.6 - 1.85	128.256	6.53	25.5752	20.4651	13.3678	131.054	115.062	122.176	71.5118	54.9491	43.8819	82.6005	75.2211	54.3822	115.581	149.108	120.081	5.49399	2.92488	1.89787	28.6183	24.8622	14.7118	113.348	106.446	107.786	58.4254	48.1405	40.8602	82.6005	76.2788	65.5934	103.369	106.504	106.314	7.62116	3.99136
10.69_343.1184m/z		343.118	1	10.6866	0.103833	42	1.64584e-08	6.57932e-08	Infinity	WAS	F11	100 - 19.6 - 1.22	76.5574	18.82	0	0	0	17.7278	18.6344	11.4219	4.33743	13.211	22.1415	0	0.195102	0	34.6484	33.4064	101.777	71.2852	92.8601	65.527	0	0	0	15.3327	17.239	10.0766	3.5437	11.5741	20.6169	0	0.197845	0	30.9878	23.8614	90.1087	98.8856	126.719
4.80_503.0836m/z		503.084	1	4.80173	0.0756	28	1.64877e-08	6.58565e-08	Infinity	F11	K303	100 - 42.5	13.2409	35.41	11.3891	9.76047	18.5733	0	0	0	0	0	0	0	0	0	0	0	0	1.98127	0.325018	1.10559	12.7442	11.8576	20.4407	0	0	0	0	0	0	0	0	0	0	0	0	2.74838	0.443527
5.82_503.1933m/z		503.193	1	5.81567	0.0483667	15	1.67727e-08	6.68317e-08	Infinity	F11	K303	100 - 13	10.4315	10.86	9.16156	10.7934	11.3395	0	0	0	0	0	0.337134	5.61008	1.87521	5.41516	0	0	0	10.1242	6.61365	5.09112	10.2516	13.1124	12.4796	0	0	0	0	0	0.313919	5.61008	1.90158	6.53153	0	0	0	14.0442	9.02514
0.63_510.1007m/z		510.101	1	0.62855	0.0343667	4	1.71003e-08	6.79435e-08	448.749	S15	WAS	100 - 23.6 - 17.6	74.1704	11.96	1.747	0.00162395	0.871101	43.2014	38.226	48.5892	34.4462	38.5002	16.7995	10.4453	20.1858	10.8222	44.2423	114.073	64.1955	0.212701	0.151117	0.13203	1.95486	0.00197288	0.958684	37.3647	35.3633	42.8664	28.1427	33.7298	15.6427	10.4453	20.4696	13.0533	39.568	81.48	56.8358	0.295056	0.206218
8.80_391.1973m/z		391.197	1	8.79528	0.0549833	1	1.81039e-08	7.14384e-08	Infinity	F11	K303	100 - 10.9	13.2777	20.97	11.3117	12.0573	16.464	0	0	0	0	0	0.224341	0	0	0	1.25391	0	0	5.91402	3.30644	4.51883	12.6576	14.648	18.1193	0	0	0	0	0	0.208893	0	0	0	1.12143	0	0	8.20383	4.51204
15.03_305.2119m/z		305.212	1	15.0295	0.0873667	14	1.86686e-08	7.34305e-08	33.0106	WAS	K303	100 - 19.4 - 0.913	165.375	7.28	41.5162	60.4294	107.225	3.27029	6.86402	4.89494	11.9718	10.6722	15.3677	29.195	24.3822	27.0706	7.61017	4.40534	6.77937	163.853	154.163	178.108	46.456	73.4133	118.005	2.82846	6.34999	4.31842	9.78104	9.34981	14.3095	29.195	24.7251	32.6514	6.80614	3.14663	6.00215	227.294	210.375
3.61_559.2693m/z		559.269	1	3.60945	0.06185	2	1.89555e-08	7.44853e-08	Infinity	K303	WAS	100 - 18.2	19.8105	9.58	1.6381	0.321388	0.661461	18.5128	16.9972	23.9216	6.12269	5.06423	4.945	15.4968	6.25602	10.6787	4.36794	4.36369	5.13251	0	0	0	1.83301	0.390442	0.727966	16.0116	15.7243	21.1041	5.00226	4.43674	4.60449	15.4968	6.34399	12.8802	3.90646	3.11688	4.5441	0	0
10.67_657.3860m/z		657.386	1	10.6729	0.0557333	2	1.89672e-08	7.44853e-08	Infinity	F11	S14	100 - 22.4	10.7748	22.79	8.2197	10.9879	13.1168	0.503548	0.25879	0	0	0	0.884647	0	0	0	0	0	0	0.26789	0.287146	0.637901	9.19772	13.3487	14.4356	0.435516	0.23941	0	0	0	0.82373	0	0	0	0	0	0	0.371613	0.391846
4.62_405.1759m/z		405.176	1	4.61603	0.144333	1	1.90727e-08	7.48094e-08	138.002	WAS	S13	100 - 17.7	58.088	12.34	15.5493	13.7626	17.6199	0.323066	0.500213	0.908968	0	0.00129223	1.26147	0.584076	0.115818	0.582495	1.62023	0.221322	0.0641574	65.6949	49.2808	59.2884	17.3994	16.7196	19.3915	0.279419	0.462753	0.80191	0	0.00113212	1.17461	0.584076	0.117447	0.70258	1.44905	0.158085	0.056802	91.1309	67.2497
12.01_427.1431m/z		427.143	1	12.0147	0.0392667	2	1.95638e-08	7.65521e-08	Infinity	S15	F11	100 - 14.3	9.07842	4.02	0	0	0	0	0	0	0	0	0	1.69813	0.339149	1.95212	8.66037	9.24084	9.33405	0	0	0	0	0	0	0	0	0	0	0	0	1.69813	0.343918	2.35456	7.7454	6.60051	8.26395	0	0
6.38_535.1092m/z		535.109	1	6.3846	0.0756167	36	1.97259e-08	7.70939e-08	Infinity	F11	K303	100 - 24.4 - 0.688	36.7188	10.72	25.2123	28.3683	56.5757	0	0	0	0	0	0	0	0	0	2.68027	0	0	37.8189	38.1642	31.3556	28.2122	34.4636	62.264	0	0	0	0	0	0	0	0	0	2.3971	0	0	52.4618	52.0797
4.57_299.1130m/z		299.113	1	4.5748	0.0481167	5	2.0322e-08	7.92023e-08	185.258	WAS	S13	100 - 54.7	11.8034	13.7	1.4211	1.14228	1.49288	1.71475	1.15047	1.897	0	0	0.19114	0.823441	0.237264	0.155756	0.972087	0.345049	0.275479	12.0159	9.35142	14.043	1.59019	1.38771	1.64297	1.48308	1.06432	1.67357	0	0	0.177979	0.823441	0.240601	0.187866	0.869385	0.24646	0.243896	16.6682	12.7612
6.08_625.2137m/z		625.214	1	6.08203	0.0893667	3	2.12325e-08	8.25866e-08	202.457	S13	S15	100 - 28.4 - 1.91	51.0389	14.74	11.7221	16.9388	19.2465	4.1227	7.06318	6.71129	50.7149	28.6651	73.7366	27.944	17.2002	26.6766	0	0	0.756291	28.2633	24.9716	20.9831	13.1168	20.5783	21.1816	3.5657	6.53424	5.92084	41.4342	25.1133	68.6591	27.944	17.4421	32.1761	0	0	0.669586	39.2064	34.0767
15.03_391.1252m/z		391.125	1	15.0295	0.0598667	9	2.20754e-08	8.55257e-08	Infinity	WAS	K303	100 - 20.5	6.36085	4.94	3.33239	4.16101	5.18927	0	0	0	0.709259	1.16038	2.24692	2.15863	1.31151	1.65495	0	0	0	6.63777	6.01981	6.42498	3.7289	5.05505	5.71101	0	0	0	0.579468	1.0166	2.0922	2.15863	1.32996	1.99612	0	0	0	9.2078	8.21477
10.62_341.1969m/z		341.197	1	10.6241	0.0831833	12	2.2398e-08	8.66385e-08	110.815	S15	WAS	100 - 16.1 - 1.08	22.1558	2.56	0.746545	0.710851	0.719555	14.8671	27.6323	20.9093	6.98942	17.3814	7.56167	4.07817	4.1106	3.0401	13.9114	33.623	18.933	0	0.196686	0.40312	0.835373	0.863586	0.791901	12.8585	25.563	18.4466	5.71038	15.2277	7.04098	4.07817	4.16841	3.66684	12.4417	24.0161	16.7624	0	0.268402
15.06_383.1529m/z		383.153	1	15.057	0.0894167	4	2.26754e-08	8.76077e-08	31.0212	S13	WAS	100 - 28.2 - 1.11	47.3747	7.37	6.79225	7.82775	9.18808	35.2202	39.9069	40.3294	41.2043	52.9799	47.9398	15.4738	31.027	27.2797	12.2254	31.1919	20.634	1.37827	1.47611	1.72713	7.60042	9.50963	10.1119	30.4618	36.9184	35.5794	33.6641	46.4153	44.6387	15.4738	31.4633	32.9036	10.9338	22.2796	18.2684	1.91191	2.01433
6.45_621.1827m/z		621.183	1	6.45333	0.109983	12	2.35039e-08	9.0452e-08	Infinity	WAS	K303	100 - 18.4 - 28.5	39.2709	15.41	18.9174	23.6865	25.7676	0	0	0	6.39611	2.65928	11.663	13.7875	4.83499	12.1382	0	0	0	46.9109	41.6225	29.2793	21.1682	28.7759	28.3584	0	0	0	5.22565	2.32977	10.8599	13.7875	4.90298	14.6406	0	0	0	65.074	56.799
6.76_179.0348m/z		179.035	1	6.76067	0.12385	25	2.4831e-08	9.49255e-08	Infinity	WAS	K303	100 - 6.45	28.9152	19.08	4.79755e-06	0.0127516	0	0	0	0	0	0	0	0	0	0	1.94591	0	0	22.6681	33.1228	30.9545	5.36839e-06	0.0154915	0	0	0	0	0	0	0	0	0	0	1.74032	0	0	31.4448	45.2001
4.57_705.1669m/z		705.167	1	4.5748	0.116833	5	2.55155e-08	9.71633e-08	Infinity	WAS	K303	100 - 37.4	121.358	2.59	0	0	3.58485	0	0	0	0	0	0	0	0	0	0	0	0	123.832	117.822	122.42	0	0	3.94528	0	0	0	0	0	0	0	0	0	0	0	0	171.777	160.782
3.71_351.1234m/z		351.123	1	3.71255	0.0481333	39	2.57568e-08	9.80059e-08	Infinity	WAS	S13	100 - 15.9	10.9208	13.32	6.22464	5.27926	8.75385	1.60558	0.261825	0.756544	0	0	0	2.05634	0.841729	1.66932	0	0	0	11.0373	9.41179	12.3135	6.96527	6.41358	9.63398	1.38866	0.242218	0.667439	0	0	0	2.05634	0.853566	2.01346	0	0	0	15.3107	12.8435
4.72_151.0400m/z		151.04	1	4.71913	0.0343667	34	2.6257e-08	9.95613e-08	59.4661	S14	S15	100	7.50353	12.62	4.00111	5.11505	4.3716	0.462582	0.441321	0.689224	5.38754	2.78148	5.01483	6.94684	5.90866	9.65509	0	0.378545	0	2.41407	3.28616	2.43761	4.47718	6.21408	4.81113	0.400085	0.408272	0.608047	4.40164	2.43683	4.66951	6.94684	5.99174	11.6456	0	0.270386	0	3.34876	4.48437
15.06_226.2294n	226.229	271.228	1	15.057	0.169917	8	2.66172e-08	1.00771e-07	9.91544	K303	WAS	100 - 17.3	9454.33	2.98	2194.22	2239.06	2607.23	8375.67	10283	9704.29	8445.98	9948.09	8136.29	3695.34	5908.79	4633.16	4876.02	9574	5580.2	920.702	969.154	970.631	2455.3	2720.15	2869.37	7244.09	9512.98	8561.32	6900.4	8715.45	7576.03	3695.34	5991.88	5588.31	4360.86	6838.48	4940.46	1277.18	1322.53
4.33_419.1560m/z		419.156	1	4.32933	0.0756	3	2.66748e-08	1.0095e-07	50.1236	WAS	S15	100 - 15.7	42.9051	7.54	18.169	19.7943	21.1369	1.69129	4.19931	3.44749	17.0538	19.2437	12.0955	6.74959	6.25097	7.66564	0.337832	0.715195	1.51493	53.1684	37.6565	37.8904	20.3308	24.0473	23.262	1.46279	3.88484	3.04144	13.933	16.8593	11.2626	6.74959	6.33887	9.24595	0.302139	0.510847	1.34125	73.7543	51.3869
14.37_751.2080m/z		751.208	1	14.3729	0.0826	2	2.67573e-08	1.01223e-07	Infinity	WAS	S15	100 - 56.1 - 43.1 - 9.17	31.0317	11.67	24.89	24.869	33.4934	0	0	0.375701	0.87746	1.08274	4.99954	6.33484	6.43451	12.3435	0	0	0	34.7305	27.4936	30.871	27.8515	30.2124	36.861	0	0	0.331451	0.716888	0.948578	4.65527	6.33484	6.52499	14.8882	0	0	0	48.1776	37.5184
5.34_637.1779m/z		637.178	1	5.34323	0.144383	44	2.76285e-08	1.04077e-07	118.606	WAS	S15	100 - 20.6 - 0.278	41.5142	10.97	22.0001	28.1034	27.5771	1.98134	3.53156	3.46302	24.5732	22.7128	49.7	17.7403	10.041	19.4018	0	1.05006	0	46.6146	37.8619	40.0661	24.6178	34.1418	30.3497	1.71365	3.26709	3.05515	20.0764	19.8986	46.2777	17.7403	10.1822	23.4016	0	0.750031	0	64.663	51.6672
1.55_133.0141m/z		133.014	1	1.54613	0.20455	9	2.79554e-08	1.05147e-07	2.86475	F11	S15	100	22.2555	1.89	21.1544	22.3934	23.2187	13.6108	13.7361	14.113	12.8598	12.4358	14.9405	9.52695	10.0204	8.76824	7.19912	6.6728	9.43434	21.8554	21.9323	20.7721	23.6715	27.2049	25.5532	11.7719	12.7074	12.4508	10.5065	10.8949	13.9117	9.52695	10.1613	10.5759	6.43852	4.76622	8.35274	30.3174	29.9293
5.62_593.1879m/z		593.188	1	5.6162	0.0549833	17	2.81898e-08	1.05947e-07	Infinity	WAS	K303	100 - 18.8	14.3205	21.3	2.8223	4.36001	3.84928	0	0	0	0	0	0	0.873962	0	1.57722	0	0	0	19.4399	12.4103	11.1113	3.15811	5.29681	4.2363	0	0	0	0	0	0	0.873962	0	1.90237	0	0	0	26.9666	16.9353
14.37_767.2058m/z		767.206	1	14.366	0.06185	3	2.91782e-08	1.09326e-07	Infinity	WAS	K303	100 - 47.1	9.27176	0.57	7.2868	8.38401	10.6721	0	0	0	0	0	0.502169	2.33588	1.04449	4.56748	0	0	0	9.25854	9.22633	9.33042	8.15383	10.1854	11.7451	0	0	0	0	0	0.46759	2.33588	1.05917	5.50909	0	0	0	12.8433	12.5905
4.31_191.0559m/z		191.056	1	4.30872	0.24055	17	2.93203e-08	1.09733e-07	905.517	WAS	S13	100 - 7.9 - 1.4	4084.23	6.09	225.079	181.66	323.053	5.44106	4.50735	5.461	5.31834	2.4311	5.78169	9.85376	6.44532	13.9217	76.392	16.0337	6.4387	3797.6	4210.14	4244.94	251.86	220.692	355.533	4.70595	4.16981	4.81781	4.34511	2.12987	5.38357	9.85376	6.53595	16.7917	68.3211	11.4525	5.70054	5267.96	5745.25
15.03_278.2243n	278.224	277.217	1	15.0295	0.0873667	57	2.99736e-08	1.12049e-07	7.8906	WAS	K303	100 - 17.2	77.1027	1.52	35.9681	43.9381	63.1643	7.70931	11.7446	9.8605	12.2634	12.5365	18.0308	31.8519	27.7746	27.9817	12.2206	9.37724	9.02862	77.144	75.9081	78.256	40.2478	53.3787	69.515	6.66776	10.8651	8.69913	10.0193	10.9832	16.7892	31.8519	28.1651	33.7503	10.9295	6.69794	7.99353	107.013	103.586
13.38_249.1495m/z		249.15	1	13.3792	0.0694167	32	3.00061e-08	1.12128e-07	5.98904	K303	WAS	100 - 16.3	38.0051	4.01	14.2897	14.6502	12.2952	28.4634	44.9666	40.5854	28.0968	37.2805	29.8717	31.0176	28.1375	31.9364	27.9762	29.6311	27.4502	7.73004	5.27663	6.03068	15.99	17.798	13.5314	24.6179	41.5992	35.8053	22.9552	32.6612	27.8148	31.0176	28.5331	38.5202	25.0205	21.1648	24.3032	10.723	7.20061
4.32_755.2040m/z		755.204	1	4.31558	0.0824667	85	3.0584e-08	1.1407e-07	Infinity	WAS	K303	100 - 36.7 - 9.4 - 1.17	208.167	14.08	0.549212	0.0723262	5.20155	0	0	0	0	0	0	0.140048	0.743978	0.0522478	0	0	0	233.531	176.068	214.902	0.61456	0.0878663	5.72453	0	0	0	0	0	0	0.140048	0.75444	0.063019	0	0	0	323.95	240.266
14.35_671.4641m/z		671.464	1	14.3454	0.137583	22	3.10789e-08	1.15608e-07	2.78301	S15	WAS	100 - 13.5	36.7252	2.09	17.5875	17.4448	18.1446	31.9519	26.3981	28.4795	29.297	27.2041	25.8787	24.1599	25.1705	22.841	36.1247	41.9959	32.055	13.9814	12.4027	13.2046	19.6801	21.193	19.9689	27.635	24.4212	25.1252	23.9358	23.8334	24.0967	24.1599	25.5244	27.5499	32.3081	29.9967	28.38	19.3947	16.925
14.33_911.5655m/z		911.565	1	14.3315	0.51855	24	3.19629e-08	1.18446e-07	36.074	S15	WAS	100 - 55.8 - 18	268.531	12.82	10.2221	13.9813	9.8951	159.89	127.82	130.222	55.9487	28.859	22.865	99.4816	81.6764	49.4469	285.769	331.472	188.351	7.85658	5.30444	9.17065	11.4384	16.9854	10.89	138.288	118.248	114.884	45.7103	25.2831	21.2905	99.4816	82.8249	59.6407	255.577	236.762	166.757	10.8985	7.23856
6.81_521.2029m/z		521.203	1	6.8089	0.0551	6	3.37512e-08	1.24181e-07	Infinity	WAS	K303	100 - 11.8	7.9539	12.8	5.44044	5.80531	6.92823	0	0	0	3.69571	2.69174	7.38084	0.200867	0.33808	0.777237	0	0	0	11.6336	6.19558	6.03256	6.08777	7.05266	7.62481	0	0	0	3.01941	2.35822	6.8726	0.200867	0.342834	0.937469	0	0	0	16.1379	8.45463
4.15_463.0880m/z		463.088	1	4.15063	0.130583	141	3.41335e-08	1.25306e-07	840.999	WAS	S15	100 - 26.1 - 9.84 - 21 - 8.86	198.751	5.48	82.0993	84.5317	119.811	2.60006	0.546643	1.88975	0.216834	3.02531	0	2.54572	3.04229	5.67576	0	0	0.708982	197.331	188.649	210.273	91.8679	102.694	131.857	2.24878	0.505707	1.66718	0.177155	2.65045	0	2.54572	3.08507	6.84586	0	0	0.627701	273.735	257.435
5.58_373.1501m/z		373.15	1	5.58183	0.0481167	8	3.42159e-08	1.25561e-07	Infinity	F11	K303	100 - 12.2	12.0285	26.58	10.8269	8.34714	16.9116	0	0	0	0	0	0	1.32472	0	1.47881	0	0	0	9.87486	6.7136	11.6541	12.1151	10.1406	18.612	0	0	0	0	0	0	1.32472	0	1.78368	0	0	0	13.6982	9.16152
8.07_665.1723m/z		665.172	1	8.06825	0.055	24	3.54873e-08	1.29499e-07	Infinity	F11	S13	100 - 20.6	11.3259	10.85	10.6122	10.6212	12.7445	1.95904	0	1.60744	0	0	0	0	0	0	0	0	0	11.95	11.9824	8.21244	11.8749	12.9033	14.0258	1.69437	0	1.41812	0	0	0	0	0	0	0	0	0	16.5769	16.3514
6.12_289.1655m/z		289.166	1	6.1164	0.109983	9	3.66019e-08	1.33219e-07	117.419	S13	WAS	100 - 14 - 1.59	364.003	2.18	14.609	11.1059	15.4639	20.2521	96.5855	65.1856	318.647	362.924	410.438	9.66411	9.62146	10.0561	39.7589	44.2091	27.705	3.05807	3.06411	3.17793	16.3473	13.4921	17.0186	17.516	89.3525	57.5081	260.336	317.955	382.175	9.66411	9.75676	12.1292	35.5584	31.5775	24.5287	4.24211	4.18135
3.76_445.1952m/z		445.195	1	3.76067	0.1031	1	3.69493e-08	1.34284e-07	9.5303	WAS	S15	100 - 27	42.086	10.68	37.2525	30.7339	47.5037	18.9151	16.1045	21.5474	11.6815	13.9748	17.0421	19.519	14.5427	19.8646	5.00428	3.36997	4.87381	47.197	38.7503	40.3108	41.685	37.3374	52.2798	16.3596	14.8985	19.0095	9.54386	12.2432	15.8686	19.519	14.7472	23.9599	4.47557	2.40709	4.31505	65.4708	52.8795
13.24_309.2064m/z		309.206	1	13.2417	0.0549833	29	3.78767e-08	1.37298e-07	21.9505	K303	WAS	100 - 12.3	23.0422	4.93	8.14596	7.46641	10.9584	13.858	30.2875	24.9812	14.3383	22.2385	13.8412	13.8512	10.6198	12.134	16.2681	16.894	17.929	1.28503	0.805835	1.05834	9.11521	9.07065	12.0602	11.9857	28.0194	22.0389	11.7144	19.483	12.8881	13.8512	10.7691	14.6355	14.5494	12.067	15.8736	1.78257	1.09966
5.49_163.0250m/z		163.025	1	5.48758	0.0323833	13	3.79414e-08	1.37431e-07	Infinity	WAS	F11	100	2.47323	38.03	0	0	0	0	0	0	0	0	0	0	0	0	0	0	0	1.61279	3.47734	2.32956	0	0	0	0	0	0	0	0	0	0	0	0	0	0	0	2.23723	4.74526
13.10_311.2226m/z		311.223	1	13.1038	0.15845	61	3.79664e-08	1.3747e-07	16.3988	K303	WAS	100 - 17.3	311.775	8.37	91.2671	80.6067	118.356	206.639	401.563	327.121	181.919	266.416	205.16	143.472	108.903	139.956	173.266	166.067	194.716	23.285	14.3033	19.448	102.127	97.9261	130.255	178.722	371.491	288.593	148.628	233.405	191.032	143.472	110.434	168.809	154.96	118.618	172.393	32.3005	19.5186
4.68_433.2078m/z		433.208	1	4.68477	0.199317	9	3.9598e-08	1.42798e-07	23.6353	WAS	K303	100 - 21.3 - 2.71 - 0.0426	506.067	12.34	112.285	90.0037	112.578	26.3377	16.3113	21.5854	26.6112	30.1674	35.2923	106.649	50.2185	54.0727	118.57	75.5258	77.5001	591.621	414.765	511.815	125.645	109.342	123.896	22.7794	15.0898	19.043	21.7415	26.4295	32.8621	106.649	50.9246	65.2201	106.043	53.9463	68.6151	820.686	565.998
14.66_257.2120m/z		257.212	1	14.6596	0.0824667	30	4.06572e-08	1.46187e-07	9.32891	K303	WAS	100 - 14.4	59.5645	4.6	13.574	13.4973	15.4092	50.3538	63.301	65.0388	46.8724	59.1631	45.0713	22.2229	24.344	23.0717	31.3474	62.07	35.2632	6.95027	5.0905	7.11404	15.189	16.3973	16.9585	43.5508	58.5606	57.3785	38.295	51.8323	41.9677	22.2229	24.6863	27.828	28.0355	44.3351	31.2204	9.64129	6.94662
15.35_299.2225m/z		299.223	1	15.3527	0.0824833	70	4.09246e-08	1.46933e-07	1740.29	S14	S15	100 - 17.8 - 1.87	415.921	21.77	28.5119	102.153	50.0197	12.5279	4.77491	4.8195	40.7128	13.8288	44.3001	442.92	489.88	314.963	0	0.39837	0.318617	18.3629	29.9269	40.1418	31.9043	124.102	55.0489	10.8354	4.41733	4.25187	33.2625	12.1153	41.2496	442.92	496.768	379.894	0	0.284546	0.282089	25.4726	40.839
6.04_647.1244m/z		647.124	1	6.04078	0.101133	2	4.09553e-08	1.46989e-07	Infinity	WAS	K303	100 - 39 - 23.8	52.989	7.47	0.141654	2.01969	4.15744	0	0	0	0	0	0	0	0	0	0	0	0	55.3822	55.1654	48.4194	0.158508	2.45364	4.57544	0	0	0	0	0	0	0	0	0	0	0	0	76.8252	75.28
18.86_451.2827m/z		451.283	1	18.8599	0.0344167	4	4.11169e-08	1.47461e-07	Infinity	F11	K303	100	6.34153	14.33	5.37155	6.48042	7.17262	0	0	0	4.8342	3.4605	2.12691	1.1602	0.877115	2.08476	0	0	0	2.85613	2.25642	2.23767	6.01068	7.87282	7.89378	0	0	0	3.94956	3.03172	1.98045	1.1602	0.889449	2.51455	0	0	0	3.96198	3.07916
11.18_311.2226m/z		311.223	1	11.1799	0.0618667	61	4.21344e-08	1.50669e-07	Infinity	K303	WAS	100 - 14.2	34.1538	21.86	6.60061	4.16462	2.02533	23.4314	34.3907	44.6391	17.9515	26.2725	18.2226	11.6938	11.1669	16.3586	10.5829	5.33358	10.3592	0	0	0	7.38598	5.05943	2.22896	20.2658	31.8153	39.3816	14.6664	23.0171	16.9678	11.6938	11.3239	19.731	9.46484	3.80965	9.1716	0	0
15.03_265.1807m/z		265.181	1	15.0295	0.0598667	87	4.249e-08	1.51885e-07	Infinity	WAS	K303	100 - 14.9	18.2877	3.92	2.51394	4.74851	11.3873	0	0	0	0	0	0	2.57388	1.14086	1.52782	0	0	0	18.6589	17.4609	18.7432	2.81306	5.76879	12.5322	0	0	0	0	0	0	2.57388	1.15691	1.84279	0	0	0	25.8833	23.8275
6.97_447.0931m/z		447.093	1	6.96698	0.149233	128	4.46083e-08	1.58589e-07	Infinity	WAS	K303	100 - 21.7 - 11.2 - 1.15	409.629	7.54	48.1777	50.4863	67.4361	0	0	0	0.572902	0.193536	4.29104	49.7199	6.00714	26.27	0.0018858	0	0	377.894	439.591	411.403	53.9101	61.3339	74.2163	0	0	0	0.468063	0.169556	3.99556	49.7199	6.09161	31.6857	0.00168656	0	0	524.208	599.876
5.57_469.2078m/z		469.208	1	5.5681	0.0962167	3	4.48202e-08	1.59227e-07	483.615	S13	S15	100 - 23.3 - 3.5	98.0818	4.57	0.735197	0.72345	0.25337	1.91989	5.08745	8.46834	97.9344	39.5309	156.78	0.313786	0.209539	0.206793	0	0.60736	0.0010694	13.2851	12.1253	12.6729	0.822674	0.878892	0.278845	1.66051	4.70647	7.47094	80.0128	34.6328	145.984	0.313786	0.212486	0.249425	0	0.433823	0.000946801	18.4289	16.5465
8.18_414.2249n	414.225	413.218	1	8.17823	0.144333	5	4.5311e-08	1.60737e-07	Infinity	F11	K303	100 - 21.2	109.272	18.52	109.899	88.7293	129.188	0	0	0	0	0	0	2.48784	0	2.42722	2.29255	2.48385	0	93.9532	75.9594	64.4287	122.975	107.794	142.177	0	0	0	0	0	0	2.48784	0	2.92761	2.05034	1.77415	0	130.33	103.656
14.34_673.4808m/z		673.481	1	14.3385	2.24817	25	4.71004e-08	1.66243e-07	3.27209	S15	WAS	100 - 32.4 - 0.127	799.38	4.91	407.027	358.894	366.392	766.621	694.844	730.573	691.268	587.712	551.349	614.794	583.218	490.537	718.424	927.51	752.207	268.35	237.429	227.13	455.457	436.007	403.23	663.048	642.81	644.527	564.769	514.89	513.383	614.794	591.419	591.664	642.521	662.498	665.971	372.251	324
11.32_721.2359m/z		721.236	1	11.3175	0.04125	5	4.90816e-08	1.72552e-07	Infinity	F11	K303	100 - 42	7.86915	11.38	8.70741	6.92634	7.97369	0	0	0	0	0	0	1.1228	0	0	0	0	0	4.99047	2.5208	2.99195	9.74346	8.41455	8.77538	0	0	0	0	0	0	1.1228	0	0	0	0	0	6.92269	3.43994
18.87_824.5444m/z		824.544	1	18.8667	0.12445	79	4.98351e-08	1.74762e-07	Infinity	S15	F11	100 - 53	158.807	24.7	0	0	0	63.3617	65.9248	40.5313	0	0	0	10.1978	0.723052	1.22897	207.71	195.381	73.3279	0	0	0	0	0	0	54.8013	60.9879	35.7576	0	0	0	10.1978	0.733219	1.48233	185.766	139.556	64.9212	0	0
9.66_341.1968m/z		341.197	1	9.65792	0.0824833	12	5.02646e-08	1.76016e-07	Infinity	K303	WAS	100 - 8.87	15.2598	13.98	2.69533	1.56675	1.02275	10.0192	22.2443	13.516	8.29744	13.8103	7.5912	5.13727	3.94956	5.03451	9.89567	13.7683	8.77543	0	0	0	3.01604	1.90338	1.12558	8.66555	20.5785	11.9241	6.77904	12.0991	7.06848	5.13727	4.0051	6.07241	8.85018	9.83435	7.76937	0	0
18.87_734.4762m/z		734.476	1	18.8667	0.09695	26	5.17652e-08	1.80625e-07	Infinity	K303	WAS	100 - 44.1	113.175	11.01	5.04147	0.698241	0	118.928	126.765	93.8326	96.847	88.7166	37.6946	53.65	64.3751	66.147	85.584	109.63	79.481	0	0	0	5.64133	0.848267	0	102.86	117.272	82.7811	79.1243	77.724	35.099	53.65	65.2803	79.7836	76.542	78.3058	70.3689	0	0
13.55_383.2223m/z		383.222	1	13.5498	0.0412333	11	5.55368e-08	1.92143e-07	2.22184	S15	WAS	100 - 10.5	6.05212	2.06	3.65494	3.10129	3.37633	5.77384	5.55576	5.73852	5.49045	5.32171	4.76759	4.17068	4.16157	3.60344	5.81953	6.62458	5.71225	2.50881	2.77324	2.88971	4.08983	3.76764	3.71579	4.99377	5.13971	5.06264	4.48572	4.66231	4.4393	4.17068	4.22009	4.34631	5.20469	4.73178	5.05737	3.48017	3.78442
3.38_285.0978m/z		285.098	1	3.38385	0.11065	18	5.59335e-08	1.92976e-07	397.066	WAS	K303	100 - 13.1	31.488	9.35	15.5256	13.8237	17.8328	0	0	0.237905	0.214307	0.260696	0.552278	2.2316	0	1.07062	1.24838	0	0.755602	34.5419	28.6657	31.2563	17.3729	16.7939	19.6257	0	0	0.209885	0.175089	0.228394	0.514249	2.2316	0	1.29134	1.11649	0	0.668976	47.916	39.1178
14.34_255.2326m/z		255.233	1	14.3385	0.0482333	48	5.6545e-08	1.94874e-07	20.4021	S13	S15	100 - 5.96	15.2678	12.2	7.12936	6.71059	9.69303	5.0465	6.15412	6.38374	11.1535	17.8014	16.8483	7.42007	6.9224	4.71879	1.07941	0.45058	0.71504	6.39171	6.39486	8.19975	7.97765	8.15244	10.6676	4.36469	5.69326	5.63187	9.11245	15.5957	15.6882	7.42007	7.01975	5.6916	0.965367	0.321838	0.633064	8.86647	8.72657
14.96_285.2068m/z		285.207	1	14.9628	0.121733	48	5.71631e-08	1.96659e-07	918.62	S14	S15	100 - 17.1 - 1.78	529.066	44.73	19.4939	44.6113	19.459	2.39171	1.53804	0.848977	76.1569	16.5951	50.0527	318.404	785.101	483.695	1.00801	0	0.719801	60.538	183.734	215.482	21.8134	54.1965	21.4155	2.06858	1.42286	0.748986	62.2204	14.5388	46.6061	318.404	796.141	583.411	0.90151	0	0.63728	83.9773	250.728
14.35_766.5372m/z		766.537	1	14.3454	2.9275	84	5.74201e-08	1.97474e-07	12.6793	S15	WAS	100 - 41.9 - 23.8 - 0.62 - 0.488	3801.64	2.99	551.164	390.218	418.32	2640.91	3471.07	3708.13	1698.12	1332.79	1073.69	3255.63	2560.43	1660.83	4047.75	4835.36	2521.79	304.466	305.539	289.485	616.745	474.061	460.379	2284.11	3211.13	3271.39	1387.37	1167.65	999.752	3255.63	2596.43	2003.22	3620.1	3453.78	2232.68	422.351	416.945
1.77_147.0298m/z		147.03	1	1.773	0.302533	21	6.05019e-08	2.06694e-07	5.71027	WAS	S15	100 - 5.06 - 0.256	406.593	7.1	140.726	153.146	181.56	79.9194	78.484	69.9297	115.519	149.621	152.237	88.3892	126.413	88.9124	82.3073	58.4955	72.8086	426.827	356.18	436.773	157.47	186.051	199.815	69.122	72.6066	61.6934	94.3793	131.082	141.754	88.3892	128.19	107.242	73.6114	41.7819	64.4615	592.087	486.051
6.60_767.1681m/z		767.168	1	6.5957	0.08935	4	6.20853e-08	2.11513e-07	298.107	WAS	K303	100 - 32.6 - 4.44	53.113	7.72	30.1201	28.0129	32.6818	0	0.534504	0	1.9965	0.55682	3.32251	0	1.92607	1.64171	0.275507	0	0.294196	49.228	64.5379	45.5732	33.704	34.0318	35.9678	0	0.494476	0	1.63115	0.487826	3.09372	0	1.95316	1.98016	0.246399	0	0.260468	68.2883	88.0698
12.80_311.2226m/z		311.223	1	12.7965	0.110083	61	6.21366e-08	2.11614e-07	50.6679	K303	WAS	100 - 17.1	182.371	13.14	35.8277	31.3941	43.3557	95.8329	240.953	210.326	92.4409	121.37	102.893	68.8461	42.8303	67.4956	92.2469	70.8561	81.147	5.04158	1.91117	3.84525	40.0907	38.1395	47.7148	82.8855	222.909	185.554	75.5246	106.331	95.8074	68.8461	43.4326	81.4102	82.5009	50.6109	71.8439	6.99359	2.60803
11.54_347.1611m/z		347.161	1	11.5423	0.0667333	2	6.45924e-08	2.18837e-07	Infinity	WAS	K303	100 - 9.93	6.28726	5.26	0	0	1.1625	0	0	0	0	0	0	0	0	0	0	0	0	6.54446	5.9139	6.40343	0	0	1.27938	0	0	0	0	0	0	0	0	0	0	0	0	9.07836	8.07024
6.39_531.1148m/z		531.115	1	6.39148	0.2937	17	7.25338e-08	2.42571e-07	Infinity	WAS	K303	100 - 26.5 - 5.79	390.012	27.61	18.5061	31.2	39.0649	0	0	0	4.09952	2.87306	8.57316	0.456818	0	1.95117	0	2.96078	0	291.099	504.729	374.207	20.7081	37.9037	42.9926	0	0	0	3.34932	2.51706	7.98282	0.456818	0	2.35341	0	2.11481	0	403.807	688.765
4.76_191.0193m/z		191.019	1	4.76048	0.130717	11	7.26316e-08	2.42716e-07	727.542	WAS	S13	100 - 4.2	47.7251	9.2	0.605669	4.88937	3.85709	0.110458	0.599596	0.49225	0	0.196793	0	0.355661	0.420565	0.271781	0	0.02534	0.384466	44.0703	46.5098	52.5952	0.677734	5.93991	4.24489	0.0955348	0.554694	0.434273	0	0.172409	0	0.355661	0.426479	0.32781	0	0.0180998	0.340389	61.1335	63.4684
10.79_171.1026m/z		171.103	1	10.7898	0.0343667	69	7.59598e-08	2.52718e-07	39.7913	K303	WAS	100 - 4.23	8.49046	6.21	3.90682	3.36908	1.94365	6.32879	8.89334	10.2492	6.9465	7.88175	6.8152	6.22605	5.70094	5.48683	6.11467	5.46383	5.54561	0.640124	0	0	4.37168	4.09296	2.13907	5.47375	8.22734	9.04209	5.67532	6.90514	6.34591	6.22605	5.7811	6.61797	5.46865	3.90268	4.90984	0.887969	0
4.17_681.1666m/z		681.167	1	4.17125	0.08935	18	7.82099e-08	2.59148e-07	1041.16	S14	S15	100 - 31.1 - 6.79	135.883	13.08	6.76286	4.10262	7.62038	3.22932	15.5041	17.2422	50.8959	38.6225	71.7481	116.301	150.986	140.363	0	0.391534	0	9.93939	15.9709	12.2157	7.56754	4.98412	8.38656	2.79303	14.343	15.2115	41.5822	33.8369	66.8075	116.301	153.109	169.299	0	0.279663	0	13.7877	21.7942
3.86_109.0295m/z		109.029	1	3.86378	0.0412333	7	7.88874e-08	2.61305e-07	Infinity	WAS	S13	100	2.63606	21.31	0.465045	0.260069	0.324478	0	0.335067	0.623097	0	0	0	0	0	0	0	0	0	1.99188	2.89306	3.02325	0.520378	0.315948	0.357101	0	0.309975	0.549709	0	0	0	0	0	0	0	0	0	2.76311	3.94793
14.35_832.6068m/z		832.607	1	14.3454	2.37742	71	7.94668e-08	2.62691e-07	17.0145	S15	WAS	100 - 39.9 - 8.72	2312.67	15.2	510.565	385.602	344.221	1724.93	1208.81	1144.63	948.989	757.871	677.225	893.852	801.525	657.324	2438.75	2583.85	1915.41	187.974	135.265	84.5315	571.314	468.454	378.83	1491.89	1118.29	1009.82	775.327	663.965	630.592	893.852	812.796	792.836	2181.1	1845.58	1695.81	260.754	184.586
6.62_445.0776m/z		445.078	1	6.61632	0.1581	40	7.97483e-08	2.63444e-07	192.642	F11	S15	100 - 22.1 - 2.03	97.4855	0.79	105.49	84.3819	102.585	0.971385	2.23479	0.015357	0	0.078862	2.32302	6.08237	7.2364	8.30675	1.2089	0.0980468	0.211181	80.4629	80.5167	79.3915	118.042	102.512	112.899	0.840147	2.06743	0.0135483	0	0.0690905	2.16306	6.08237	7.33815	10.0192	1.08118	0.0700325	0.18697	111.617	109.875
0.68_138.9802m/z		138.98	1	0.676783	0.0482167	4	8.03903e-08	2.65296e-07	8.26775	S13	WAS	100	9.11393	2.4	2.49969	1.95687	1.23437	7.03012	7.503	5.77947	9.3624	9.02843	8.95096	5.86762	8.58412	6.10995	7.59007	11.0331	7.83963	1.05002	0.847424	1.40959	2.79712	2.37733	1.35847	6.08033	6.94113	5.09877	7.64912	7.90974	8.33461	5.86762	8.70483	7.36955	6.78817	7.88067	6.94085	1.45657	1.15641
4.99_179.0347m/z		179.035	1	4.9942	0.252767	25	8.14884e-08	2.68287e-07	Infinity	WAS	K303	100 - 9.32 - 0.802	653.451	5.79	32.8891	29.4671	53.1642	0	0	0	0.253459	0	0	0	0	0.514247	11.011	0.628744	0	611.854	685.788	662.71	36.8024	35.7985	58.5094	0	0	0	0.207077	0	0	0	0	0.620262	9.84769	0.449097	0	848.753	935.842
5.36_445.0772m/z		445.077	1	5.36385	0.151267	40	8.20276e-08	2.697e-07	Infinity	WAS	K303	100 - 22.5	64.7256	25.69	0	0	2.44806	0	0	0	0	0	0	0	0	1.04049	0	0	0	48.3042	81.5541	64.3184	0	0	2.69419	0	0	0	0	0	0	0	0	1.25499	0	0	0	67.0067	111.291
10.50_341.1968m/z		341.197	1	10.4955	0.121733	12	8.29811e-08	2.72469e-07	Infinity	S15	WAS	100 - 15.9	29.7294	23.09	2.10734	2.47533	0.603326	21.1324	37.5849	26.7511	9.79544	22.1264	10.9239	6.46416	6.93657	4.36709	19.0433	45.4998	24.6451	0	0	0	2.35808	3.00718	0.663986	18.2774	34.7703	23.6003	8.00292	19.3848	10.1717	6.46416	7.03411	5.2674	17.0313	32.4994	21.8196	0	0
17.48_619.4210m/z		619.421	1	17.4764	0.0687333	12	8.30976e-08	2.72761e-07	Infinity	K303	F11	100 - 15.9	10.5337	7.66	0	0	0	11.0126	9.60266	10.9858	1.37119	1.01432	0	0.298401	0	0	6.55466	9.32177	3.50354	0	0	0	0	0	0	9.52475	8.88355	9.69191	1.12027	0.888641	0	0.298401	0	0	5.86215	6.65832	3.10187	0	0
13.38_235.1700m/z		235.17	1	13.3792	0.0274833	45	8.35302e-08	2.73997e-07	46.2423	F11	S13	100 - 5.49	6.02192	24.41	5.05033	4.93639	8.07905	0	0	0.438926	0	0.215882	0.174794	1.46629	0.493337	0.836974	0.335784	0	0.285199	4.78567	2.97249	3.58165	5.65125	5.99703	8.89133	0	0	0.38723	0	0.189133	0.162758	1.46629	0.500275	1.00952	0.300308	0	0.252502	6.6386	4.05632
15.06_411.1453m/z		411.145	1	15.057	0.130667	21	8.75597e-08	2.85494e-07	11.1663	S13	WAS	100 - 89.6 - 25.5 - 3.34	198.004	2.04	49.4413	52.7671	58.5052	154.861	171.763	163.177	184.277	219.468	190.267	68.7005	124.001	109.216	74.6173	159.907	117.67	17.5873	18.1431	17.4664	55.3241	64.1048	64.3875	133.939	158.9	143.958	150.555	192.275	177.165	68.7005	125.745	131.732	66.7339	114.218	104.18	24.3969	24.7585
14.34_844.6424m/z		844.642	1	14.3385	1.41783	17	8.85545e-08	2.88258e-07	62.2193	S13	S15	100 - 37.3	482.137	6.34	448.04	441.473	512.738	15.3461	15.4351	54.6889	452.424	480.535	513.452	63.7819	170.181	239.792	6.08864	8.56444	8.5939	418.602	471.206	538.204	501.35	536.329	564.291	13.2728	14.2792	48.2477	369.632	420.993	478.096	63.7819	172.574	289.226	5.44537	6.11738	7.60865	580.678	643.019
1.03_593.1883m/z		593.188	1	1.02533	0.128617	17	9.16697e-08	2.96919e-07	381.134	S14	S15	100 - 19.4 - 8.63	91.6643	14.32	37.9913	28.4611	33.3765	0	1.78874	2.02116	9.16546	11.1291	19.6034	72.7746	115.315	86.9031	0	0	0.721512	8.55358	20.1355	10.6519	42.5117	34.5763	36.7322	0	1.65479	1.78311	7.48822	9.75012	18.2535	72.7746	116.937	104.819	0	0	0.638794	11.8654	27.4773
11.19_449.1814m/z		449.181	1	11.1868	0.055	8	9.27715e-08	3.00204e-07	Infinity	K303	WAS	100 - 9.99	17.394	11.76	4.62684	2.59555	0.969634	13.5964	19.3485	19.2372	11.8339	14.8464	12.7412	11.2046	7.6912	10.4883	10.3476	7.16928	9.97494	0	0	0	5.17736	3.15324	1.06712	11.7595	17.8996	16.9714	9.66831	13.0068	11.8639	11.2046	7.79935	12.6505	9.25441	5.12085	8.83137	0	0
15.03_445.1298m/z		445.13	1	15.0295	0.0598667	2	9.45151e-08	3.05127e-07	Infinity	WAS	K303	100 - 29.7 - 1.32	21.4605	3.71	6.28411	9.89848	16.7488	0	0	0	0.290905	0	2.06983	2.40736	2.37764	3.12842	0	0	0	20.5582	22.0679	21.7554	7.03183	12.0253	18.4327	0	0	0	0.237671	0	1.92731	2.40736	2.41107	3.77336	0	0	0	28.518	30.1144
5.10_503.1910m/z		503.191	1	5.09575	0.0618667	15	9.55207e-08	3.07866e-07	Infinity	WAS	K303	100 - 18.4	20.476	14.17	7.26509	9.3425	9.44771	0	0	0	0	0	0	3.5769	0.730525	4.88229	0.567387	0	0	24.4371	19.4241	17.5668	8.12953	11.3499	10.3976	0	0	0	0	0	0	3.5769	0.740798	5.8888	0.507442	0	0	33.8988	26.5066
1.71_117.0192m/z		117.019	1	1.7111	0.219983	13	9.59534e-08	3.08854e-07	4.00985	S14	S15	100 - 1.79	80.9388	2.68	72.8103	75.0944	76.8183	35.8872	39.4004	54.8335	63.1178	70.0887	60.5773	84.4171	74.0575	84.3417	18.8643	23.7165	17.9742	67.2149	79.9956	86.8365	81.4736	91.2293	84.5418	31.0387	36.4498	48.3752	51.5675	61.4042	56.406	84.4171	75.0989	101.729	16.8712	16.9401	15.9135	93.2393	109.164
15.94_327.2540m/z		327.254	1	15.942	0.0618667	71	9.92547e-08	3.18226e-07	297.164	S14	S15	100 - 17.9	28.4103	11.24	2.01427	7.63254	3.30936	1.27935	1.57797	1.34244	2.68094	0.977382	2.26643	26.0466	35.4109	23.7734	0	0.286814	0	12.0443	12.3999	15.8832	2.25394	9.27248	3.64209	1.10651	1.4598	1.18433	2.19034	0.856277	2.11037	26.0466	35.9088	28.6744	0	0.204865	0	16.7076	16.9213
3.69_155.0350m/z		155.035	1	3.69193	0.0481167	13	9.94984e-08	3.18814e-07	12.6274	K303	F11	100 - 3.17	8.45712	5.82	0.759179	0.331751	0.918294	7.36375	8.45511	9.5525	2.24258	2.88779	3.06343	4.12634	2.51086	4.36528	7.08788	7.13392	6.41861	1.19571	0.44268	1.01411	0.84951	0.403032	1.01062	6.36888	7.82193	8.42742	1.8322	2.52997	2.85248	4.12634	2.54617	5.26521	6.33904	5.09559	5.68275	1.65867	0.604091
14.15_369.2277m/z		369.228	1	14.1529	0.0549833	14	1.00838e-07	3.22774e-07	75.9862	S15	WAS	100 - 16.2	14.5536	14.42	1.87747	1.50827	2.00809	10.744	13.1353	16.5097	10.3278	15.0157	5.89201	3.43297	5.48933	3.92881	21.8764	10.9661	10.8184	0.168685	0	0.405904	2.10086	1.83234	2.20999	9.29244	12.1517	14.5652	8.43783	13.1551	5.48629	3.43297	5.56652	4.73875	19.5651	7.83282	9.57811	0.233997	0
13.80_295.2275m/z		295.228	1	13.8041	0.158083	58	1.02767e-07	3.28304e-07	12.1824	K303	WAS	100 - 18.8	888.107	10.2	347.625	332.261	470.258	605.895	1034.17	1024.25	519.892	803.347	551.141	406.489	361.848	510.623	449.443	372.175	443.622	85.0547	60.9474	72.6999	388.988	403.651	517.539	524.036	956.725	903.618	424.754	703.806	513.19	406.489	366.937	615.89	401.959	265.836	392.763	117.986	83.1702
1.03_323.0980m/z		323.098	1	1.02533	0.053	5	1.03967e-07	3.31242e-07	Infinity	S14	S15	100 - 7.91	11.5427	11.64	3.21136	4.0591	3.6975	0	0	0.384764	1.73649	1.10771	3.23845	8.52527	15.0372	11.0656	0	0	0	1.95519	2.10461	0.989167	3.59346	4.93124	4.06926	0	0	0.339447	1.41872	0.970459	3.01545	8.52527	15.2487	13.3469	0	0	0	2.7122	2.872
5.10_873.1933m/z		873.193	1	5.10262	0.055	2	1.05021e-07	3.34199e-07	Infinity	F11	K303	100 - 30.6	16.0861	26.33	11.5727	16.711	19.9747	0	0	0	0	0	0	0	0	0	0	0	0	0.85009	5.10493	3.07943	12.9497	20.3016	21.983	0	0	0	0	0	0	0	0	0	0	0	0	1.17923	6.9663
7.27_211.0762m/z		211.076	1	7.27475	0.0824667	6	1.07764e-07	3.41264e-07	Infinity	WAS	K303	100 - 16	12.8915	19.23	0.153619	0.123861	0	0	0	0	0	1.07439	2.5014	8.04269	16.2054	11.2403	0	0	0	11.2058	15.7379	11.7308	0.171898	0.150475	0	0	0	0	0	0.941261	2.32915	8.04269	16.4333	13.5575	0	0	0	15.5445	21.4763
16.54_355.2852m/z		355.285	1	16.543	0.1011	46	1.08289e-07	3.42705e-07	707.613	S14	S15	100 - 22.3 - 1.24	62.8844	9.72	3.83871	14.0698	8.37705	16.7775	14.9856	13.8463	5.4857	1.71516	3.88249	50.7858	97.7384	40.1292	0.266605	0	0	32.6305	48.763	57.4305	4.29546	17.0928	9.2193	14.5108	13.8634	12.2155	4.48184	1.50264	3.61514	50.7858	99.1128	48.402	0.238438	0	0	45.2645	66.5431
11.81_479.2413m/z		479.241	1	11.8105	0.0481167	3	1.10265e-07	3.475e-07	Infinity	S13	WAS	100 - 10.4	11.6623	10.52	0	0.178981	0.264318	7.17792	6.45833	7.97274	10.9091	14.4124	9.66549	4.8299	9.3431	5.32723	2.27591	0.524452	2.76532	0	0	0	0	0.217438	0.290894	6.20815	5.97469	7.03372	8.91276	12.6266	8.99993	4.8299	9.47449	6.42548	2.03546	0.374603	2.44829	0	0
1.13_129.0192m/z		129.019	1	1.12843	0.300533	15	1.11681e-07	3.51284e-07	4.55806	WAS	S15	100 - 4.58	347.627	8.28	160.106	197.034	197.087	135.912	129.837	94.2456	82.7156	110.683	107.857	105.726	105.625	91.2096	77.6334	68.1344	83.0314	370.816	311.541	360.523	179.156	239.369	216.903	117.549	120.114	83.1454	67.579	96.9689	100.43	105.726	107.11	110.013	69.4313	48.6668	73.5122	514.39	425.137
4.55_638.1657m/z		638.166	1	4.55417	0.0893667	6	1.13676e-07	3.56987e-07	Infinity	WAS	K303	100 - 37.6 - 12.1	58.9921	15.71	1.2971	2.73076	2.77562	0	0	0	25.1359	18.808	123.625	2.39743	4.7042	7.4517	0	0	0	48.4452	65.8444	62.6866	1.45144	3.3175	3.05469	0	0	0	20.5361	16.4776	115.113	2.39743	4.77036	8.98791	0	0	0	67.2024	89.8528
13.70_319.2274m/z		319.227	1	13.7011	0.0481167	91	1.14575e-07	3.59135e-07	Infinity	S14	S15	100 - 16	9.22417	6.57	4.9655	6.27891	11.7589	0	0.295885	1.07634	1.34843	1.51877	2.38524	9.20381	9.84053	8.62816	0	0	0	0.767987	0.689262	0.37624	5.55632	7.62801	12.9412	0	0.273727	0.94957	1.10167	1.33058	2.22099	9.20381	9.97891	10.4069	0	0	0	1.06534	0.940582
5.10_491.1953m/z		491.195	1	5.10262	0.0824833	1	1.15126e-07	3.60501e-07	159.171	WAS	K303	100 - 23.7	33.3034	16.32	14.3075	18.2912	21.3312	0.175478	0.142058	0.310154	0.263679	0.271744	1.88989	7.05007	1.64625	2.84275	0.602001	0.0194174	0.0839638	39.3335	28.7779	31.7989	16.0099	22.2212	23.4759	0.15177	0.13142	0.273625	0.215427	0.238073	1.75976	7.05007	1.6694	3.4288	0.538399	0.0138694	0.0743378	54.5627	39.2709
13.38_171.1026m/z		171.103	1	13.3792	0.06255	69	1.15852e-07	3.62543e-07	6.96544	K303	WAS	100 - 7.64	33.2093	5.6	11.2192	10.4967	8.88371	23.5383	39.6107	36.479	19.5306	28.2056	21.6749	24.3603	20.5154	26.0589	24.9729	23.3648	22.3565	5.89525	4.117	4.29093	12.5542	12.7521	9.7769	20.3582	36.6444	32.1825	15.9566	24.7107	20.1824	24.3603	20.8039	31.4311	22.3345	16.6889	19.7935	8.1778	5.61815
1.83_163.0400m/z		163.04	1	1.828	0.213167	26	1.17478e-07	3.67161e-07	78.1459	K303	WAS	100 - 26.8	84.1254	12.17	4.99283	2.26078	2.36556	95.8562	79.5342	76.9859	60.4971	68.0072	35.8252	13.2099	17.483	9.39907	28.8992	19.4032	20.6939	2.46834	0.401529	0.359688	5.5869	2.74653	2.6034	82.9057	73.5781	67.9185	49.4264	59.5806	33.3583	13.2099	17.7288	11.3368	25.846	13.8593	18.3215	3.42403	0.547935
17.30_381.3371m/z		381.337	1	17.2977	0.21365	5	1.20201e-07	3.74476e-07	36889	K303	WAS	100 - 22.5 - 0.192	146.662	9.28	0.875307	1.89576	1.81613	130.956	155.08	153.95	53.9705	81.7399	20.5979	9.97953	34.538	25.1768	32.9023	136.049	30.9774	0	0.0119273	0	0.979455	2.30309	1.99873	113.264	143.467	135.818	44.0941	71.6118	19.1795	9.97953	35.0237	30.3671	29.4262	97.1768	27.426	0	0.0162763
4.30_223.0612m/z		223.061	1	4.30183	0.0756	52	1.21915e-07	3.79093e-07	53.0639	S15	F11	100 - 10	46.1339	10.55	0.973001	0.798697	0.836509	33.6733	45.1135	53.0018	24.9363	35.3089	11.654	13.1148	9.19761	6.06488	35.0886	66.4335	36.8796	3.89279	1.64346	1.71913	1.08877	0.970307	0.920614	29.1239	41.7351	46.7593	20.3731	30.9339	10.8516	13.1148	9.32694	7.31519	31.3815	47.4519	32.6515	5.40001	2.24271
7.31_221.0454m/z		221.045	1	7.30912	0.0274833	18	1.22043e-07	3.79278e-07	Infinity	WAS	K303	100	3.78651	24.38	2.49037	3.11291	5.0882	0	0	0	0	0	0	0.874985	0	0.453517	0	0	0	2.72074	4.29659	4.34221	2.78669	3.78175	5.59978	0	0	0	0	0	0	0.874985	0	0.547012	0	0	0	3.77416	5.86322
14.96_199.1701m/z		199.17	1	14.9628	0.0942333	41	1.22203e-07	3.79627e-07	Infinity	S14	K303	100 - 12.2 - 0.111	130.631	46.26	3.3142	10.0626	3.3355	0	0	0	14.2777	3.20136	9.97544	77.0225	196.127	118.744	0	0	0	13.2168	40.9172	50.4975	3.70854	12.2247	3.67086	0	0	0	11.665	2.80469	9.28854	77.0225	198.885	143.224	0	0	0	18.3341	55.8365
12.41_575.3067m/z		575.307	1	12.4135	0.0618667	6	1.2358e-07	3.83541e-07	9.9049	K303	WAS	100 - 17.9	19.4958	9.59	8.97288	7.40317	8.17155	18.284	18.3316	21.8719	9.75198	7.50885	7.13506	6.91481	4.95756	5.29237	13.618	16.9558	12.9924	2.95112	1.46592	1.48786	10.0405	8.99383	8.99314	15.8137	16.9588	19.2959	7.9674	6.57845	6.64375	6.91481	5.02728	6.38342	12.1792	12.1111	11.5028	4.09374	2.00043
14.34_786.5277m/z		786.528	1	14.3385	1.90472	89	1.27114e-07	3.93014e-07	121.192	S15	WAS	100 - 34.7	2005.64	12.35	25.2329	30.9754	25.1194	864.243	280.685	236.238	46.3253	37.7027	36.0348	185.686	70.3678	41.1228	1708.78	2611.76	1696.39	18.4453	16.9863	14.2162	28.2352	37.6308	27.6449	747.481	259.665	208.414	37.848	33.031	33.5534	185.686	71.3573	49.6005	1528.25	1865.52	1501.9	25.587	23.1799
10.34_309.2068m/z		309.207	1	10.3373	0.0481167	29	1.2847e-07	3.95958e-07	Infinity	K303	F11	100 - 12.5	10.566	6.52	0	0	0	10.8266	11.0863	9.78504	3.94645	6.17132	3.8863	0.67897	1.52223	1.19241	1.48451	0	1.11036	0	0	0	0	0	0	9.36387	10.2561	8.63257	3.22426	5.40665	3.61869	0.67897	1.54364	1.43823	1.32767	0	0.983063	0	0
7.33_467.1920m/z		467.192	1	7.32973	0.103083	1	1.31445e-07	4.0411e-07	Infinity	S13	S15	100 - 23 - 2.78	73.2408	35.41	11.4676	18.0128	9.21968	0	0	0.475429	68.4543	28.5885	122.68	58.4478	14.587	115.059	0	0	0	0.135365	0.454774	0.488145	12.8321	21.8831	10.1467	0	0	0.419434	55.9274	25.0461	114.232	58.4478	14.7922	138.779	0	0	0	0.187776	0.620594
1.91_133.0142m/z		133.014	1	1.91053	0.0893667	9	1.3296e-07	4.08256e-07	26.0293	WAS	S15	100	8.74752	10.29	5.66324	5.68322	6.98616	3.89245	2.33995	2.98784	3.75733	3.88038	4.6645	1.10864	2.42644	2.13483	0.174435	0.151215	0.682542	9.24752	9.28709	7.70796	6.33708	6.90433	7.68857	3.36656	2.16472	2.63593	3.06976	3.39958	4.3433	1.10864	2.46056	2.57494	0.156006	0.108009	0.604292	12.828	12.6734
4.15_433.1721m/z		433.172	1	4.15063	0.0687333	4	1.35218e-07	4.14409e-07	37.8995	WAS	K303	100 - 13.8	18.1876	8.76	13.4138	10.4782	15.1588	0.489887	0.0556742	0.894111	2.5142	1.66746	2.80303	7.11661	3.15809	5.75644	0.667634	0.0242215	1.15138	20.0102	17.4893	17.0633	15.0099	12.7296	16.6829	0.423701	0.051505	0.788803	2.05411	1.46085	2.61002	7.11661	3.2025	6.94317	0.597097	0.0173009	1.01938	27.7578	23.8663
0.66_273.0379m/z		273.038	1	0.662933	0.130717	2	1.3989e-07	4.27258e-07	7.84817	S15	WAS	100 - 9.85	1761.36	7.14	823.615	584.856	999.853	694.939	1019.4	1016.09	961.323	1147.08	845.093	1146.45	1192.48	932.029	1721.29	1647.11	1915.68	240.945	208.942	223.401	921.613	710.519	1100.38	601.05	943.057	896.419	785.405	1004.95	786.9	1146.45	1209.25	1124.17	1539.43	1176.49	1696.06	334.234	285.128
5.83_149.0090m/z		149.009	1	5.82967	0.179	7	1.40031e-07	4.27555e-07	960.281	WAS	K303	100 - 4.43 - 0.688	257.905	10.75	7.2027	6.80737	8.34931	0	0.650217	0.155499	6.23574	5.86454	13.1789	4.32228	2.27787	5.64632	4.6913	0.347569	2.58742	213.676	277.469	282.569	8.05971	8.27002	9.18877	0	0.601524	0.137184	5.09463	5.13788	12.2715	4.32228	2.3099	6.81035	4.19566	0.24826	2.29079	296.407	378.641
15.52_299.2591m/z		299.259	1	15.5158	0.053	47	1.43729e-07	4.36941e-07	6.42656	S14	F11	100 - 15.6	16.2839	5.41	2.39874	2.52997	2.67281	4.52999	4.10429	3.99397	5.27073	4.39607	5.25145	14.5384	19.5172	14.796	2.46912	3.93181	2.63201	4.22011	6.09436	6.43501	2.68415	3.07357	2.94154	3.91797	3.79694	3.52356	4.3062	3.85136	4.88983	14.5384	19.7916	17.8463	2.20825	2.8084	2.33026	5.85407	8.31651
10.69_213.0918m/z		213.092	1	10.6866	0.110717	10	1.47851e-07	4.47804e-07	401.655	WAS	F11	100 - 13.9	108.749	18.64	0	0.812255	0	26.5497	28.7563	19.4403	7.29178	18.0479	29.9611	0.261002	2.36842	1.44224	51.3093	49.1073	146.942	99.1339	132.033	95.079	0	0.986778	0	22.9627	26.6029	17.1507	5.95741	15.8116	27.898	0.261002	2.40173	1.73956	45.8884	35.0762	130.096	137.517	180.176
0.97_191.0563m/z		191.056	1	0.972333	0.0481167	17	1.48888e-07	4.50248e-07	101.954	WAS	K303	100	8.63558	11.01	3.84265	4.4376	5.53087	0	0	0.254103	1.62685	0.238716	1.45838	7.39845	5.36983	7.98282	0.673624	0	0	7.58699	9.44247	8.87727	4.29987	5.39107	6.08696	0	0	0.224174	1.32914	0.209137	1.35796	7.39845	5.44534	9.62852	0.602455	0	0	10.5245	12.8854
14.08_293.2119m/z		293.212	1	14.0841	0.130617	62	1.50651e-07	4.54877e-07	13.8184	K303	WAS	100 - 22.7 - 1.27	239.908	11.33	62.8179	55.6587	72.1267	145.958	305.993	267.774	124.984	211.608	161.556	108.023	87.1035	115.099	119.898	98.5691	121.63	19.9482	14.1749	17.9613	70.2923	67.6177	79.3785	126.239	283.078	236.236	102.112	185.388	150.432	108.023	88.3283	138.827	107.231	70.4056	107.686	27.6718	19.3434
14.34_747.5173m/z		747.517	1	14.3385	2.54925	47	1.53185e-07	4.61251e-07	3.96433	S13	WAS	100 - 52.4 - 1.17 - 0.86	1539.19	5.27	939.318	761.865	701.39	976.327	1009.89	1291.73	1746.87	1519.98	1350.73	1256.1	1338	1205.78	757.55	860.078	787.864	446.333	376.225	342.222	1051.08	925.561	771.909	844.421	934.267	1139.59	1427.2	1331.64	1257.72	1256.1	1356.82	1454.36	677.514	614.334	697.539	619.146	513.405
5.91_377.1809m/z		377.181	1	5.91218	0.0550167	17	1.55739e-07	4.67934e-07	72.608	S13	S14	100 - 14.7	12.7506	14.74	14.4716	12.395	10.7816	0.935833	1.68055	3.83841	17.918	8.43676	11.897	0	0.293736	0.23309	0.248754	0.839229	0	0.522569	0.264469	0	16.1936	15.0583	11.8656	0.809398	1.5547	3.38632	14.6391	7.39138	11.0778	0	0.297867	0.281143	0.222473	0.599442	0	0.724899	0.360901
4.03_473.2280m/z		473.228	1	4.0338	0.149267	1	1.58364e-07	4.7467e-07	11.1361	WAS	S15	100 - 20.2 - 1.25	61.1695	7.14	50.4986	42.1669	67.6538	17.4362	11.5851	17.9913	12.3329	11.2429	20.7595	30.4451	18.6416	27.1779	5.61367	5.05479	5.81025	66.0562	57.6479	59.8042	56.5071	51.227	74.4559	15.0805	10.7175	15.8723	10.076	9.84982	19.33	30.4451	18.9038	32.7808	5.02058	3.61052	5.14413	91.6321	78.6676
9.34_301.2020m/z		301.202	1	9.34343	0.0687333	11	1.58622e-07	4.75285e-07	Infinity	K303	WAS	100 - 12.3	16.5741	9.65	2.95833	2.04613	0.767592	11.1959	18.5817	19.9447	6.66116	8.21584	6.80693	6.87769	5.68541	6.54055	1.93148	2.76009	4.02381	0	0	0	3.31033	2.48576	0.844768	9.68331	17.1902	17.5957	5.44219	7.19784	6.33821	6.87769	5.76536	7.88892	1.72742	1.97147	3.5625	0	0
7.41_429.0823m/z		429.082	1	7.40535	0.055	26	1.6059e-07	4.8074e-07	Infinity	WAS	K303	100 - 11.7 - 9.75	14.1893	32.66	0.188344	1.286	2.50193	0	0	0	0	0	0	0	0	0	0	0	0	9.33166	18.562	14.6741	0.210754	1.56231	2.75348	0	0	0	0	0	0	0	0	0	0	0	0	12.9447	25.3302
10.64_329.2331m/z		329.233	1	10.6447	0.0556333	20	1.61496e-07	4.82421e-07	Infinity	K303	WAS	100 - 16.3	21.9521	8.01	1.94371	1.08967	0.735641	20.3448	21.6825	23.8289	6.61562	5.55774	6.16728	4.1723	2.70672	3.98159	3.64865	0.774821	2.24712	0	0	0	2.17499	1.3238	0.809604	17.5961	20.0588	21.0224	5.40499	4.86909	5.7426	4.1723	2.74478	4.80242	3.26317	0.553436	1.9895	0	0
8.25_467.1925m/z		467.193	1	8.24695	0.04135	1	1.70364e-07	5.05825e-07	Infinity	S15	F11	100 - 12.1	8.91338	24.44	0	0	0	0	0	0	0	0	0	1.60139	0	0.240845	8.52212	11.2608	6.95724	0	0	0	0	0	0	0	0	0	0	0	0	1.60139	0	0.290497	7.62174	8.0433	6.15963	0	0
14.34_806.5361m/z		806.536	1	14.3385	0.802483	1	1.71216e-07	5.07895e-07	4.02862	S15	WAS	100 - 32.4 - 34.3 - 13.2	384.863	7.15	119.406	103.142	125.824	361.564	281.468	276.37	159.959	154.778	138.274	210.864	179.497	134.745	363.139	442.626	348.825	97.7253	87.8792	100.992	133.614	125.303	138.475	312.715	260.39	243.82	130.687	135.6	128.752	210.864	182.021	162.524	324.773	316.157	308.834	135.563	119.922
18.85_750.5286m/z		750.529	1	18.8461	0.0413	33	1.74032e-07	5.15155e-07	Infinity	K303	WAS	100 - 27.6 - 26.9 - 1.78	19.4383	10.12	2.37746	2.29888	1.31028	22.4572	17.0054	18.8523	12.231	18.4142	7.75037	8.34546	9.54155	7.85354	10.5841	25.255	6.80648	0	0	0	2.66034	2.79282	1.44202	19.4231	15.7319	16.6319	9.99275	16.1326	7.21668	8.34546	9.67573	9.4726	9.46583	18.0391	6.02615	0	0
18.87_742.5376m/z		742.538	1	18.8667	0.0619167	57	1.74608e-07	5.16237e-07	11.6145	K303	WAS	100 - 13.8	20.5566	9.59	5.65791	7.22886	5.54561	19.9851	18.157	23.5279	11.6484	5.93988	7.18497	14.9656	12.7155	10.7844	18.6521	20.8189	17.2206	2.25431	1.99381	1.06162	6.33112	8.78207	6.10318	17.285	16.7973	20.7568	9.51675	5.20389	6.69022	14.9656	12.8943	13.0077	16.6815	14.8704	15.2464	3.12714	2.72079
13.42_291.1966m/z		291.197	1	13.4211	0.05575	16	1.80969e-07	5.33274e-07	41.4021	K303	WAS	100 - 14	13.6547	9.18	2.06178	2.47334	2.2291	7.09792	20.418	13.448	6.33931	10.398	7.42002	4.02781	2.55373	3.59631	9.32885	13.863	9.9742	0.500518	0.318511	0.17039	2.3071	3.00477	2.45322	6.13896	18.889	11.8641	5.17924	9.10961	6.90909	4.02781	2.58964	4.33771	8.34325	9.90199	8.83071	0.694309	0.434647
13.38_701.3877m/z		701.388	1	13.3792	0.0556833	1	1.8431e-07	5.41978e-07	35.3646	S13	WAS	100 - 38	8.42587	11.63	4.9779	5.39266	7.95904	4.14456	5.73424	5.80236	5.70657	10.6448	8.92623	2.92447	3.75337	4.78597	2.6527	2.11233	2.52659	0.500533	0	0.214238	5.5702	6.55134	8.75926	3.58461	5.30482	5.11896	4.66229	9.32583	8.31157	2.92447	3.80615	5.77263	2.37244	1.50879	2.23693	0.694332	0
12.78_277.2171m/z		277.217	1	12.7759	0.09635	59	1.89034e-07	5.53223e-07	3.09941	WAS	S13	100 - 17.8	48.3191	4.38	38.9835	36.8349	50.4561	18.9348	12.775	16.0753	15.9888	13.61	17.1704	31.8693	34.5742	30.1438	29.6749	30.2032	32.2388	48.1842	50.4992	46.2738	43.622	44.7494	55.5291	16.3766	11.8183	14.1819	13.063	11.9236	15.9881	31.8693	35.0603	36.3582	26.5397	21.5734	28.5428	66.8403	68.9124
5.55_611.2553m/z		611.255	1	5.54748	0.12175	1	1.91735e-07	5.59614e-07	12.7854	WAS	K303	100 - 28.6 - 6.97 - 0.977	2926.35	6.48	458.272	381.133	438.688	270.246	187.434	228.964	244.146	240.164	270.17	552.468	229.892	405.661	651.585	400.502	500.171	3324.8	2398.17	3056.07	512.8	463.024	482.794	233.735	173.398	201.997	199.468	210.406	251.566	552.468	233.124	489.291	582.744	286.069	442.829	4612.11	3272.6
5.62_149.0091m/z		149.009	1	5.6162	0.06875	7	1.95861e-07	5.69958e-07	Infinity	WAS	F11	100	7.15489	4.48	0	0	0	0	0	0	0.688937	1.11239	1.20632	0	0.48458	1.53568	0	0	0	7.52401	6.99759	6.94307	0	0	0	0	0	0	0.562864	0.97456	1.12326	0	0.491394	1.85227	0	0	0	10.4372	9.54907
13.39_201.1130m/z		201.113	1	13.3861	0.06255	62	1.96684e-07	5.72013e-07	8.82526	K303	WAS	100 - 4.3	9.26897	1.85	3.57666	3.46589	2.38784	6.70704	10.8992	10.2007	7.14281	10.1798	6.88763	8.24014	6.97709	8.3264	7.04328	6.81289	6.83368	1.51125	0.844886	0.794697	4.00223	4.21057	2.62792	5.8009	10.083	8.99925	5.8357	8.91841	6.41335	8.24014	7.0752	10.0429	6.29915	4.86629	6.05023	2.09638	1.15295
5.25_149.0090m/z		149.009	1	5.24697	0.151217	7	1.97897e-07	5.74517e-07	Infinity	WAS	K303	100	18.7527	11.68	0	0	0.17539	0	0	0	1.81656	2.43403	1.2204	0.265259	0.765014	2.97205	0.19194	0	0	16.9065	21.1728	18.1788	0	0	0.193024	0	0	0	1.48414	2.13244	1.13636	0.265259	0.775772	3.58475	0.171661	0	0	23.4524	28.8929
3.83_285.0979m/z		285.098	1	3.82942	0.0687333	18	1.989e-07	5.76866e-07	Infinity	WAS	S15	100 - 12.8 - 0.572	23.6446	8.77	3.2048	2.83633	3.37489	0.118561	0.00486122	0.281197	6.13907	1.73207	9.66804	1.22725	0.459441	0.734527	0	0	0	22.0882	21.7286	27.117	3.58612	3.44575	3.71421	0.102543	0.00449718	0.248077	5.01564	1.51746	9.0023	1.22725	0.465902	0.885954	0	0	0	30.6403	29.6513
15.60_313.2382m/z		313.238	1	15.5983	0.0687333	88	1.99508e-07	5.77994e-07	Infinity	S14	K303	100 - 16.7 - 0.766	46.1023	23.9	4.52351	16.7863	7.5381	0	0	0	5.38885	1.82847	3.97743	36.418	58.0899	43.7989	0	0	0	1.29801	3.69205	4.79113	5.06174	20.3931	8.296	0	0	0	4.40271	1.60191	3.70355	36.418	58.9068	52.8283	0	0	0	1.80058	5.03825
5.72_391.1977m/z		391.198	1	5.71932	0.0826	1	1.99616e-07	5.78137e-07	17.7014	WAS	S15	100 - 19.1	33.3271	12.85	16.5504	13.6735	20.8229	1.70681	1.84647	3.37745	1.81991	3.80024	3.37055	4.3029	3.07372	4.40897	2.65891	0.991331	1.99798	34.1978	28.6777	37.1058	18.5197	16.6114	22.9165	1.47621	1.70819	2.97966	1.48688	3.32936	3.13846	4.3029	3.11694	5.31791	2.37799	0.708084	1.76892	47.4386	39.1342
13.70_439.2698m/z		439.27	1	13.7011	0.0687333	4	2.0093e-07	5.81426e-07	66.0513	S14	S15	100 - 18.6	22.5916	7.25	12.1945	12.3889	25.757	0.768555	1.41992	2.0647	3.57976	3.30835	7.51861	22.0997	24.4179	21.2572	0.228059	0	0.798033	3.15596	2.74461	2.1028	13.6454	15.0508	28.3466	0.66472	1.31358	1.82152	2.92468	2.89842	7.00089	22.0997	24.7613	25.6395	0.203964	0	0.706543	4.3779	3.74536
11.18_293.2121m/z		293.212	1	11.1799	0.0549833	62	2.03259e-07	5.87472e-07	Infinity	K303	WAS	100 - 11.1	14.1411	14.42	2.13657	1.48391	0.556193	10.1365	13.3891	18.8977	7.15191	10.9098	7.22105	5.81826	5.04024	6.7293	4.6057	2.1278	4.21022	0	0	0	2.39079	1.80275	0.612114	8.76701	12.3864	16.6719	5.84313	9.55798	6.72382	5.81826	5.11112	8.11658	4.1191	1.51984	3.72754	0	0
4.83_513.1035m/z		513.104	1	4.82923	0.1581	4	2.08485e-07	6.00804e-07	7092.56	WAS	K303	100 - 28.6	92.4766	6.08	4.68422	4.80009	10.3063	0	0.0391156	0	0	0.00769115	0.540678	1.41645	0	2.55629	1.9326	0.00214034	1.12725	98.9247	89.9316	88.5734	5.24157	5.83145	11.3426	0	0.0361863	0	0	0.00673816	0.503447	1.41645	0	3.08328	1.72842	0.00152879	0.99802	137.227	122.723
3.88_193.0871m/z		193.087	1	3.87752	0.0343667	55	2.11599e-07	6.08703e-07	Infinity	WAS	K303	100 - 5.01	4.19521	26.63	0.491308	1.34918	0.232707	0	0	0	0	0	0	0	0	0.0981371	0	0	0	5.22797	3.00971	4.34796	0.549767	1.63906	0.256104	0	0	0	0	0	0	0	0	0.118369	0	0	0	7.25215	4.10712
6.47_679.1890m/z		679.189	1	6.47397	0.0736167	5	2.14841e-07	6.17305e-07	Infinity	WAS	K303	100 - 24.9	19.3499	32.32	1.04122	1.39736	1.9848	0	0	0	0	0	0	1.4989	0	0.901164	0	0	0	32.9562	13.1058	11.9877	1.16511	1.6976	2.18436	0	0	0	0	0	0	1.4989	0	1.08694	0	0	0	45.7163	17.8844
4.72_444.1997n	444.2	443.192	1	4.71913	0.06885	3	2.25786e-07	6.44032e-07	98.0523	WAS	S15	100 - 20.2 - 5.15	46.4932	10.96	17.2825	15.7965	19.6165	9.39256	6.98925	13.2465	0.79011	0.258997	1.77978	4.05671	1.19046	4.2923	1.01137	0.085185	0.325949	49.8445	37.0304	52.6047	19.3389	19.1905	21.5888	8.12359	6.46585	11.6863	0.645523	0.226906	1.65722	4.05671	1.2072	5.17718	0.904515	0.0608456	0.288581	69.1434	50.5325
15.03_251.1650m/z		251.165	1	15.0295	0.13555	34	2.29611e-07	6.538e-07	3.05213	WAS	K303	100 - 15.6 - 1.02	224.683	1.73	155.253	170.728	216.799	65.683	79.1978	75.9648	129.799	120.37	139.321	135.313	131.611	131.112	78.501	74.16	100.481	216.837	219.25	237.962	173.726	207.411	238.597	56.809	73.267	67.0177	106.047	105.455	129.728	135.313	133.462	158.142	70.2072	52.9707	88.9611	300.792	299.193
11.77_321.2068m/z		321.207	1	11.7693	0.0481167	67	2.2972e-07	6.53922e-07	Infinity	K303	F11	100 - 35.6	6.90889	22.66	0	0	0	3.75273	9.19003	7.78392	3.96852	7.23912	5.51314	4.45896	1.62883	2.6566	6.62019	4.15712	5.68676	0	0	0	0	0	0	3.24572	8.50182	6.86713	3.2423	6.34214	5.13351	4.45896	1.65173	3.20427	5.92076	2.96933	5.0348	0	0
3.44_369.1336m/z		369.134	1	3.43948	0.191183	100	2.32862e-07	6.61521e-07	25.8818	F11	K303	100 - 15.4	108.511	17.74	101.817	93.4964	130.22	5.52659	2.84364	4.20742	33.311	21.9584	75.207	23.5882	40.3895	21.8152	6.87727	4.58772	4.90223	62.4475	99.4917	78.3686	113.931	113.585	143.312	4.77992	2.63069	3.71188	27.2152	19.2376	70.0283	23.5882	40.9575	26.3125	6.15067	3.2769	4.34021	86.6262	135.769
6.08_581.2239m/z		581.224	1	6.08203	0.11685	5	2.44975e-07	6.92117e-07	23.1349	S13	S15	100 - 29.6 - 5.62 - 0.132	250.333	17.43	67.3999	97.8447	102.937	32.5423	43.2293	47.0141	257.759	131.887	361.352	143.698	91.2298	135.393	12.1348	8.34444	11.9824	164.737	136.169	116.52	75.4195	118.868	113.286	28.1457	39.9919	41.4769	210.59	115.545	336.47	143.698	92.5127	163.305	10.8528	5.96024	10.6087	228.521	185.819
4.55_193.0504m/z		193.05	1	4.5473	0.0618667	42	2.4928e-07	7.03066e-07	Infinity	WAS	K303	100 - 4.86	12.1554	4.06	10.488	11.2898	10.5837	0	0	0	0	0	0.200293	2.09212	0	2.70015	0	0	0	15.0414	9.37419	12.0505	11.7359	13.7155	11.6478	0	0	0	0	0	0.186501	2.09212	0	3.2568	0	0	0	20.8651	12.7922
5.06_149.0091m/z		149.009	1	5.06138	0.0897667	7	2.51481e-07	7.08252e-07	59.3413	WAS	S15	100	12.2686	10.08	0.13596	0.257338	0.607798	0.570156	0.860119	0.496971	2.10186	3.54539	3.19104	0.742133	1.91509	3.02615	0.402929	0	0.217312	11.0363	13.5085	12.2611	0.152138	0.31263	0.668907	0.493126	0.795708	0.438438	1.71722	3.10609	2.97131	0.742133	1.94202	3.65001	0.360359	0	0.192398	15.3093	18.434
13.42_309.2066m/z		309.207	1	13.4211	0.143083	29	2.55098e-07	7.16791e-07	11.9955	K303	WAS	100 - 17 - 0.088	185.068	12.85	49.6215	44.5485	63.9642	112.08	266.138	176.985	105.693	145.571	105.39	65.6578	46.4558	62.029	126.697	166.769	134.032	17.7027	14.0639	14.5178	55.5258	54.1203	70.3953	96.9374	246.208	156.14	86.3517	127.534	98.1331	65.6578	47.1091	74.8167	113.311	119.119	118.666	24.5569	19.1919
4.97_388.2093n	388.209	433.207	1	4.97357	0.108417	9	2.59528e-07	7.27985e-07	35.2733	WAS	K303	100 - 21.2 - 5.8 - 0.177	502.073	14.74	355.63	238.652	371.141	10.1307	10.8586	21.7121	22.5867	30.3284	39.678	113.025	32.0313	67.9055	231.198	161.688	138.77	583.067	437.992	485.16	397.945	289.93	408.456	8.76196	10.0454	19.1549	18.4534	26.5705	36.9458	113.025	32.4818	81.9046	206.772	115.49	122.861	808.82	597.694
6.33_577.2776m/z		577.278	1	6.32948	0.0551	1	2.68176e-07	7.49883e-07	Infinity	S14	WAS	100 - 20.2	10.439	10.01	0.729541	0.257482	0.557364	3.20145	3.07705	4.4475	7.97637	7.4465	9.04921	7.76785	14.5307	9.01849	5.43881	2.24307	1.43017	0	0	0	0.816345	0.312805	0.613403	2.76892	2.84662	3.92368	6.51672	6.52383	8.42609	7.76785	14.7351	10.8777	4.8642	1.60217	1.2662	0	0
15.08_705.1661m/z		705.166	1	15.0777	0.08255	5	2.75014e-07	7.64889e-07	145.238	WAS	S15	100 - 50.1 - 14.6	60.691	5.15	34.5786	36.8017	48.7289	0.398646	0	2.30257	1.94916	2.55328	8.64002	13.006	13.0666	18.1934	0.51904	0	0.734575	64.0969	60.0217	57.9544	38.693	44.709	53.6282	0.344788	0	2.03137	1.59247	2.23691	8.04507	13.006	13.2504	21.9441	0.464203	0	0.65036	88.9141	81.907
7.51_433.2079m/z		433.208	1	7.51335	0.0873833	9	2.77658e-07	7.70896e-07	Infinity	WAS	K303	100 - 17.2	27.0205	17.49	4.02338	4.98541	5.73894	0	0	0	0	0	0.341149	1.42036	0.474091	1.39359	0.324131	0	0	54.9995	12.2311	13.8311	4.50211	6.05658	6.31595	0	0	0	0	0	0.317657	1.42036	0.480758	1.68089	0.289886	0	0	76.2943	16.6908
4.40_767.1672m/z		767.167	1	4.39807	0.109983	4	2.89847e-07	8.02466e-07	404.864	S14	S15	100 - 32.6 - 5.89	58.634	18.73	1.18641	1.4476	2.87985	0	1.82941	1.85955	13.5801	6.69281	12.2719	60.7485	34.6031	80.5504	0	0.434472	0	12.839	14.5065	9.91175	1.32758	1.75864	3.1694	0	1.69241	1.64053	11.095	5.86353	11.4268	60.7485	35.0897	97.1564	0	0.310333	0	17.8101	19.7958
6.24_581.2242m/z		581.224	1	6.24013	0.0962333	5	2.91014e-07	8.05239e-07	324.05	WAS	S15	100 - 27.5 - 3.41	85.1832	21.22	21.7575	36.2532	43.1599	5.154	13.9791	9.79798	62.8176	25.7409	95.5679	45.3576	15.7748	46.341	0.245513	0	0.543098	104.321	82.8299	68.3989	24.3463	44.0427	47.4993	4.45767	12.9323	8.64398	51.3222	22.5515	88.9872	45.3576	15.9966	55.8945	0.219574	0	0.480835	144.712	113.032
8.36_471.1870m/z		471.187	1	8.36393	0.1031	2	2.9527e-07	8.14945e-07	119.119	S15	F11	100 - 22.1 - 3.27	74.0627	20.48	0.49077	0.347199	1.02729	35.7654	34.5663	49.2716	6.0704	4.29324	8.33805	27.1139	5.17926	15.4208	100.431	56.6178	65.1391	39.2821	26.6723	41.8853	0.549164	0.421799	1.13058	30.9334	31.9777	43.4684	4.95954	3.76128	7.76389	27.1139	5.25209	18.5999	89.8205	40.4407	57.6713	54.4915	36.3977
4.45_609.1451m/z		609.145	1	4.45305	0.0756167	163	3.03008e-07	8.33943e-07	Infinity	WAS	K303	100 - 31.5 - 10.2	131.984	3.43	21.2328	29.5332	34.3118	0	0	0	1.14685	0	4.16399	0.696838	1.88039	6.75839	0	0	0	133.487	126.9	135.565	23.7592	35.8787	37.7616	0	0	0	0.936981	0	3.87726	0.696838	1.90683	8.15167	0	0	0	185.172	173.171
5.61_513.1034m/z		513.103	1	5.60933	0.19245	4	3.09246e-07	8.47803e-07	Infinity	WAS	S13	100 - 31.1	77.082	10.98	0	1.34383	1.48708	3.67476	0.712935	1.92047	0	0	0	2.09955	0	0.314523	0	0	0	67.3507	81.1955	82.6999	0	1.63257	1.6366	3.17828	0.659546	1.69427	0	0	0	2.09955	0	0.379364	0	0	0	93.4277	110.801
4.78_727.2087m/z		727.209	1	4.78112	0.0619	6	3.15077e-07	8.61843e-07	Infinity	WAS	K303	100 - 33.4 - 11.7	86.8257	12.65	4.66794	4.08086	0.335001	0	0	0	0	0	0	0.166443	0.0504881	0	0.451218	0	1.9787	97.7194	75.7544	87.0033	5.22336	4.95768	0.368683	0	0	0	0	0	0	0.166443	0.0511981	0	0.403546	0	1.75185	135.555	103.376
6.47_535.1087m/z		535.109	1	6.47397	0.12175	36	3.17959e-07	8.68273e-07	Infinity	F11	K303	100 - 25.3 - 5.75 - 0.125	186.737	7.83	165.58	157.581	237.052	0	0	0	0	0	0	2.21487	0.38244	1.99791	9.10756	0	0	169.686	167.123	146.664	185.281	191.439	260.886	0	0	0	0	0	0	2.21487	0.387817	2.40979	8.14534	0	0	235.386	228.06
18.86_773.5346m/z		773.535	1	18.8599	0.06945	50	3.19632e-07	8.72112e-07	Infinity	WAS	K303	100 - 38.8	14.1967	38.09	2.82255	3.96962	7.81217	0	0	0	2.80435	1.73347	3.86784	0	0	0.621035	0.443434	0	0	8.28046	13.9283	20.3812	3.15839	4.82254	8.59763	0	0	0	2.29116	1.51868	3.6015	0	0	0.749065	0.396585	0	0	11.4865	19.0069
12.59_171.1025m/z		171.103	1	12.5902	0.0549833	69	3.26401e-07	8.88108e-07	13.6518	K303	WAS	100 - 5.18	16.9767	3.37	3.51709	3.5245	2.93408	9.32244	23.4324	18.1751	10.1227	13.3067	10.6134	9.87878	6.79964	9.05599	13.0239	13.6194	12.7534	1.80221	1.03511	0.893336	3.93557	4.28179	3.22908	8.06294	21.6776	16.0345	8.27027	11.6579	9.88259	9.87878	6.89526	10.9229	11.6479	9.72801	11.2913	2.49999	1.41253
7.76_459.2229m/z		459.223	1	7.7608	0.0893667	5	3.27736e-07	8.90999e-07	131.277	WAS	S13	100 - 22.4	46.3097	5.11	12.2388	11.0481	11.6704	0	0	1.06799	0.653865	0.206616	0.19781	2.40728	0.205605	0.660445	1.27184	2.41807	0.513989	61.1587	34.1881	43.5822	13.6951	13.422	12.8438	0	0	0.9422	0.53421	0.181015	0.184189	2.40728	0.208496	0.7966	1.13747	1.72717	0.455063	84.8383	46.6539
15.60_367.2640m/z		367.264	1	15.5983	0.1306	4	3.34964e-07	9.07126e-07	1.98026	S13	WAS	100 - 25.1 - 2.21	107.589	2.05	68.2815	61.3052	69.3678	107.959	97.156	106.803	108.159	116.738	97.87	87.2161	85.2908	82.3104	95.4057	120.376	96.9665	53.0919	54.6419	55.2585	76.406	74.4773	76.3423	93.3732	89.8803	94.2241	88.3665	102.273	91.1307	87.2161	86.4902	99.2793	85.326	85.9816	85.8498	73.6482	74.5655
11.67_207.1024m/z		207.102	1	11.6729	0.158217	32	3.44268e-07	9.28728e-07	2.00023	S15	WAS	100 - 11.1	77.6222	1.95	50.8824	44.6727	48.8249	73.5937	65.4317	71.9325	75.1462	69.1053	66.4415	61.2031	59.1337	52.9073	71.1035	87.3756	74.3875	38.958	39.4782	37.9838	56.9366	54.2712	53.7339	63.6509	60.5317	63.4604	61.3947	60.5427	61.8664	61.2031	59.9652	63.8145	63.5913	62.4103	65.8593	54.0418	53.8729
6.80_563.1406m/z		563.141	1	6.79515	0.09635	61	3.47413e-07	9.3618e-07	Infinity	WAS	K303	100 - 29.8 - 5.45	71.5509	11.42	1.29359	3.39595	5.79053	0	0	0	0	0.335224	3.50067	0	0	0.195227	0	0	0	80.2814	70.2873	64.0842	1.44751	4.12561	6.37273	0	0	0	0	0.293688	3.25961	0	0	0.235474	0	0	0	111.365	95.9156
4.12_523.1094m/z		523.109	1	4.12315	0.151217	118	3.50414e-07	9.42452e-07	20.2963	WAS	S13	100 - 24.5 - 5.81	133.984	10.22	26.8115	42.0157	23.3282	14.0227	25.4924	20.3741	5.8916	6.67875	7.23388	18.2511	22.5583	30.0762	16.9773	16.7202	30.5105	160.269	116.033	125.65	30.0016	51.0433	25.6737	12.1282	23.5834	17.9744	4.81346	5.8512	6.73576	18.2511	22.8755	36.2766	15.1836	11.9428	27.0127	222.323	158.341
13.39_209.1181m/z		209.118	1	13.3861	0.0488	28	3.54586e-07	9.52628e-07	8.26071	K303	WAS	100 - 6.67	11.3342	4.07	4.05547	3.26885	2.88027	7.49492	14.3483	12.1594	7.65746	11.6136	8.41673	9.00129	7.26345	9.18164	8.88124	8.69312	8.20322	1.83656	1.09107	1.18856	4.53802	3.9712	3.16986	6.48233	13.2738	10.7273	6.25617	10.1746	7.83715	9.00129	7.36559	11.0745	7.94292	6.20929	7.26276	2.54764	1.4889
4.96_283.1545m/z		283.155	1	4.95982	0.04125	8	3.56922e-07	9.58115e-07	Infinity	K303	S14	100 - 10.3	11.5632	32.69	1.71014	1.80917	0.625538	6.79224	12.6605	15.2368	3.5175	7.00547	6.12889	0	0	0	1.50867	3.88017	2.88496	0	0	0	1.91362	2.19789	0.688431	5.87458	11.7124	13.4422	2.87381	6.13744	5.70686	0	0	0	1.34927	2.77151	2.55421	0	0
7.84_561.1980m/z		561.198	1	7.84338	0.0412333	3	3.73594e-07	9.97677e-07	Infinity	F11	K303	100 - 13.3	7.08887	27.74	6.50397	5.48088	9.28175	0	0	0	0.914178	2.74347	3.92691	0.28833	0	0.362014	0	0	0	4.79248	7.07891	3.71488	7.27784	6.65852	10.215	0	0	0	0.746887	2.40353	3.65651	0.28833	0	0.436646	0	0	0	6.64805	9.66004
0.71_205.0353m/z		205.035	1	0.71115	0.0687333	11	3.78135e-07	1.0087e-06	3.91475	S13	WAS	100 - 6.06	45.8146	5.65	20.1286	17.292	25.5059	42.8963	36.0305	37.0783	49.7562	45.215	42.4726	24.8271	18.2626	22.9013	31.8386	40.8984	29.6999	11.7259	12.3531	11.0302	22.5236	21.0074	28.0703	37.1009	33.3322	32.7112	40.651	39.6125	39.5479	24.8271	18.5194	27.6225	28.4748	29.2127	26.2949	16.266	16.8573
18.87_818.6277m/z		818.628	1	18.8667	0.1107	18	3.97091e-07	1.05439e-06	16.1973	K303	WAS	100 - 46.4 - 5.07	112.224	7.11	39.2912	31.8906	22.8282	106.655	108.654	121.362	103.28	81.4537	66.6185	109.901	105.585	78.0986	74.9081	106.809	87.3817	11.8759	5.30052	3.60924	43.9663	38.7427	25.1234	92.2456	100.517	107.068	84.3798	71.361	62.0312	109.901	107.07	94.1991	66.9939	76.2914	77.3638	16.474	7.23322
14.35_798.5394n	798.539	797.532	1	14.3454	3.04243	22	4.00642e-07	1.06209e-06	11.9062	S15	WAS	78.6 - 100 - 23.8	6870.29	11.1	571.194	672.982	959.456	3702.37	2871.54	2561.81	917.902	764.199	758.855	1774.32	1338.08	808.926	8126.46	7948.39	4536.03	666.221	549.072	515.81	639.158	817.58	1055.92	3202.16	2656.5	2260.08	749.93	669.509	706.601	1774.32	1356.9	975.691	7267.89	5677.35	4016	924.171	749.277
4.10_232.0823m/z		232.082	1	4.09565	0.04125	2	4.06546e-07	1.07585e-06	Infinity	K303	F11	100 - 7.92	14.209	8.34	0	0	0	15.4136	14.1699	13.0435	0.684298	1.65564	1.15505	0.0113895	0	0.228759	3.96848	0.557532	1.36472	0.00112552	0	0	0	0	0	13.3311	13.1087	11.5073	0.559074	1.45049	1.07552	0.0113895	0	0.275919	3.5492	0.398232	1.20826	0.0015613	0
16.54_283.2643m/z		283.264	1	16.5361	0.055	33	4.24137e-07	1.11947e-06	Infinity	S14	S13	100 - 9.55	6.43355	20.63	0	1.07886	0	0.85396	0.480436	0.77342	0	0	0	5.40848	9.76301	4.12914	0	0	0	3.41847	4.5581	5.21044	0	1.31067	0	0.738586	0.444458	0.682327	0	0	0	5.40848	9.9003	4.98039	0	0	0	4.74205	6.22009
8.45_533.0935m/z		533.093	1	8.45328	0.0756	16	4.28492e-07	1.13011e-06	Infinity	F11	K303	100 - 17.6	12.9139	37.18	8.56574	11.3625	18.8134	0	0	0	0.193638	1.7504	0	0	0	0	0	0	0	0.494561	0.65656	0.297934	9.58494	13.8038	20.705	0	0	0	0.158203	1.53351	0	0	0	0	0	0	0	0.686047	0.895957
9.73_561.2333m/z		561.233	1	9.72667	0.0756	2	4.29409e-07	1.13192e-06	Infinity	S13	F11	100 - 29.7	19.3916	80.2	0	0	0	0	0	0	5.66143	36.2806	16.2328	0	0	0	0	0	0	0	0	0	0	0	0	0	0	0	4.62541	31.7852	15.115	0	0	0	0	0	0	0	0
11.18_211.1338m/z		211.134	1	11.1799	0.08935	26	4.39002e-07	1.1541e-06	44.5325	K303	WAS	100 - 12.3	178.569	13.35	46.3414	34.0367	22.1532	126.962	183.021	225.724	107.799	148.808	108.417	79.6147	72.5648	94.0567	70.512	43.4295	66.5835	6.24552	4.40353	1.38052	51.8554	41.3499	24.3805	109.809	169.315	199.138	88.0725	130.37	100.951	79.6147	73.5852	113.447	63.0623	31.0207	58.9501	8.66368	6.00915
14.67_199.1701m/z		199.17	1	14.6665	0.103083	41	4.39844e-07	1.1557e-06	754.985	S14	S15	100 - 12.7	987.535	24.7	18.4645	49.4328	22.8157	44.145	13.6259	10.5364	84.304	19.963	94.0066	775.658	1404.88	782.063	1.62727	1.31552	0.981272	81.7543	205.741	262.311	20.6615	60.054	25.1097	38.1808	12.6055	9.29543	68.8767	17.4894	87.5334	775.658	1424.64	943.29	1.45535	0.939644	0.868774	113.408	280.758
9.86_425.1275m/z		425.128	1	9.85735	0.0757167	2	4.73396e-07	1.23196e-06	94.013	WAS	F11	100 - 17.3	16.3932	11.5	0.396379	0	0.126735	0.230125	0	0.422298	0.642523	1.66019	3.34602	0.761719	0.103384	0.286869	0	0.0286874	0.746588	14.4652	18.2335	16.4808	0.443542	0	0.139477	0.199035	0	0.37256	0.524944	1.45448	3.11562	0.761719	0.104838	0.346008	0	0.0204907	0.660995	20.0658	24.8819
4.24_723.2161m/z		723.216	1	4.23998	0.0549833	7	4.7385e-07	1.23282e-06	Infinity	S14	K303	100 - 18.9	14.3311	16.22	5.11208	8.08844	12.5656	0	0	0	1.64831	0	1.84664	12.2393	13.9212	16.8328	0	0	0	4.58827	11.1	6.06995	5.72035	9.82634	13.829	0	0	0	1.34668	0	1.71948	12.2393	14.1169	20.303	0	0	0	6.36477	15.1473
11.58_385.2227m/z		385.223	1	11.5767	0.0756167	2	4.75904e-07	1.2375e-06	35.213	S15	WAS	100 - 19.6 - 0.741	54.8663	20.08	14.4288	10.0445	8.25769	26.5494	39.1691	61.9012	36.4156	35.4365	22.0029	17.9173	10.653	9.06024	66.6595	44.8342	53.1052	2.099	0.628156	1.94723	16.1456	12.2027	9.08794	22.9625	36.2358	54.6106	29.7517	31.0457	20.4878	17.9173	10.8028	10.9281	59.6168	32.024	47.0169	2.91169	0.857196
3.88_295.1195m/z		295.12	1	3.87752	0.0549833	14	4.80528e-07	1.24787e-06	Infinity	WAS	S13	100	5.3958	25.98	1.02513	2.42306	1.36602	0.275767	0	0	0	0	0	0	0	0.836645	0	0	0	6.91602	4.15444	5.11694	1.14711	2.94368	1.50337	0.23851	0	0	0	0	0	0	0	1.00912	0	0	0	9.59378	5.66925
11.62_465.2257m/z		465.226	1	11.6248	0.0756167	2	5.07312e-07	1.30934e-06	2.35292	S15	WAS	100 - 26.2 - 0.997	41.0742	1.4	25.988	23.5173	24.6892	37.9449	32.9915	37.9649	37.9464	33.428	34.2364	33.6694	28.3781	26.0885	37.1744	46.6835	39.3647	17.347	17.2865	17.7365	29.0801	28.5703	27.1716	32.8184	30.5208	33.4935	31.0023	29.286	31.8789	33.6694	28.7771	31.4667	33.2469	33.3449	34.8517	24.0635	23.5896
14.67_271.1912m/z		271.191	1	14.6665	0.109967	61	5.08143e-07	1.3109e-06	488.266	S14	S15	100 - 16.5	2185.19	28.15	60.0213	147.257	69.0139	122.254	38.8424	28.5825	243.698	61.292	280.076	1806.05	2939.01	1810.5	5.49845	4.85958	3.06816	239.198	567.351	697.424	67.1629	178.897	75.9528	105.737	35.9336	25.2161	199.103	53.6975	260.79	1806.05	2980.33	2183.75	4.91753	3.47108	2.71642	331.811	774.22
13.80_201.1133m/z		201.113	1	13.7973	0.0481167	62	5.09332e-07	1.31293e-06	Infinity	K303	WAS	100	5.94986	21.72	1.13688	1.32529	0.580179	4.4908	6.94925	6.40951	3.95903	6.44014	4.0798	2.57683	1.97105	3.93255	2.46998	1.83799	3.34597	0	0	0	1.27216	1.61004	0.638512	3.88408	6.42884	5.65461	3.23454	5.64216	3.79886	2.57683	1.99877	4.74327	2.20902	1.31284	2.96237	0	0
3.71_527.1048m/z		527.105	1	3.70568	0.1306	8	5.13466e-07	1.32254e-06	Infinity	WAS	S15	100 - 33.2	40.9552	7.74	3.48071	5.67825	7.39875	5.72423	0.445238	3.09873	0	0	0.492534	0	0.265162	0.552712	0	0	0	37.2982	42.9388	42.6285	3.89487	6.89828	8.14264	4.95087	0.411896	2.73376	0	0	0.458618	0	0.26889	0.666656	0	0	0	51.7395	58.5953
13.86_529.3016m/z		529.302	1	13.8591	0.123833	9	5.37689e-07	1.37564e-06	4.88408	F11	K303	100 - 29.1 - 5.51 - 0.262	322.958	2.44	266.568	364.591	337.715	66.7201	67.356	64.2978	119.181	102.498	155.17	135.526	166.805	221.069	81.9803	54.5478	75.0967	232.714	247.849	202.419	298.286	442.928	371.67	57.706	62.312	56.7248	97.3711	89.7979	144.485	135.526	169.151	266.644	73.319	38.9622	66.4872	322.817	338.22
2.09_133.0505m/z		133.05	1	2.09413	0.2592	21	5.3947e-07	1.379e-06	3.34867	WAS	K303	100 - 24.7	86.9434	4.56	69.3946	69.8077	90.5638	21.8281	28.8768	27.1859	33.5675	37.1804	44.3071	33.4502	36.4467	35.9694	33.5511	21.3542	23.4503	79.6146	87.3559	93.8598	77.6516	84.8068	99.6693	18.879	26.7143	23.984	27.4248	32.5735	41.2561	33.4502	36.9592	43.3847	30.0064	15.2528	20.7618	110.44	119.208
14.27_383.2911m/z		383.291	1	14.2697	0.0618667	1	5.40777e-07	1.3809e-06	51.235	S13	S15	100 - 20	19.4153	8.41	1.43024	1.4679	2.88951	13.3219	14.3406	25.8515	20.6381	17.5619	20.0459	2.98127	8.93883	12.9626	0.424844	0.711994	0	0.921628	0.568645	0.43133	1.60042	1.78329	3.18003	11.522	13.2667	22.8067	16.8614	15.3858	18.6655	2.98127	9.06452	15.6349	0.379959	0.50856	0	1.27847	0.775985
10.63_215.1286m/z		215.129	1	10.631	0.0694333	83	5.44222e-07	1.38862e-06	2.18456	S15	WAS	100 - 5.42	15.674	4.16	10.8177	10.1653	12.2426	14.9091	13.5893	15.1775	14.7057	13.9589	13.5524	12.6466	11.5074	11.5973	14.1844	17.9329	14.9046	7.1124	7.73062	6.68162	12.1049	12.3495	13.4734	12.8948	12.5716	13.3899	12.0146	12.2293	12.6192	12.6466	11.6692	13.9882	12.6858	12.809	13.1959	9.8662	10.5494
3.67_179.0352m/z		179.035	1	3.67132	0.0962167	25	5.46828e-07	1.39418e-06	Infinity	WAS	K303	100 - 7.71	17.984	7.5	6.13303	4.70734	7.65735	0	0	0	0	0.368759	0.338306	0	0	0.303561	2.55279	0	0	16.4458	18.5363	18.9698	6.86277	5.71877	8.42724	0	0	0	0	0.323067	0.31501	0	0	0.366142	2.28308	0	0	22.8134	25.2951
13.91_255.2325m/z		255.233	1	13.9074	0.0343667	48	5.5154e-07	1.4033e-06	Infinity	S13	S15	100 - 4.37	7.11538	16.93	3.99443	3.30105	4.64868	1.39899	2.73579	3.20196	5.1876	8.64771	7.51082	3.60304	3.42529	2.49208	0	0	0	2.7311	3.03696	4.88925	4.46971	4.01032	5.11607	1.20998	2.53091	2.82484	4.23829	7.5762	6.99363	3.60304	3.47345	3.00584	0	0	0	3.78853	4.14431
1.14_191.0196m/z		191.02	1	1.14218	0.589233	11	5.67578e-07	1.43884e-06	9.56704	WAS	S15	100 - 6.64 - 1.47	12317.8	8.06	4449.5	6076.53	5846.6	1856.64	2909.03	1466.61	1754.81	2754.2	2739.36	2289.52	2490.83	1780.91	1541.3	942.567	1378.7	13133	11212	12608.4	4978.92	7382.14	6434.43	1605.8	2691.18	1293.88	1433.69	2412.94	2550.73	2289.52	2525.85	2148.06	1378.46	673.253	1220.64	18217.9	15300.1
10.47_379.1219m/z		379.122	1	10.4748	0.0412333	1	5.79376e-07	1.46572e-06	Infinity	K303	WAS	100 - 17.2	8.32444	24.33	0	0.427973	0	7.0429	7.27114	10.6593	1.10695	1.51066	0.409235	7.04178	2.73797	5.10768	8.39302	3.31227	5.52531	0	0	0	0	0.519928	0	6.09138	6.72663	9.40382	0.904385	1.32348	0.381056	7.04178	2.77647	6.16066	7.50628	2.36588	4.89186	0	0
4.78_887.2987m/z		887.299	1	4.78112	0.055	2	5.8403e-07	1.47635e-06	Infinity	WAS	S13	100 - 34.6	10.1591	25.53	11.1575	16.5798	2.65283	0.344096	0	0	0	0	0	7.12311	4.80087	8.12862	0	0	0	12.95	9.84686	7.68047	12.4851	20.1421	2.91956	0.297607	0	0	0	0	0	7.12311	4.86838	9.80438	0	0	0	17.9641	13.4372
13.96_277.1444m/z		277.144	1	13.9555	0.0942333	46	6.00755e-07	1.51433e-06	2.57532	S15	WAS	100 - 8.27	25.2133	3.57	11.4512	10.9444	10.098	20.7232	20.3709	21.8085	19.7959	16.9305	17.2062	19.0766	16.1591	14.0377	24.5997	29.5471	21.4933	9.34328	10.3464	9.68141	12.8138	13.2959	11.1133	17.9234	18.8454	19.2399	16.1733	14.8327	16.0214	19.0766	16.3863	16.9316	22.0007	21.1048	19.0292	12.9608	14.119
15.11_884.6374m/z		884.637	1	15.1052	0.158167	46	6.02871e-07	1.51888e-06	36.5517	S15	WAS	100 - 19.5	48.2612	11.56	12.2119	9.48597	4.91238	50.6369	43.5728	40.5154	23.2278	17.9478	19.9071	33.4893	27.8729	22.2371	41.03	52.3118	51.4418	2.74842	1.00107	0.211566	13.6649	11.5241	5.40628	43.7957	40.3098	35.7435	18.9772	15.724	18.5363	33.4893	28.2648	26.8214	36.6951	37.3651	45.5442	3.81256	1.36609
5.54_477.1405m/z		477.14	1	5.5406	0.0481167	55	6.1174e-07	1.53688e-06	Infinity	WAS	S13	100 - 12.9	10.9072	6.49	0.918267	1.80502	1.31216	4.20752	6.38246	2.6623	0	0	0	0.47905	0	0	2.81347	1.00737	3.5936	10.9776	11.5775	10.1665	1.02753	2.19286	1.44409	3.63907	5.9045	2.34874	0	0	0	0.47905	0	0	2.51622	0.719543	3.18161	15.228	15.7989
0.65_883.2491m/z		883.249	1	0.649183	0.0343833	1	6.29624e-07	1.57736e-06	1165.63	K303	WAS	67.4 - 100 - 16.4	9.70893	5.53	0.924376	0	0.624082	10.0331	10.004	9.08964	10.2186	7.04478	6.36818	1.70728	5.2021	2.91991	5.2452	13.9739	6.59615	0	0.0249879	0	1.03436	0	0.686829	8.67759	9.25486	8.01907	8.34866	6.17188	5.92967	1.70728	5.27525	3.52187	4.69104	9.98122	5.83994	0	0.0340991
8.49_414.2250n	414.225	459.223	1	8.49452	0.1563	5	6.32957e-07	1.5853e-06	357.225	WAS	S14	100 - 20.7 - 4.87	218.252	12.19	23.1187	20.2415	18.1416	0	0.484148	1.66994	15.6212	30.5463	42.7793	1.19016	0	0.642734	2.54168	4.56938	0	287.786	214.176	152.793	25.8694	24.5907	19.9656	0	0.447891	1.47325	12.7626	26.7614	39.8336	1.19016	0	0.775238	2.27315	3.2638	0	399.211	292.27
12.77_343.2122m/z		343.212	1	12.769	0.06885	1	6.40494e-07	1.60336e-06	2.74525	S15	WAS	100 - 15	20.9195	5.94	11.902	10.6442	10.8298	22.2599	20.1191	20.1156	21.2245	19.3017	16.6011	16.1872	15.9343	13.0929	17.5925	25.4669	19.699	8.29089	7.33001	7.2398	13.3182	12.9312	11.9187	19.2525	18.6124	17.7464	17.3405	16.9101	15.458	16.1872	16.1583	15.7921	15.7338	18.1904	17.4406	11.501	10.0027
4.62_193.0503m/z		193.05	1	4.6229	0.0824667	42	6.77307e-07	1.68198e-06	Infinity	WAS	S15	100 - 5.56	16.7654	14.05	1.88724	2.33841	4.2793	0.610963	0.200517	0.914174	1.81344	3.27206	1.68949	1.54857	0	0.644023	0	0	0	19.3704	16.1394	14.7864	2.11179	2.84085	4.70955	0.528419	0.185501	0.806503	1.48159	2.86663	1.57315	1.54857	0	0.776793	0	0	0	26.8703	22.0241
4.88_207.0660m/z		207.066	1	4.88422	0.109983	48	6.88675e-07	1.70567e-06	39.7645	S13	WAS	100 - 11.2	550.058	9.4	69.4556	60.6787	58.2304	187.622	420.642	573.482	540.016	613.877	496.282	410.942	534.99	467.227	11.5724	69.3731	25.6435	16.6356	14.4852	10.3779	77.7198	73.7162	64.085	162.273	389.142	505.937	441.195	537.813	462.108	410.942	542.513	563.548	10.3498	49.5516	22.7036	23.0766	19.7668
5.88_389.1816m/z		389.182	1	5.88465	0.0825167	1	6.9356e-07	1.71474e-06	53.8598	WAS	S15	100 - 15.9 - 3.48	31.8335	14.08	11.7176	16.6931	15.888	0.236531	1.57702	1.25347	0.997723	1.15664	1.92973	4.05482	0.813677	1.14348	1.13052	0.300162	0.342453	36.1853	27.233	32.0822	13.1119	20.2798	17.4854	0.204575	1.45892	1.10583	0.815143	1.01332	1.79685	4.05482	0.825119	1.37921	1.01108	0.214398	0.303192	50.1956	37.1628
0.75_191.0559m/z		191.056	1	0.745517	0.13745	17	6.94715e-07	1.71716e-06	10.2323	WAS	S15	100 - 7.49 - 1.22	1043.89	11.47	403.407	420.082	498.03	124.611	171.375	282.728	344.31	212.384	297.218	712.226	514.632	665.295	75.0219	109.864	121.173	943.448	1183.12	1005.12	451.406	510.341	548.103	107.776	158.542	249.428	281.303	186.068	276.751	712.226	521.869	802.45	67.0958	78.4732	107.281	1308.73	1614.51
6.45_389.1237m/z		389.124	1	6.45333	0.0481167	35	6.99074e-07	1.72576e-06	Infinity	S13	WAS	100 - 8.98	9.42145	12.9	3.48436	4.11108	2.41962	4.2338	5.06068	5.4836	8.607	5.28012	14.3772	5.9856	8.5116	6.94874	0.881747	1.9366	2.43984	0	0	0	3.89895	4.99439	2.6629	3.66179	4.6817	4.83774	7.03195	4.62588	13.3872	5.9856	8.63129	8.38126	0.788589	1.38327	2.16013	0	0
18.87_748.5252n	748.525	793.514	1	18.8667	0.158817	24	7.203e-07	1.76968e-06	73.2411	S15	WAS	100 - 43.6 - 15.2 - 3.63	711.559	6.32	22.543	12.8214	7.56079	747.026	465.319	420.398	477.21	328.994	93.8619	359.236	407.554	381.172	516.178	784.186	834.313	3.18074	8.07452	17.8906	25.2252	15.5763	8.32097	646.1	430.472	370.884	389.882	288.229	87.3986	359.236	413.285	459.752	461.643	560.125	738.663	4.41226	11.0187
0.55_761.3338m/z		761.334	1	0.55295	0.06675	1	7.34736e-07	1.79974e-06	Infinity	F11	K303	100	7.2296	10.25	6.39686	7.81759	7.47434	0	0	0	0	0	0	1.43616	0	0	0	0	0.668153	3.21355	3.10473	2.3558	7.15799	9.49729	8.22583	0	0	0	0	0	0	1.43616	0	0	0	0	0.591553	4.45778	4.23679
5.80_444.1989n	444.199	489.198	1	5.80192	0.0622333	3	7.51541e-07	1.83448e-06	104.862	K303	S13	100 - 16.4	29.2225	28.08	3.96636	3.20104	8.42304	24.6972	20.1223	42.8478	0	0.215151	0.620878	7.63388	4.89859	8.78151	0.756466	0.334111	0.193976	2.27645	0.253028	0.982915	4.4383	3.88882	9.26991	21.3605	18.6154	37.8012	0	0.188492	0.578125	7.63388	4.96747	10.5919	0.676544	0.238647	0.171738	3.15785	0.345288
14.34_391.2254m/z		391.225	1	14.3385	0.0757167	2	7.55878e-07	1.84369e-06	6.81507	S13	S15	100 - 12.1	20.6094	14.37	9.41909	8.71882	14.5124	4.74739	3.40783	4.95036	14.9382	22.9068	23.9831	6.67306	7.27017	5.21448	3.08945	2.56046	3.42234	12.827	14.8784	18.5437	10.5398	10.5922	15.9715	4.106	3.15262	4.36731	12.2046	20.0684	22.3316	6.67306	7.3724	6.28948	2.76305	1.82888	3.02998	17.7935	20.3035
19.06_336.8585m/z		336.859	1	19.065	0.862933	1	7.60274e-07	1.85257e-06	2.2023	S15	WAS	100 - 14 - 16.7	1135.07	1.15	716.277	646.21	690.032	1033.93	952.933	998.968	1047.83	928.924	886.033	869.571	813.63	707.85	1055.33	1314.87	1035.02	522.225	512.155	511.827	801.504	785.055	759.41	894.245	881.571	881.31	856.078	813.824	825.022	869.571	825.071	853.778	943.833	939.182	916.357	724.422	698.899
15.36_227.2014m/z		227.201	1	15.3595	0.0618667	45	7.73794e-07	1.8813e-06	Infinity	S14	S15	100 - 13.3	75.8763	20.47	4.92539	18.0144	9.18235	1.72288	0	0.909426	7.6016	2.48109	7.66845	82.9207	86.6382	58.0702	0	0	0	2.65906	4.83497	7.28078	5.51144	21.885	10.1056	1.49011	0	0.802315	6.21054	2.17366	7.1404	82.9207	87.8565	70.0417	0	0	0	3.68861	6.59791
18.87_673.4809m/z		673.481	1	18.8667	0.0619167	25	7.80574e-07	1.89308e-06	2.99133	K303	WAS	100 - 22.6	16.8212	1.1	9.20639	6.87226	5.6694	18.4847	15.5842	16.3946	15.5189	13.4295	12.611	12.9007	13.9697	12.2955	13.2775	16.8004	14.1219	5.68126	5.63079	5.55786	10.3018	8.34885	6.23942	15.9873	14.4171	14.4637	12.679	11.7654	11.7427	12.9007	14.1661	14.8303	11.8748	12.0001	12.5029	7.88094	7.6839
15.42_285.2432m/z		285.243	1	15.4214	0.0481	20	7.85313e-07	1.90222e-06	8.90015	K303	WAS	100 - 10.2	12.1276	10.34	2.6307	2.15596	2.54236	10.4155	12.6629	13.3043	9.93439	11.0653	7.66759	3.62084	6.57424	4.85199	4.97382	10.1503	5.33649	1.58224	1.18272	1.32291	2.94372	2.61919	2.79797	9.0083	11.7146	11.7374	8.11643	9.69426	7.1396	3.62084	6.66669	5.85226	4.44833	7.25012	4.72469	2.19486	1.61397
6.90_387.1661m/z		387.166	1	6.89823	0.055	5	8.34166e-07	2.00372e-06	67.9023	WAS	S14	100 - 9.36	9.46238	15.92	3.98294	5.47491	4.63386	0.333687	0.597901	0.641554	0.923072	0.127729	1.0513	0.214736	0	0.203323	0	1.24723	0	9.52433	7.12247	11.7403	4.45685	6.65126	5.09976	0.288605	0.553126	0.565992	0.754153	0.111902	0.978904	0.214736	0	0.245239	0	0.890869	0	13.212	9.71948
7.57_589.1929m/z		589.193	1	7.56835	0.0756167	5	8.41289e-07	2.01638e-06	Infinity	F11	K303	100 - 29.7 - 2.73	43.6145	15.89	36.5611	50.4114	43.8709	0	0	0	0	0	0	3.40695	0	3.22288	0	0	0	1.23573	0	0.196638	40.9113	61.2429	48.2818	0	0	0	0	0	0	3.40695	0	3.8873	0	0	0	1.71418	0
5.10_444.1996n	444.2	443.192	1	5.09575	0.08935	3	8.46744e-07	2.02748e-06	11.7202	F11	S15	100 - 19.4 - 3.46	72.2684	5.67	70.9435	68.9967	76.8649	20.5086	18.5434	14.2815	14.8925	19.1033	24.7578	14.3111	8.81456	7.2177	8.46604	4.42135	5.61107	51.625	29.3501	46.4929	79.3847	83.8214	84.5931	17.7378	17.1548	12.5995	12.1672	16.7363	23.053	14.3111	8.93852	8.70567	7.5716	3.15806	4.96779	71.6134	40.0519
14.34_534.3200m/z		534.32	1	14.3385	0.06885	1	8.46749e-07	2.02748e-06	98.9105	S15	WAS	100 - 99.3	16.0427	11.35	0.0111505	0.427119	1.38431	12.7175	5.55525	5.63846	2.65025	1.08238	1.50434	2.4978	2.11858	2.02284	18.1303	17.104	12.8936	0	0.486581	0	0.0124772	0.51889	1.52349	10.9993	5.13923	4.97437	2.16526	0.948263	1.40075	2.4978	2.14838	2.43986	16.2148	12.217	11.4154	0	0.663999
18.87_810.5285m/z		810.529	1	18.8737	0.0900667	115	8.55159e-07	2.04312e-06	82.8538	S15	WAS	100 - 30.7 - 18.3	52.6237	23.79	3.04013	2.97295	0.496997	49.5714	29.3997	22.0266	9.80091	6.16369	3.96692	16.1004	10.2817	7.83176	41.3167	66.0756	50.4788	0.745481	0.256709	0.903228	3.40186	3.61172	0.546967	42.8741	27.198	19.4323	8.00739	5.39996	3.69376	16.1004	10.4262	9.44632	36.9516	47.1962	44.6917	1.03412	0.350311
14.85_505.2573m/z		505.257	1	14.8459	0.335533	6	8.70875e-07	2.07359e-06	13.7275	S13	WAS	100 - 23.3 - 1.26	165.41	8.04	41.4867	37.1709	43.5961	137.061	166.868	131.095	179.948	185.246	131.038	65.9887	233.456	113.144	101.192	90.5086	111.024	15.0042	9.90771	11.2369	46.423	45.1575	47.9793	118.543	154.372	115.655	147.018	162.292	122.015	65.9887	236.739	136.47	90.5006	64.6482	98.296	20.8135	13.5203
0.76_159.0298m/z		159.03	1	0.759267	0.0549833	8	8.71414e-07	2.07437e-06	3.27198	S15	WAS	100	10.4098	4.93	4.27755	3.82159	4.274	10.7064	8.21991	10.944	8.07615	9.00446	7.17451	5.70693	3.74551	4.01021	10.1536	12.3911	8.68473	3.30843	3.00629	3.22978	4.78651	4.64271	4.70372	9.25995	7.60435	9.655	6.59825	7.88874	6.68047	5.70693	3.79818	4.83694	9.08087	8.85065	7.68907	4.5894	4.10245
8.69_275.0923m/z		275.092	1	8.69218	0.0962333	34	8.89515e-07	2.11192e-06	Infinity	F11	K303	100 - 14	48.5105	26.7	41.6375	63.4485	40.4454	0	0	0	0	0	0.213279	6.63041	2.35892	17.5905	0.476984	0	1.61671	9.10409	3.78344	4.76824	46.5918	77.0812	44.5119	0	0	0	0	0	0.198593	6.63041	2.39209	21.2169	0.42659	0	1.43137	12.629	5.16296
11.74_193.0869m/z		193.087	1	11.7418	0.0826	55	8.9293e-07	2.1189e-06	1.96143	S15	WAS	100 - 9.7	29.6366	2.64	20.019	18.9924	19.5959	28.8055	26.9676	28.6552	28.8062	28.5862	25.321	25.1951	22.7617	20.6646	26.8914	33.9996	28.0189	15.7691	14.5636	14.9964	22.401	23.0732	21.5661	24.9138	24.9481	25.2803	23.5347	25.0442	23.5774	25.1951	23.0818	24.9248	24.0503	24.2851	24.8067	21.8747	19.8738
18.85_328.9037m/z		328.904	1	18.8461	0.0412333	1	9.10527e-07	2.15435e-06	2.55333	K303	WAS	100 - 11.5	113.078	3.39	58.6804	62.8015	65.3006	121.33	101.42	116.484	108.445	85.0893	84.5657	88.8524	84.9085	70.495	92.0778	115.508	97.8452	45.0153	45.2845	42.5596	65.6625	76.2952	71.8661	104.938	93.8251	102.765	88.6003	74.5461	78.7425	88.8524	86.1025	85.028	82.3497	82.5045	86.6278	62.4444	61.7963
14.34_884.6376m/z		884.638	1	14.3385	0.444917	46	9.2393e-07	2.18185e-06	9.59493	S15	WAS	100 - 24.8	320.129	7.82	104.417	85.4036	83.2257	317.536	274.78	282.473	176.29	146.864	129.643	220.19	196.951	144.971	306.982	364.313	289.094	51.0227	31.4778	17.5928	116.842	103.754	91.5934	274.636	254.202	249.204	144.03	128.667	120.716	220.19	199.721	174.858	274.549	260.22	255.95	70.7779	42.9553
12.55_277.1807m/z		277.181	1	12.549	0.12175	9	9.49088e-07	2.23216e-06	2.1308	S15	WAS	100 - 17.1	58.4792	1.89	38.4365	32.9378	36.4895	55.8906	50.3774	55.4882	56.5505	49.6239	45.0734	44.2303	42.3143	38.0216	55.149	66.2368	54.0519	27.9932	27.378	26.9631	43.0098	40.0149	40.1583	48.3395	46.6048	48.9528	46.202	43.4751	41.9697	44.2303	42.9093	45.86	49.3224	47.3113	47.8551	38.8316	37.3606
12.91_313.2375m/z		313.238	1	12.9065	0.0687333	46	1.01659e-06	2.37439e-06	8.48875	K303	WAS	100 - 14.3	33.2889	14.04	12.9692	11.565	15.2542	22.0758	33.6756	44.1152	25.5506	32.6533	20.9736	19.6098	14.8483	16.4272	14.8202	13.6651	18.0993	5.04878	3.35348	3.36232	14.5123	14.0499	16.7879	19.0933	31.1537	38.9194	20.875	28.6073	19.5293	19.6098	15.0571	19.8137	13.2545	9.76063	16.0243	7.00358	4.57623
13.79_439.2697m/z		439.27	1	13.7904	0.1031	4	1.05822e-06	2.4564e-06	19.5152	S14	S15	100 - 19.9 - 0.73	38.4666	11.29	27.9226	26.2244	49.6395	4.21691	5.82928	8.2665	10.4039	6.66305	18.8308	37.287	43.2767	34.8361	1.14447	2.03575	2.73309	5.22106	6.30682	4.74156	31.245	31.859	54.6304	3.64719	5.39275	7.29288	8.50003	5.83745	17.5341	37.287	43.8852	42.0178	1.02356	1.45409	2.41975	7.24256	8.60642
12.87_293.1758m/z		293.176	1	12.8721	0.238567	23	1.0749e-06	2.49118e-06	2.15492	S15	WAS	100 - 16.3 - 1.86	873.16	1.39	556.315	497.059	540.035	832.758	757.823	795.788	814.98	724.197	703.329	678.879	649.227	561.481	783.713	1024.04	811.728	410.437	405.914	399.228	622.509	603.859	594.332	720.249	701.072	702.061	665.841	634.464	654.899	678.879	658.357	677.234	700.913	731.447	718.667	569.351	553.92
13.33_713.3523m/z		713.352	1	13.331	0.0756833	1	1.07498e-06	2.49118e-06	8.09083	S15	WAS	100 - 30.3 - 43 - 2.2	50.9358	8.33	6.20967	8.63999	9.19737	34.9076	30.12	30.5304	36.541	41.6722	31.3751	28.2586	53.6118	49.7719	50.6119	59.5357	42.6598	3.78557	9.87707	5.22385	6.94853	10.4964	10.1221	30.1915	27.8644	26.9346	29.8541	36.5087	29.2146	28.2586	54.3657	60.0327	45.2647	42.5249	37.7691	5.25128	13.4785
3.71_144.1029m/z		144.103	1	3.70568	0.0549833	7	1.08677e-06	2.51432e-06	Infinity	K303	F11	100 - 5.44	28.4265	13.32	0	0	0	30.3895	30.8281	24.0618	10.0062	27.286	8.37725	0.859585	4.75324	3.66119	0.332133	2.35512	0.499633	0	0	0	0	0	0	26.2837	28.5195	21.2278	8.17514	23.9051	7.80039	0.859585	4.82009	4.41596	0.297043	1.68221	0.442352	0	0
8.25_287.1288m/z		287.129	1	8.25383	0.04135	7	1.09127e-06	2.52058e-06	Infinity	S15	F11	100 - 11.1	9.14293	27.24	0	0	0	0	0	0	0	0	0	2.34031	0	0.840785	9.13818	11.6358	6.65483	0	0	0	0	0	0	0	0	0	0	0	0	2.34031	0	1.01412	8.17272	8.31116	5.89189	0	0
5.83_134.0365n	134.036	179.035	1	5.82967	0.397083	5	1.10303e-06	2.54174e-06	21053.5	WAS	K303	100 - 9.09 - 0.776	509.252	17.29	8.98127	8.28686	12.0658	0.0725606	4.75269e-06	0	5.62535	4.73778	12.8972	3.21994	1.4929	2.48744	14.675	0.307365	2.26711	407.637	556.548	563.572	10.0499	10.0674	13.2789	0.0627574	4.39678e-06	0	4.59593	4.15074	12.0091	3.21994	1.5139	3.00024	13.1246	0.219543	2.00719	565.467	759.477
13.91_277.1807m/z		277.181	1	13.9142	0.0757167	9	1.11096e-06	2.5582e-06	2.34659	S15	WAS	100 - 15.8	39.3696	3.51	23.7819	20.6187	19.7463	33.5748	32.6236	35.6504	33.4574	32.5871	29.2719	27.1634	24.9743	21.3757	36.5019	46.201	35.4059	16.1023	17.0512	17.1786	26.6116	25.0489	21.7317	29.0387	30.1805	31.4515	27.3348	28.5493	27.2563	27.1634	25.3255	25.7825	32.6454	33.0003	31.3468	22.3369	23.2685
12.59_309.2068m/z		309.207	1	12.5902	0.266083	29	1.12733e-06	2.58801e-06	9.69801	K303	WAS	100 - 18.4	1041.81	4.45	297.339	279.443	272.982	581.825	1421.84	1121.78	673.038	867.264	726.699	748.399	511.065	595.372	812.148	851.036	770.845	149.955	76.2549	96.0667	332.718	339.484	300.428	503.218	1315.36	989.659	549.875	759.804	676.659	748.399	518.252	718.112	726.343	607.875	682.471	208.015	104.059
5.71_173.0818m/z		173.082	1	5.70557	0.11685	54	1.13872e-06	2.61169e-06	2.29567	S15	WAS	100 - 0.894	15.0523	4.47	11.2743	9.14496	10.3446	14.5765	12.5647	13.6778	16.1748	14.5921	13.3111	12.8004	12.311	11.3295	13.8217	17.5788	13.7564	6.22332	6.67317	6.77399	12.6158	11.1099	11.3846	12.6072	11.6238	12.0668	13.2149	12.784	12.3945	12.8004	12.4841	13.6651	12.3615	12.5561	12.1793	8.63288	9.10636
1.88_130.0872m/z		130.087	1	1.87617	0.357533	18	1.16829e-06	2.67263e-06	13.5691	K303	WAS	100 - 5.56	250.739	2.24	24.1889	21.4072	23.2666	333.167	212.36	206.691	196.124	204.308	203.456	34.8513	111.078	44.4809	91.4852	51.3464	51.2723	22.2016	13.9725	19.2619	27.067	26.0068	25.6059	288.155	196.457	182.347	160.234	178.993	189.446	34.8513	112.64	53.6509	81.8197	36.6755	45.3942	30.7977	19.0672
15.03_477.0681m/z		477.068	1	15.0295	0.0736167	42	1.19903e-06	2.73142e-06	Infinity	WAS	K303	100 - 18.5	7.51535	13.69	3.73696	2.61056	5.16092	0	0	0	0.448695	0.100106	0.786639	0.19162	0.371696	2.007	0	0	0	6.36576	7.8292	8.3511	4.18161	3.17147	5.67981	0	0	0	0.366585	0.0877025	0.732471	0.19162	0.376923	2.42075	0	0	0	8.83047	10.6839
18.87_786.6030m/z		786.603	1	18.8667	0.05505	63	1.28546e-06	2.91077e-06	144.012	S15	WAS	100 - 24	18.4221	21.16	0.269426	0.959993	0.015751	19.7245	13.9974	8.50643	1.86507	0.667241	0	7.1695	2.45246	2.81806	15.4625	22.839	16.9648	0.383762	0	0	0.301483	1.16626	0.0173347	17.0597	12.9492	7.50455	1.52377	0.584565	0	7.1695	2.48695	3.39903	13.8288	16.3133	15.0199	0.532349	0
6.68_421.1501m/z		421.15	1	6.67818	0.06185	10	1.30937e-06	2.95878e-06	Infinity	WAS	K303	100 - 13.3	12.4713	29.23	0	0.443861	0	0	0	0	1.24862	2.2006	8.18694	4.31366	7.79035	8.23403	0	0	0	8.41385	15.4718	13.5281	0	0.53923	0	0	0	0	1.02013	1.92793	7.62319	4.31366	7.8999	9.93153	0	0	0	11.6715	21.1132
18.87_800.5446m/z		800.545	1	18.8667	0.1382	74	1.31906e-06	2.97861e-06	20.3426	K303	WAS	100 - 48.1 - 50.4 - 17.5	457.247	5.37	66.0561	63.2178	59.3352	412.041	476.149	483.552	162.367	115.647	89.3758	349.183	232.464	144.277	314.381	272.817	128.8	30.6461	21.5454	15.2404	73.9158	76.8009	65.3009	356.373	440.492	426.599	132.654	101.318	83.2214	349.183	235.733	174.02	281.166	194.867	114.033	42.5118	29.4013
15.03_171.1024m/z		171.102	1	15.0295	0.0804833	69	1.34079e-06	3.01794e-06	3.33941	WAS	K303	100 - 5.24	17.3504	2.31	13.4681	13.074	15.1846	4.23353	5.63075	5.72268	11.6865	9.04278	11.372	10.1293	10.8813	10.4639	4.36759	6.19736	7.34151	17.0511	17.1942	17.806	15.0706	15.8831	16.7113	3.66157	5.20908	5.04867	9.54795	7.92231	10.589	10.1293	11.0343	12.6211	3.90615	4.42663	6.49985	23.653	23.4636
0.63_521.3278m/z		521.328	1	0.62855	0.0343667	2	1.34471e-06	3.02605e-06	Infinity	S13	F11	100 - 20.6	9.09244	49.07	0	0	0	12.2957	2.99073	3.35525	12.3209	10.9546	4.00183	0	0	0	0	0	0	0	0	0	0	0	0	10.6345	2.76676	2.96007	10.0662	9.59726	3.72627	0	0	0	0	0	0	0	0
11.95_209.1544m/z		209.154	1	11.948	0.176733	29	1.38383e-06	3.09985e-06	1.93686	S15	WAS	100 - 12.9 - 0.156	182.185	1.18	122.067	108.427	120.087	177.395	156.892	171.646	176.619	159.67	150.914	143.368	138.29	122.584	167.715	207.157	171.684	94.5816	94.8163	92.7885	136.591	131.724	132.161	153.428	145.143	151.429	144.298	139.886	140.522	143.368	140.235	147.855	149.996	147.967	152.001	131.202	129.389
14.39_257.1760m/z		257.176	1	14.3935	0.0481167	42	1.39438e-06	3.1193e-06	Infinity	S14	K303	100 - 10.6	8.43343	48.35	0	0.368752	0	0	0	0	0	0	0	8.28892	4.43016	12.5812	0	0	0	2.2112	9.98315	9.16688	0	0.447983	0	0	0	0	0	0	0	8.28892	4.49246	15.1749	0	0	0	3.06734	13.6232
13.38_275.2014m/z		275.201	1	13.3792	0.09005	66	1.40239e-06	3.13437e-06	5.2496	K303	WAS	100 - 18.7	359.729	6.41	143.508	131.205	125.201	239.502	441.69	397.994	224.209	317.022	239.51	281.332	239.747	291.901	290.006	262.504	258.029	85.4428	55.1277	65.0044	160.583	159.396	137.789	207.144	408.613	351.118	183.18	277.741	223.017	281.332	243.118	352.078	259.366	187.5	228.448	118.525	75.2284
14.34_700.5036n	700.504	699.496	1	14.3385	0.1582	29	1.4071e-06	3.14335e-06	2.52413	S13	WAS	100 - 28.3	92.6872	4.29	54.7691	48.4285	43.0818	69.6819	65.2298	71.9637	100.788	98.1562	79.1172	80.486	75.3244	62.3589	60.348	65.7261	63.6505	34.2696	36.8081	39.0838	61.2858	58.834	47.4134	60.2676	60.345	63.4878	82.3445	85.9939	73.6692	80.486	76.3836	75.2146	53.9722	46.9466	56.3533	47.5381	50.2292
7.02_431.2285m/z		431.229	1	7.01998	0.0529833	3	1.40845e-06	3.14493e-06	32.4812	K303	WAS	100 - 9.85	8.84915	12.35	0.543741	0.360379	0.507815	7.02154	8.29105	11.2349	3.33977	1.93449	0.981118	4.56116	3.59624	4.39954	2.80719	5.39388	2.61923	0.54869	0.0549073	0.213722	0.608438	0.43781	0.558872	6.0729	7.67016	9.91164	2.7286	1.69479	0.913559	4.56116	3.64681	5.30654	2.51061	3.85272	2.31895	0.761133	0.0749277
7.66_665.2090m/z		665.209	1	7.66457	0.055	5	1.4197e-06	3.16645e-06	Infinity	F11	S15	100 - 21.3	9.11119	13.85	8.55732	8.22061	10.5556	0	1.39351	1.0226	0	0	0.247971	1.48737	0	0.220477	0	0	0	6.04686	8.48236	4.49738	9.57551	9.98691	11.6169	0	1.28915	0.902161	0	0	0.230896	1.48737	0	0.26593	0	0	0	8.3881	11.5752
0.63_771.2130m/z		771.213	1	0.62855	0.0551	5	1.43473e-06	3.19488e-06	56.0327	K303	S15	100 - 24	7.30008	4.5	1.44602	1.34706	1.3323	11.5403	5.16855	5.19136	5.41249	6.55347	3.8229	0.785156	0.747484	0.177187	0	0	0.390848	0.475347	1.46916	1.00504	1.61807	1.63649	1.46625	9.98119	4.78149	4.57993	4.42203	5.74145	3.55966	0.785156	0.757996	0.213715	0	0	0.346039	0.659393	2.00485
3.69_173.0454m/z		173.045	1	3.69193	0.0412333	19	1.43635e-06	3.19776e-06	7.21908	K303	F11	100 - 1.12	10.0187	6.65	1.25214	1.46922	1.44207	6.86876	10.8984	12.289	2.93331	4.38712	4.47094	4.69403	2.59428	5.14336	10.1249	9.17176	8.94596	2.63764	2.23964	2.58755	1.40113	1.7849	1.58706	5.94077	10.0822	10.8416	2.39652	3.84352	4.16308	4.69403	2.63076	6.20369	9.05522	6.55117	7.92035	3.65889	3.05626
4.31_739.1715m/z		739.172	1	4.30872	0.0687333	7	1.45016e-06	3.22558e-06	Infinity	WAS	K303	100 - 43.7	25.4044	2.2	1.17944	1.38846	3.29666	0	0	0	0.333123	0.295142	1.78034	1.13099	0.587408	3.79644	0	0	0	25.8543	24.78	25.579	1.31978	1.68678	3.62812	0	0	0	0.272162	0.258571	1.65775	1.13099	0.595668	4.5791	0	0	0	35.8646	33.8154
7.32_515.1193m/z		515.119	1	7.31598	0.424633	22	1.4728e-06	3.27148e-06	59.2439	S15	WAS	100 - 25.6 - 3.69 - 0.231	1074.67	2.26	25.6886	17.8817	17.7087	214.211	137.636	109.854	41.734	30.6045	24.409	66.5105	51.658	32.0345	2088.46	797.282	338.271	18.2436	17.6886	18.4871	28.7451	21.7238	19.4892	185.27	127.329	96.9151	34.0968	26.8123	22.7282	66.5105	52.3844	38.6386	1867.81	569.48	299.49	25.3072	24.1382
8.99_375.1654m/z		375.165	1	8.99473	0.0461333	12	1.50811e-06	3.34083e-06	Infinity	F11	K303	100	5.60899	9.75	5.10053	5.53917	6.18729	0	0	0	0	0	0	0	0	0	0	0	0	1.99864	0	0.722713	5.70741	6.72933	6.80937	0	0	0	0	0	0	0	0	0	0	0	0	2.77248	0
12.22_331.2488m/z		331.249	1	12.221	0.0824833	12	1.51466e-06	3.35307e-06	2.17486	S15	WAS	100 - 17.4	34.9578	1.33	22.8457	20.0378	21.6726	34.7513	29.6898	33.2141	32.1568	30.3055	26.5884	27.4665	26.8243	23.1768	31.885	40.5188	32.4696	16.2915	16.0643	15.865	25.564	24.3431	23.8516	30.0563	27.4665	29.3021	26.2722	26.5504	24.7575	27.4665	27.2015	27.9548	28.5163	28.9416	28.7472	22.5993	21.9218
8.19_275.1863m/z		275.186	1	8.1851	0.1031	7	1.51759e-06	3.35878e-06	Infinity	S13	S14	100 - 14.2 - 0.847	148.252	48	5.47609	0	0.772352	17.4499	24.5294	49.239	100.161	230.002	114.591	0	0	0	8.94038	2.50861	1.1647	0	0	0	6.12766	0	0.850006	15.0923	22.6925	43.4397	81.8319	201.503	106.701	0	0	0	7.99582	1.79184	1.03117	0	0
4.65_551.1766m/z		551.177	1	4.65038	0.0687333	10	1.54265e-06	3.40578e-06	7.48796	S13	K303	100 - 19.6	26.6707	16.89	13.9959	17.2244	10.1438	2.79892	4.10231	3.7842	24.0795	19.0038	36.9288	17.369	10.6105	12.7179	4.75728	3.43216	3.33008	7.74121	6.12847	5.64194	15.6612	20.9253	11.1637	2.42078	3.79511	3.3385	19.673	16.6491	34.3859	17.369	10.7597	15.3397	4.25467	2.45151	2.9483	10.7385	8.36304
12.07_357.2646m/z		357.265	1	12.0697	0.0549833	10	1.54867e-06	3.41831e-06	Infinity	K303	WAS	100 - 18.1	12.7228	29.99	0.532866	0.37296	0.291535	8.31821	14.8612	14.9889	1.38654	4.71962	2.37128	0.749054	0.428138	1.31579	1.4678	2.22559	0.75867	0	0	0	0.596269	0.453094	0.320847	7.19439	13.7483	13.2235	1.13281	4.13482	2.20799	0.749054	0.434158	1.58705	1.31273	1.58969	0.671692	0	0
4.60_445.0779m/z		445.078	1	4.60228	0.0481	40	1.62506e-06	3.56444e-06	Infinity	WAS	F11	100 - 27.7	6.13947	31.81	0	0	0	0	0	0	0	0	1.48998	0	0	0	0	0	0	4.63498	8.34658	5.43684	0	0	0	0	0	0	0	0	1.38738	0	0	0	0	0	0	6.42957	11.3899
3.97_179.0348m/z		179.035	1	3.967	0.36935	25	1.65826e-06	3.62912e-06	24.3968	WAS	K303	100 - 9.68 - 0.868	1873.04	8.25	392.231	290.476	344.404	65.0709	100.744	64.506	113.685	275.871	134.644	112.862	70.5943	141.961	186.398	55.5727	79.3705	1713.04	2021.65	1884.41	438.901	352.888	379.032	56.2795	93.1998	56.9085	92.8811	241.689	125.373	112.862	71.587	171.227	166.705	39.6943	70.2711	2376.31	2758.79
11.06_239.1286m/z		239.129	1	11.0631	0.0549833	21	1.66876e-06	3.64886e-06	76.4744	S15	WAS	100 - 9.22	18.8564	8.01	3.59973	3.54584	3.10111	5.27965	17.5511	10.6598	6.83632	9.24768	6.46621	10.8627	3.99154	5.76973	17.3932	21.1989	17.9769	0.675174	0.0372799	0.0272588	4.02804	4.30771	3.4129	4.56635	16.2367	9.4043	5.5853	8.10183	6.02095	10.8627	4.04767	6.95919	15.5556	15.1419	15.916	0.93659	0.050873
4.32_173.0452m/z		173.045	1	4.31558	0.0756167	19	1.67734e-06	3.66434e-06	Infinity	WAS	F11	100 - 1.45	13.0228	7.96	0	0	0	0	0	0	0	0	0	0	0	0	2.94781	0.226006	0	11.8565	13.3753	13.8367	0	0	0	0	0	0	0	0	0	0	0	0	2.63637	0.16143	0	16.4472	18.2522
17.35_383.3165m/z		383.316	1	17.3527	0.0824833	30	1.67948e-06	3.66819e-06	Infinity	S14	S15	100 - 19.6	39.833	11.43	1.42275	10.3132	4.19369	22.8873	21.6246	18.262	1.85424	0	0	31.3759	56.1208	32.0023	0	0	0	9.51391	17.199	24.0338	1.59204	12.5292	4.61533	19.7951	20.0052	16.1111	1.51492	0	0	31.3759	56.9099	38.5997	0	0	0	13.1975	23.4702
5.56_523.2176m/z		523.218	1	5.56122	0.0412333	7	1.70771e-06	3.72653e-06	328.216	S13	S14	100 - 10.8	7.83417	19.3	4.68855	2.30146	3.4886	3.78894	3.43682	2.20324	7.23461	6.71393	9.55396	0	0.0716068	0	2.24459	3.43972	1.31587	3.88914	6.12592	3.66867	5.24642	2.79596	3.83936	3.27704	3.17944	1.94374	5.91071	5.88202	8.89608	0	0.0726138	0	2.00745	2.45691	1.16501	5.39495	8.35956
14.47_311.2014m/z		311.201	1	14.4691	0.0873833	10	1.7556e-06	3.82422e-06	1.84446	S15	WAS	100 - 21	62.4201	3.02	45.4225	42.1499	44.8248	63.5724	56.887	60.0007	66.8397	59.9576	54.7423	50.1707	53.3357	44.3004	58.602	69.1196	59.5388	33.9548	32.769	34.802	50.8271	51.2063	49.3316	54.9836	52.6269	52.9339	54.6083	52.5284	50.9727	50.1707	54.0857	53.4333	52.4106	49.3705	52.713	47.1015	44.7173
11.10_165.0920m/z		165.092	1	11.1044	0.0824833	48	1.7909e-06	3.89676e-06	1.96727	S15	WAS	100 - 6.69	22.7508	2.53	16.3718	13.6689	14.9692	21.7102	19.2996	21.5634	22.9384	20.2978	19.2115	18.6862	17.4515	15.904	21.4986	25.3589	21.3949	11.7786	11.2309	11.6845	18.3198	16.6058	16.4743	18.777	17.8544	19.0237	18.7408	17.7827	17.8886	18.6862	17.6969	19.1827	19.2272	18.1133	18.9421	16.339	15.3259
18.86_739.4410m/z		739.441	1	18.8599	0.0344167	4	1.79128e-06	3.89676e-06	638.072	F11	S15	100 - 10.9	13.6237	11.7	8.05407	15.4738	17.3431	1.76448	6.58697	8.04034	11.4563	12.8378	10.1525	10.4389	14.7503	11.9013	0.064031	2.29277e-05	0	8.28745	5.49775	5.8196	9.01239	18.7985	19.0868	1.52609	6.09369	7.09335	9.35984	11.2471	9.4534	10.4389	14.9578	14.3548	0.057266	1.63767e-05	0	11.4962	7.50235
4.32_669.0950m/z		669.095	1	4.32245	0.0549833	1	1.79195e-06	3.8968e-06	293.121	S14	F11	100 - 21.6	11.9157	15.82	9.34537e-07	0.00928502	0.112667	1.40274	3.24237	1.89054	7.99227	6.27941	3.15098	9.75385	12.774	13.2191	0	0	1.66218	0.00776118	0.301048	0.119504	1.04573e-06	0.01128	0.123995	1.21323	2.99956	1.66787	6.52972	5.50135	2.93401	9.75385	12.9537	15.9443	0	0	1.47162	0.0107662	0.410816
7.44_213.0919m/z		213.092	1	7.43972	0.162983	10	1.85194e-06	4.01444e-06	626.642	S15	WAS	100 - 13.7	209.497	29.87	87.2756	169.827	35.9937	14.0197	25.5276	18.6292	17.1961	68.2309	59.7946	8.45237	23.8488	11.9596	103.36	125.137	399.995	0.502049	0	0.500903	97.6602	206.316	39.6126	12.1256	23.6159	16.4351	14.0493	59.7766	55.6772	8.45237	24.1841	14.4251	92.4398	89.3825	354.137	0.696434	0
4.93_609.1453m/z		609.145	1	4.92545	0.109983	163	1.85241e-06	4.01457e-06	Infinity	WAS	K303	100 - 34.2 - 11.2	58.4412	4.27	50.3896	50.0914	54.0368	0	0	0	3.22913	0.82643	6.87781	0.96637	0	6.89443	0	0	0	67.0819	56.6503	51.5914	56.3852	60.8541	59.4698	0	0	0	2.63821	0.72403	6.40421	0.96637	0	8.31575	0	0	0	93.0548	77.3063
1.15_87.0086m/z		87.0086	1	1.14905	0.25235	5	1.86113e-06	4.02925e-06	9.42385	WAS	S15	100 - 2.19	176.142	9.77	60.8354	85.7303	79.9323	25.2335	40.2481	18.1804	24.9257	40.2552	41.3731	31.9173	36.6639	25.3061	23.2013	13.3883	19.4836	188.537	156.488	183.4	68.0739	104.15	87.9689	21.8244	37.234	16.0392	20.3644	35.2673	38.5242	31.9173	37.1794	30.5231	20.7501	9.56292	17.2499	261.536	213.547
11.36_237.1130m/z		237.113	1	11.3588	0.0687333	30	1.86562e-06	4.03696e-06	2.09447	S15	WAS	100 - 6.75	14.8924	3.09	10.0403	9.7017	9.33751	14.2118	12.5212	13.3721	14.3214	13.3183	12.2247	11.0885	10.5379	9.58712	13.3645	17.7037	13.6091	7.34534	7.07494	6.9108	11.2349	11.7862	10.2763	12.2917	11.5835	11.7971	11.7006	11.6681	11.383	11.0885	10.6861	11.5636	11.9526	12.6454	12.0489	10.1893	9.65462
18.85_720.3808m/z		720.381	1	18.8461	0.0275	4	1.89873e-06	4.09684e-06	14.8901	S15	WAS	100 - 38.9 - 3.1	16.5129	5.89	2.53867	4.32479	4.83745	10.02	9.89856	6.22285	7.68449	9.09805	5.9243	5.7821	5.59229	5.15033	17.1985	21.8793	10.4608	1.23204	1.36443	0.73047	2.84074	5.25403	5.32382	8.66623	9.15729	5.48993	6.27826	7.97074	5.51636	5.7821	5.67093	6.2121	15.3815	15.6279	9.26149	1.70906	1.86194
5.14_461.2050n	461.205	506.203	1	5.14387	0.0687333	1	1.91031e-06	4.11846e-06	21.6702	WAS	S15	100 - 57.3 - 3	45.1044	5.17	31.3139	22.27	26.6908	4.67976	4.14834	3.80865	1.8336	3.61951	6.8358	4.39352	7.81688	8.4172	3.25335	0.896972	2.09389	42.4771	45.9118	46.9243	35.0397	27.0549	29.3744	4.04751	3.83768	3.36007	1.49806	3.17103	6.36509	4.39352	7.9268	10.1525	2.90963	0.640686	1.85384	58.9235	62.6523
7.10_317.1968m/z		317.197	1	7.10247	0.1031	9	1.96977e-06	4.22594e-06	Infinity	S13	S14	100 - 16.4	68.6401	17.26	6.06103	5.67276	7.783	1.63165	17.1764	10.7037	49.1838	95.6648	61.0717	0	0	0	10.6312	3.80536	3.03744	0	0	0	6.7822	6.89162	8.56552	1.41121	15.8901	9.44305	40.1833	83.8112	56.8664	0	0	0	9.50798	2.71808	2.68921	0	0
4.49_767.1666m/z		767.167	1	4.4943	0.09425	4	2.028e-06	4.33306e-06	Infinity	S14	S15	100 - 38 - 10.4	43.5402	19.15	1.27852	2.61315	8.65006	0	1.92999	0.288392	8.58716	5.55932	8.97304	44.749	26.5424	59.3291	0	0	0	15.899	15.0051	10.8953	1.43065	3.17461	9.51976	0	1.78546	0.254425	7.01575	4.87048	8.35516	44.749	26.9157	71.5602	0	0	0	22.0548	20.4762
14.25_279.2325m/z		279.233	1	14.2491	0.1031	126	2.04314e-06	4.36137e-06	7.48618	S14	WAS	100 - 14.6	36.5937	8.53	13.6765	14.2594	17.6478	10.9325	15.4887	22.5007	26.4854	19.7477	23.2573	39.3912	33.2269	37.1629	8.4212	9.39196	10.1905	5.41854	6.04688	3.19907	15.3038	17.3232	19.4222	9.4555	14.3288	19.8506	21.6387	17.3008	21.6558	39.3912	33.6942	44.8243	7.53149	6.70845	9.02218	7.5165	8.25171
13.91_233.1545m/z		233.155	1	13.9142	0.0963333	62	2.04753e-06	4.36883e-06	1.91484	S15	WAS	100 - 14.9	46.5516	2.1	30.7518	29.804	31.0286	44.8865	41.0914	42.4873	43.6444	40.3532	39.8381	38.5129	37.0092	31.5264	43.1094	53.9047	42.6407	24.8666	23.3849	24.6812	34.4109	36.2077	34.1483	38.8221	38.0142	37.4832	35.6576	35.3531	37.0949	38.5129	37.5296	38.0257	38.5549	38.5028	37.7522	34.4945	31.9116
18.32_461.3348n	461.335	460.327	1	18.3187	0.144467	4	2.06528e-06	4.40001e-06	97.1043	K303	WAS	100 - 35.4 - 0.456	79.8122	5.36	14.884	19.9832	23.529	78.6834	76.2092	84.544	60.6983	54.3593	20.5887	32.0622	28.2311	25.6616	17.0135	94.7737	31.0669	1.51373	0.26353	0.688504	16.655	24.2768	25.8946	68.053	70.5021	74.5865	49.5908	47.6238	19.1709	32.0622	28.6281	30.9518	15.216	67.6946	27.5052	2.09982	0.359619
4.04_715.3271m/z		715.327	1	4.04067	0.0481	1	2.09014e-06	4.44427e-06	Infinity	S15	F11	100 - 24.6	13.4941	18.14	0	0	0	7.43233	10.3852	8.02247	4.03887	4.68498	0.51482	2.15717	4.07228	3.6	12.0283	17.3265	11.1275	0	0	0	0	0	0	6.42819	9.60748	7.07759	3.29977	4.10448	0.47937	2.15717	4.12955	4.34216	10.7575	12.3759	9.85179	0	0
5.55_664.1653m/z		664.165	1	5.54748	0.0481167	1	2.2187e-06	4.69623e-06	17.3268	WAS	S13	100 - 84.3	55.7496	8.74	12.7379	10.6256	12.5011	4.94405	2.14758	3.01834	3.56512	1.98085	4.10663	14.3724	4.77168	9.18837	14.4098	9.10204	10.2072	61.2881	52.1175	53.8432	14.2535	12.9087	13.758	4.27609	1.98676	2.66284	2.91272	1.73541	3.82385	14.3724	4.83878	11.0826	12.8874	6.50137	9.03699	85.0178	71.1208
6.99_487.1240m/z		487.124	1	6.99447	0.101117	10	2.25439e-06	4.76045e-06	Infinity	WAS	S15	100 - 50.9	29.7185	7.34	0	0.205684	1.0855	0.852125	0	0.313471	0	0	0.6245	0	1.4275	3.2943	0	0	0	27.9838	32.1659	29.0057	0	0.249878	1.19464	0.737	0	0.27655	0	0	0.581497	0	1.44757	3.97343	0	0	0	38.8187	43.8944
3.84_161.0454m/z		161.045	1	3.84315	0.0756167	36	2.25742e-06	4.76481e-06	15.2842	F11	K303	100 - 5.57 - 1.15	55.5625	12.7	57.2209	61.6438	47.8227	3.31829	2.72556	4.862	45.5758	41.6176	56.0138	25.7919	14.3356	38.7286	5.40702	12.5424	4.62474	15.9322	23.0696	15.7447	64.0293	74.8887	52.631	2.86998	2.52145	4.28936	37.2356	36.4609	52.1567	25.7919	14.5371	46.7128	4.83576	8.95872	4.09454	22.1008	31.4812
5.94_706.1730n	706.173	705.167	1	5.93967	0.204267	2	2.27296e-06	4.7945e-06	Infinity	WAS	K303	100 - 33.7 - 11.8 - 0.303	281.575	9.05	6.37061	13.5175	23.7596	0	0	0	0	0	0	0	0	0	12.8904	0	0	306.755	282.187	255.781	7.12862	16.4219	26.1484	0	0	0	0	0	0	0	0	0	11.5286	0	0	425.525	385.079
13.90_319.2276m/z		319.228	1	13.9005	0.0482333	91	2.29805e-06	4.84222e-06	29.1432	F11	S15	100 - 11	10.1911	18.61	7.30868	7.93451	15.33	0	0.692005	0.508274	1.34637	0.437128	2.68395	8.56134	8.92007	6.21412	0.190405	0.316273	0.542392	1.50479	1.81651	1.15103	8.1783	9.63933	16.8713	0	0.640182	0.44841	1.09999	0.382965	2.49913	8.56134	9.0455	7.49519	0.170288	0.225906	0.480209	2.08742	2.47885
4.42_433.2074m/z		433.207	1	4.41868	0.142367	10	2.31039e-06	4.8609e-06	30.113	WAS	K303	100 - 17 - 1.68	69.5535	4.13	41.3708	34.7434	48.5403	2.31837	2.4005	2.21038	2.10346	4.47116	6.3195	26.3633	7.47118	12.29	34.8504	12.7452	16.846	82.0773	55.8788	70.7043	46.2933	42.2084	53.4206	2.00515	2.22073	1.95004	1.71854	3.91715	5.88435	26.3633	7.57624	14.8237	31.1684	9.10361	14.9147	113.856	76.2535
0.68_159.0298m/z		159.03	1	0.676783	0.0826	8	2.31341e-06	4.86515e-06	2.46615	F11	S14	100 - 5.66	58.2561	2.44	59.1615	52.7589	62.8478	24.3424	31.7528	26.8248	48.4139	45.1714	62.4171	20.5756	27.1047	23.1865	32.217	31.1094	30.7451	33.0069	35.9758	35.3883	66.2009	64.0948	69.1667	21.0536	29.3749	23.6654	39.5544	39.5743	58.1191	20.5756	27.4858	27.9665	28.8132	22.2207	27.2203	45.7866	49.0933
4.35_293.1240m/z		293.124	1	4.34995	0.1031	4	2.31852e-06	4.87277e-06	6.03337	WAS	K303	100 - 12.4 - 1.26	214.315	3.73	107.872	105.327	124.719	40.9946	38.6516	26.9187	102.365	173.125	126.21	61.7345	66.0476	62.2276	61.9975	30.4434	56.2265	211.167	204.993	226.785	120.707	127.957	137.259	35.456	35.7571	23.7482	83.6326	151.673	117.519	61.7345	66.9763	75.0562	55.4474	21.745	49.7804	292.928	279.739
15.72_691.1874m/z		691.187	1	15.722	0.0618667	1	2.34568e-06	4.91825e-06	Infinity	WAS	K303	100 - 34.9	8.55365	24.4	1.89542	3.92245	6.20491	0	0	0	0	0	0	0.453308	0	1.93744	0	0	0	7.65206	10.9397	7.0692	2.12095	4.76524	6.82877	0	0	0	0	0	0	0.453308	0	2.33685	0	0	0	10.6148	14.9286
9.41_497.2028m/z		497.203	1	9.41215	0.0756	4	2.35507e-06	4.93477e-06	97.443	K303	WAS	100 - 21.6	27.7754	4.65	0.629757	1.77209	0	19.3879	30.1672	33.7712	4.64887	8.54221	4.42341	2.33669	0	0	19.3073	21.1617	19.994	0.855127	0	0	0.704688	2.15285	0	16.7685	27.908	29.7936	3.79815	7.48377	4.11882	2.33669	0	0	17.2675	15.1153	17.7018	1.18622	0
10.53_381.1371m/z		381.137	1	10.5279	0.0598667	2	2.39555e-06	5.00781e-06	Infinity	S15	F11	100 - 17.8	16.7083	15.88	0	0	0	0.40378	1.43629	1.03573	0.36154	1.59804	0.188109	6.27644	1.74913	9.21046	13.6588	18.4934	17.9727	0	0	0	0	0	0	0.349228	1.32873	0.913742	0.29538	1.40003	0.175156	6.27644	1.77373	11.1093	12.2157	13.2094	15.9123	0	0
6.95_506.1415m/z		506.142	1	6.95323	0.0481167	1	2.44875e-06	5.10594e-06	150.281	K303	S15	100 - 13	11.9457	20.77	0.573671	0.607731	0.403039	8.14971	14.5868	13.1005	5.37854	3.3388	9.15408	1.68822	4.25037	6.8566	0.238466	0	0	0.422436	1.18087	0.767675	0.641929	0.73831	0.443562	7.04865	13.4945	11.5576	4.39429	2.9251	8.52373	1.68822	4.31014	8.27014	0.213272	0	0	0.585996	1.61145
13.39_275.1652m/z		275.165	1	13.3861	0.0832333	9	2.48322e-06	5.16903e-06	2.07475	S15	WAS	100 - 15.3	60.7329	2.27	40.0442	36.184	38.9265	59.0309	52.3207	55.5854	57.0841	50.2834	50.8046	48.9334	47.6889	39.4271	55.022	70.7008	56.4761	28.5202	29.7772	29.52	44.8089	43.9586	42.8402	51.0556	48.4025	49.0386	46.6379	44.053	47.3062	48.9334	48.3595	47.5552	49.2088	50.4999	50.0014	39.5627	40.6346
6.16_454.2271m/z		454.227	1	6.15765	0.0481167	3	2.50593e-06	5.21186e-06	22.8128	S15	WAS	100 - 15.8	8.33498	28.24	0.983326	0.422797	1.83288	1.33244	0.382959	0.731285	0.362828	0.239575	0.4975	0.958671	0.949923	0.532742	8.27681	10.7175	6.01061	0.537181	0.311177	0.247736	1.10033	0.51364	2.01716	1.15243	0.35428	0.645155	0.296432	0.20989	0.463243	0.958671	0.963281	0.642569	7.40235	7.65528	5.32152	0.745169	0.424639
18.87_871.5700m/z		871.57	1	18.8667	0.117583	22	2.54149e-06	5.27687e-06	21.5282	K303	WAS	100 - 56.2 - 3.97	120.77	7.58	39.2615	27.9112	23.3071	107.767	118.345	136.198	134.318	98.7698	67.4699	112.389	107.272	96.7061	20.9427	46.0284	66.7842	9.18292	4.80916	2.8375	43.933	33.9082	25.6505	93.2069	109.483	120.157	109.738	86.5315	62.8239	112.389	108.781	116.643	18.73	32.877	59.1277	12.7384	6.56269
14.35_313.2384m/z		313.238	1	14.3454	0.0619833	88	2.56334e-06	5.31548e-06	2.16509	S15	WAS	100 - 13.8	20.5398	5.59	13.7343	12.0877	12.8284	20.8514	18.0258	19.9491	18.522	16.5526	16.8266	16.8267	21.0639	15.877	19.6927	23.4438	18.483	9.37198	10.0655	9.02296	15.3684	14.6848	14.1181	18.0343	16.6759	17.5995	15.1326	14.5017	15.6679	16.8267	21.3601	19.1502	17.6122	16.7453	16.364	13.0006	13.7356
13.85_221.1544m/z		221.154	1	13.8454	0.1857	16	2.57559e-06	5.33635e-06	1.84743	S15	WAS	100 - 14.9	1471.12	0.73	1013.1	934.431	1009.06	1383.54	1342.65	1355.88	1453.74	1298.24	1288.74	1184.56	1164.99	1008.53	1328.36	1709.24	1375.77	790.961	795.421	802.543	1133.64	1135.2	1110.51	1196.62	1242.1	1196.18	1187.71	1137.37	1200	1184.56	1181.37	1216.44	1188.01	1220.87	1218.04	1097.21	1085.45
1.38_203.0196m/z		203.02	1	1.38285	0.27325	8	2.58242e-06	5.34939e-06	2.81146	S13	WAS	100 - 7.24 - 1.06	692.032	3.8	291.732	285.903	381.227	551.764	438.576	398.221	766.343	720.071	589.683	457.555	422.002	448.889	466.464	502.361	456.444	241.925	239.658	256.856	326.444	347.333	419.556	477.219	405.733	351.318	626.105	630.849	549.077	457.555	427.936	541.43	417.182	358.824	404.115	335.594	327.043
6.93_607.2034m/z		607.203	1	6.93262	0.0893667	4	2.58542e-06	5.35446e-06	19.889	S13	S15	100 - 24.5 - 8.96	36.7315	4.87	12.8987	14.1522	13.9111	6.05051	5.36691	7.8039	33.2346	18.8752	58.0846	28.9285	12.7484	21.1636	2.32546	1.73396	1.48104	17.5147	11.9125	12.1257	14.4334	17.1929	15.3098	5.23306	4.965	6.88477	27.1528	16.5364	54.0849	28.9285	12.9276	25.5266	2.07977	1.23853	1.31125	24.2961	16.256
18.87_885.5484m/z		885.548	1	18.8667	0.110717	33	2.60013e-06	5.38265e-06	6.5174	S15	WAS	100 - 50.9	166.075	4.77	39.2032	39.946	55.2196	109.545	117.221	120.256	64.4609	56.3334	50.8131	84.6985	62.5628	52.7239	159.842	189.067	149.317	35.1176	25.6292	15.6987	43.8678	48.5289	60.7715	94.7451	108.442	106.093	52.6648	49.3533	47.3141	84.6985	63.4425	63.5932	142.954	135.046	132.199	48.7145	34.9741
10.08_757.3659m/z		757.366	1	10.0822	0.0762833	1	2.60211e-06	5.38562e-06	Infinity	F11	K303	100 - 38.4	23.6734	8.81	20.2266	23.5799	27.2136	0	0	0	1.08589	1.18003	2.75357	19.0462	8.70971	14.6936	4.34481	0	1.44995	18.3986	15.5159	17.7844	22.6332	28.6464	29.9498	0	0	0	0.887175	1.03381	2.56396	19.0462	8.83218	17.7227	3.88577	0	1.28372	25.5222	21.1733
11.33_213.1494m/z		213.149	1	11.3313	0.0618667	27	2.61495e-06	5.40989e-06	Infinity	WAS	F11	100 - 10.4	12.0614	68.32	0	0	0	0	0	0	0	0	0	0	0	0	0	0	0	19.451	13.5583	3.17487	0	0	0	0	0	0	0	0	0	0	0	0	0	0	0	26.9821	18.502
16.24_423.3265m/z		423.326	1	16.2355	0.06885	4	2.70137e-06	5.5687e-06	2.95151	S15	WAS	100 - 27.8	29.5226	1.72	12.0954	12.485	12.1492	26.7012	22.5068	23.4247	23.176	19.3042	16.8777	21.8377	21.5339	16.982	31.8569	33.6253	23.0855	10.0264	10.9265	9.05474	13.5346	15.1675	13.3707	23.0938	20.8214	20.6658	18.9349	16.9123	15.7155	21.8377	21.8367	20.4829	28.4912	24.0177	20.4389	13.9084	14.9105
14.80_341.2689m/z		341.269	1	14.7978	0.0350333	29	2.74454e-06	5.64462e-06	10.7556	F11	K303	100	4.52019	12.35	3.56211	4.10836	5.89011	0.342332	0.321319	0.59714	1.42083	1.23783	2.42102	3.53846	2.75871	3.20287	0.342882	0.40794	0.954162	2.85135	1.77623	2.01444	3.98594	4.99109	6.48232	0.296082	0.297256	0.52681	1.16083	1.08446	2.25431	3.53846	2.7975	3.86316	0.306656	0.291382	0.844772	3.95535	2.42389
6.19_471.1873m/z		471.187	1	6.18515	0.0756167	2	2.76855e-06	5.68923e-06	70.1289	K303	S13	100 - 18	26.056	15.36	8.76508	11.5771	11.6223	14.3255	19.7296	44.1128	0	0	1.11463	1.56815	0	0.327502	8.52601	15.238	7.74581	6.17628	3.35237	5.18097	9.808	14.0646	12.7908	12.39	18.2521	38.9173	0	0	1.03788	1.56815	0	0.395018	7.62523	10.8842	6.85779	8.56762	4.57472
12.54_309.1708m/z		309.171	1	12.5352	0.108	6	2.77527e-06	5.69945e-06	2.03868	S15	WAS	100 - 14.3	63.393	2.04	37.7398	33.4309	34.4477	59.9743	51.6067	54.7917	59.0273	48.1669	44.6394	42.9182	42.2669	41.2144	58.6027	71.8222	59.7542	29.3408	32.735	31.2096	42.2303	40.6139	37.9112	51.8716	47.742	48.3384	48.2255	42.1987	41.5655	42.9182	42.8612	49.711	52.4112	51.3009	52.9037	40.7011	44.6709
1.83_445.0932m/z		445.093	1	1.828	0.0481833	2	2.80586e-06	5.75427e-06	Infinity	K303	F11	100 - 18.9	10.464	13.11	0	0	0	12.0106	9.98918	9.39216	3.9613	6.81914	0.677775	0	0	0	0	0	0	0	0	0	0	0	0	10.3879	9.24112	8.28596	3.23639	5.9742	0.631104	0	0	0	0	0	0	0	0
12.59_273.1857m/z		273.186	1	12.5902	0.0274833	16	2.80607e-06	5.75427e-06	76.6851	K303	WAS	100 - 9.53	5.16068	10.91	0.60826	0.514229	0.31272	2.38279	7.54596	5.55329	2.70931	4.07954	3.54259	3.51495	1.72076	2.87421	3.91033	4.47121	3.61234	0.201891	0	0	0.680634	0.624717	0.344162	2.06087	6.98087	4.89922	2.21352	3.57406	3.29865	3.51495	1.74496	3.46675	3.4972	3.19368	3.1982	0.28006	0
14.33_255.1963m/z		255.196	1	14.3315	0.0551	34	2.82295e-06	5.78646e-06	2.99997	S15	WAS	100	7.18347	8.45	3.61787	2.96339	3.51691	6.31708	5.92696	7.03338	5.29149	4.02142	3.7013	3.99473	4.41365	3.7361	6.1181	8.47181	6.9605	2.65492	2.45313	2.07549	4.04835	3.60012	3.8705	5.46362	5.48311	6.20499	4.32317	3.52314	3.44643	3.99473	4.47571	4.50632	5.47171	6.05121	6.16252	3.68286	3.34759
4.25_209.0816m/z		209.082	1	4.25373	0.0687167	74	2.84356e-06	5.82627e-06	52.4948	S14	S15	100 - 10.5	39.0333	8.27	16.8431	18.7525	19.8679	3.75038	6.77458	8.07623	39.9579	24.7185	49.8121	30.6769	50.8422	35.5807	0	2.23069	0	7.0807	14.9457	9.29404	18.8472	22.7817	21.8654	3.24369	6.26725	7.12502	32.6457	21.6557	46.3821	30.6769	51.5572	42.9159	0	1.59333	0	9.82223	20.3952
11.95_307.1913m/z		307.191	1	11.9549	0.0687333	21	2.85919e-06	5.85583e-06	19.8515	K303	WAS	100 - 16.6 - 4.13	59.918	12.25	13.5148	9.89303	9.32432	37.5914	71.1966	70.9659	13.7889	27.206	19.2405	10.2504	8.05175	9.69167	11.7533	19.0089	15.52	4.47097	1.56087	3.0231	15.1228	12.0187	10.2618	32.5127	65.8649	62.6076	11.2656	23.8349	17.9156	10.2504	8.16498	11.6897	10.5115	13.5776	13.7408	6.20205	2.13
10.69_415.1034m/z		415.103	1	10.6866	0.09695	72	2.87383e-06	5.87846e-06	Infinity	WAS	F11	100 - 20.9	25.8295	17.01	0	0	0	4.14777	4.9577	3.44091	0.597555	3.24225	6.39478	0	0	0	9.34728	8.0816	33.5175	24.3835	30.7628	22.3422	0	0	0	3.58739	4.58643	3.03564	0.488205	2.84052	5.95444	0	0	0	8.35973	5.77249	29.6749	33.8244	41.9795
13.81_209.1182m/z		209.118	1	13.811	0.0275	28	2.87882e-06	5.88743e-06	Infinity	K303	WAS	100 - 4.82	5.50764	13.14	1.34684	1.07719	1.08421	2.98924	7.3131	6.22058	3.60007	6.19357	4.19455	2.38767	1.6655	3.70148	3.0993	2.11218	3.13175	0	0	0	1.5071	1.30864	1.19321	2.58538	6.76545	5.48792	2.94127	5.42614	3.90572	2.38767	1.68892	4.46456	2.77186	1.50868	2.77271	0	0
12.71_291.1964m/z		291.196	1	12.7139	0.0756	16	2.89021e-06	5.90604e-06	7.87854	K303	WAS	100 - 15.4	23.4244	5.19	8.54739	7.4453	8.07791	14.057	31.3624	24.8538	14.007	21.4349	15.8272	18.2302	10.7312	14.0649	19.6838	17.7427	18.7226	3.8131	2.31614	2.79033	9.5644	9.04501	8.89008	12.1578	29.0137	21.9266	11.4438	18.7789	14.7373	18.2302	10.8821	16.9644	17.6042	12.6732	16.5761	5.28946	3.16066
3.84_151.0399m/z		151.04	1	3.84315	0.0824833	34	2.89957e-06	5.92245e-06	18.4157	F11	K303	100 - 8.37	107.361	13.12	111.223	119.112	91.7487	4.50634	5.14158	7.84166	92.4727	78.8604	106.675	49.3099	26.8282	73.4179	10.5037	24.4689	7.58509	22.1745	38.5864	24.733	124.457	144.704	100.973	3.89751	4.75655	6.91807	75.5505	69.089	99.3295	49.3099	27.2055	88.5535	9.39393	17.4775	6.7155	30.76	52.6558
16.83_369.3007m/z		369.301	1	16.8316	0.0550667	12	2.92346e-06	5.96255e-06	Infinity	S14	K303	100 - 13.8	5.91308	42.23	0	1.01576	0	0	0	0	0	0	0	3.28085	10.1015	4.35691	0	0	0	2.44733	4.94373	6.21071	0	1.23401	0	0	0	0	0	0	0	3.28085	10.2435	5.25511	0	0	0	3.3949	6.74633
9.84_313.2020m/z		313.202	1	9.8435	0.0825833	2	2.99426e-06	6.09552e-06	Infinity	K303	WAS	100 - 11.6	14.9572	6.07	8.90892	7.62345	3.93875	6.13615	15.9269	22.8085	8.44065	8.16849	15.8667	9.73643	10.9894	10.2999	5.46891	2.51147	4.73455	0	0	0	9.96895	9.26144	4.33477	5.30713	14.7341	20.1221	6.89604	7.15635	14.7742	9.73643	11.1439	12.4233	4.89112	1.79388	4.19175	0	0
14.96_103.0399m/z		103.04	1	14.9628	0.0687333	24	3.01316e-06	6.13019e-06	Infinity	S14	K303	100 - 3.27	45.4462	46.42	1.35123	3.74317	1.40022	0	0	0	5.59406	0.580691	4.01368	26.9129	68.4007	41.0251	0	0	0	5.23823	15.6078	18.5768	1.512	4.54743	1.541	0	0	0	4.57037	0.508739	3.7373	26.9129	69.3625	49.4826	0	0	0	7.26638	21.2987
17.89_621.4365m/z		621.436	1	17.8943	0.197483	6	3.04683e-06	6.18968e-06	158.588	S15	WAS	100 - 31	53.6214	10.86	5.43889	4.76083	2.72686	47.4488	41.6165	51.7728	46.3817	51.9573	7.73069	14.0443	6.24723	17.7718	46.7934	78.94	35.1309	0.209899	0.416317	0.388135	6.08604	5.78376	3.00103	41.0383	38.5	45.675	37.894	45.5194	7.19836	14.0443	6.33508	21.4356	41.8497	56.3849	31.1033	0.291168	0.568115
14.06_303.1818m/z		303.182	1	14.0566	0.0412333	9	3.05065e-06	6.19617e-06	173.391	S15	WAS	100 - 10.8	8.35131	6.45	2.23598	1.97543	2.18151	3.37988	4.75549	7.08569	4.89205	4.78192	3.02207	3.0944	1.82961	1.38883	12.8709	5.01465	7.16837	0.144494	0	0	2.50203	2.39988	2.40084	2.92325	4.39936	6.25114	3.99683	4.18941	2.81398	3.0944	1.85534	1.67514	11.5111	3.58185	6.34656	0.200439	0
14.05_369.2282m/z		369.228	1	14.0497	0.0481167	14	3.1485e-06	6.37244e-06	28.9224	S15	WAS	100 - 14.8	15.4376	13.85	4.86409	3.7141	4.64424	7.85851	10.3595	14.8041	10.3425	8.73228	5.09436	6.0984	3.54455	2.66159	21.5582	11.1092	13.6453	1.06943	0.253892	0.277954	5.44284	4.51212	5.11118	6.79679	9.58375	13.0605	8.44986	7.65029	4.74356	6.0984	3.5944	3.2103	19.2806	7.93503	12.0809	1.48349	0.346466
6.38_181.0870m/z		181.087	1	6.3846	0.0275	39	3.28133e-06	6.61261e-06	19.5224	S15	F11	100	5.08726	10.08	0.207258	0	0.574501	3.37169	4.27196	3.73614	2.35447	3.32297	2.40086	3.19991	1.36328	2.95975	6.07785	4.99521	4.18872	3.18662	3.29213	3.83233	0.231918	0	0.632263	2.91616	3.95204	3.2961	1.92361	2.91123	2.23553	3.19991	1.38245	3.56992	5.43571	3.56796	3.70851	4.42043	4.49251
3.95_295.1190m/z		295.119	1	3.95325	0.0619833	14	3.29261e-06	6.63261e-06	Infinity	F11	K303	100 - 8.15	10.418	28.46	7.70567	9.96546	13.583	0	0	0	0.406165	0	0.414531	0.47937	0	2.50787	0	0	0	3.63014	2.25498	2.25631	8.62253	12.1067	14.9486	0	0	0	0.331838	0	0.385986	0.47937	0	3.02488	0	0	0	5.03567	3.07719
8.23_213.0918m/z		213.092	1	8.22633	0.0894667	10	3.37072e-06	6.7774e-06	Infinity	F11	K303	100 - 13.6	28.0766	43.03	27.0228	40.6505	16.5566	0	0	0	0	0	0.573347	4.71479	3.1669	15.0812	0	0	1.60325	5.14584	2.60142	2.54911	30.2382	49.3847	18.2212	0	0	0	0	0	0.533867	4.71479	3.21143	18.1902	0	0	1.41944	7.13822	3.54995
7.28_216.1148n	216.115	215.107	1	7.28163	0.165033	3	3.42512e-06	6.8741e-06	32.4679	WAS	K303	100 - 13.8	906.609	16.37	65.6602	105.961	23.6068	33.0839	27.5128	23.1731	57.5615	169.379	265.455	598.094	1128.54	823.038	18.3913	17.6469	48.5895	792.753	1074.51	852.567	73.4728	128.727	25.9803	28.6141	25.4525	20.4438	47.0279	148.392	247.176	598.094	1144.41	992.712	16.4483	12.6047	43.0189	1099.69	1466.29
10.53_315.2172m/z		315.217	1	10.5279	0.0736333	22	3.42779e-06	6.87804e-06	Infinity	S13	WAS	100 - 15.9	22.6549	21.75	10.5561	6.22064	3.31802	9.51602	16.5489	31.4489	19.5426	16.0566	32.3654	11.7531	11.4191	16.5677	6.90104	2.10251	6.11546	0	0	0	11.8121	7.55723	3.65162	8.23037	15.3096	27.7448	15.9664	14.0671	30.1367	11.7531	11.5797	19.9833	6.17194	1.50177	5.41435	0	0
12.45_237.1494m/z		237.149	1	12.4547	0.163	31	3.44747e-06	6.90763e-06	2.11345	S15	WAS	100 - 14.4 - 0.247	124.47	1.04	81.7077	72.7873	80.4869	118.752	106.84	118.526	123.244	106.925	97.7364	97.3315	92.16	82.7235	111.667	146.673	115.071	59.4577	58.2437	58.9816	91.4297	88.4265	88.5793	102.708	98.8387	104.566	100.691	93.6764	91.0063	97.3315	93.4559	99.7775	99.8695	104.765	101.878	82.4788	79.4806
0.64_449.0723m/z		449.072	1	0.635433	0.0275	8	3.45892e-06	6.92774e-06	Infinity	S15	S14	100 - 12.3	10.2743	18.41	0.0901182	0	0	7.48951	4.99723	6.34166	2.97925	3.06114	0.446594	0	0	0	5.70612	17.9806	7.1362	0.46873	0.322415	0.403688	0.100841	0	0	6.47765	4.623	5.59475	2.43406	2.68184	0.415842	0	0	0	5.10326	12.8431	6.31807	0.650214	0.439975
15.45_171.1025m/z		171.102	1	15.4489	0.055	69	3.47172e-06	6.95195e-06	2.65606	S13	WAS	100 - 3.42	12.7116	4.92	7.43102	8.0678	9.28272	6.04309	8.72312	8.705	12.1729	12.5523	13.4096	10.1038	10.2692	11.1299	5.41297	5.25963	6.84367	4.53742	5.0053	4.81496	8.3152	9.80127	10.216	5.22665	8.06987	7.67973	9.94534	10.9969	12.4862	10.1038	10.4136	13.4244	4.84109	3.75683	6.05907	6.29423	6.83035
12.87_193.1595m/z		193.16	1	12.8721	0.0687167	13	3.48709e-06	6.97988e-06	2.27486	S15	WAS	100 - 4.08	19.4027	5.17	11.4903	10.144	11.1304	16.8297	15.2832	16.6207	16.1608	15.7337	13.8557	14.2577	13.2206	11.6455	17.4478	23.3381	17.4222	9.02188	7.98891	8.57676	12.8575	12.3236	12.2495	14.556	14.1387	14.6631	13.2034	13.7842	12.9016	14.2577	13.4065	14.0463	15.6044	16.6699	15.4248	12.515	10.9018
18.87_671.4648m/z		671.465	1	18.8667	0.0413	22	3.50285e-06	7.00714e-06	3.86435	S15	WAS	100 - 3.71	6.89591	2.83	1.89539	1.96284	2.00489	6.82727	5.26953	5.64813	4.89598	4.74098	2.80052	3.00843	3.04697	2.77291	5.50392	8.51111	6.6727	1.98467	1.95139	1.41742	2.12091	2.38458	2.20646	5.90488	4.87491	4.9829	4.00004	4.15354	2.60768	3.00843	3.08981	3.34457	4.92242	6.07928	5.90771	2.7531	2.66291
12.78_679.3709m/z		679.371	1	12.7759	0.0619833	1	3.512e-06	7.02113e-06	14.6874	WAS	S13	100	6.39261	4.06	5.51309	5.22526	6.52818	1.31527	0	0	0.41178	0	0.893955	2.86168	3.83448	3.13046	2.76404	2.22056	2.99649	6.56157	6.52284	6.09344	6.16907	6.34797	7.18454	1.13757	0	0	0.336426	0	0.832397	2.86168	3.8884	3.77583	2.47202	1.58609	2.65295	9.1021	8.90121
4.38_338.0817m/z		338.082	2	4.38432	0.0481167	2	3.5398e-06	7.06807e-06	Infinity	WAS	K303	100 - 16.4	6.17637	12.35	1.21374	0	2.39624	0	0	0	0	0	0	0	0	0	0	0	0	6.41101	6.79414	5.32394	1.35815	0	2.63716	0	0	0	0	0	0	0	0	0	0	0	0	8.89324	9.27144
13.91_439.2701m/z		439.27	1	13.9074	0.169967	4	3.54085e-06	7.06871e-06	21.4486	F11	S15	100 - 17.7 - 0.236	45.7835	12.54	33.8348	36.038	67.4778	3.5757	4.99327	6.39759	7.49739	7.66788	18.914	37.7905	40.1229	31.3127	1.03716	1.73146	3.63508	9.14548	11.1054	6.55749	37.8606	43.7812	74.2622	3.09261	4.61934	5.64409	6.12539	6.71777	17.6116	37.7905	40.6871	37.768	0.927582	1.23674	3.21834	12.6865	15.1547
11.26_301.2019m/z		301.202	1	11.2556	0.0756833	11	3.62707e-06	7.22465e-06	789.527	S14	S15	100 - 14.4 - 0.839	51.4793	40.03	8.04362	4.86839	11.3397	0.884957	0.617666	0	5.75553	5.11926	21.6401	19.2185	48.0398	87.1796	0.195608	0	0	5.49321	13.4987	6.37814	9.0007	5.91442	12.4798	0.765396	0.571411	0	4.70229	4.48495	20.15	19.2185	48.7154	105.152	0.174942	0	0	7.62009	18.4206
7.28_331.0820m/z		331.082	1	7.28163	0.123767	118	3.75466e-06	7.44097e-06	999.386	WAS	S15	100 - 17.5 - 1.93	153.38	24.79	2.31379	5.77419	0.25141	3.1662	1.50156	1.2154	1.32108	7.52515	15.6179	45.6277	125.456	88.0458	0	0	0.460424	128.764	197.17	134.207	2.5891	7.01485	0.276688	2.73844	1.38912	1.07225	1.07933	6.59273	14.5425	45.6277	127.22	106.197	0	0	0.407639	178.619	269.062
3.38_161.0454m/z		161.045	1	3.38385	0.0969	36	3.7964e-06	7.5161e-06	82.3173	WAS	K303	100 - 0.69	18.7999	3.66	14.8138	14.0081	17.4466	0	0	0.685151	7.53291	3.58843	12.7358	1.60954	5.61771	2.37983	1.62574	0	0	19.5765	18.2698	18.5534	16.5765	17.018	19.2008	0	0	0.604454	6.15442	3.1438	11.8589	1.60954	5.69671	2.87045	1.45398	0	0	27.1562	24.9314
7.28_214.0991n	214.099	259.097	1	7.28163	0.1719	7	3.80544e-06	7.53094e-06	29.1909	WAS	K303	100 - 16	2435.24	14.1	190.095	309.117	70.2602	95.4054	82.9677	71.9009	170.393	491.167	768.166	1663.56	3107.08	2256.74	54.8805	57.7017	147.344	2135.7	2864.61	2305.42	212.713	375.535	77.3243	82.5158	76.7545	63.4325	139.212	430.308	715.271	1663.56	3150.77	2721.99	49.0823	41.215	130.451	2962.6	3909.11
12.78_749.3606m/z		749.361	1	12.7759	0.06885	1	3.91175e-06	7.72261e-06	8.30963	WAS	K303	100 - 31.8 - 35.9 - 2.29	20.5711	7.78	18.2036	16.7494	23.7996	3.76872	1.29742	2.36058	2.51237	1.63555	5.07685	11.5602	13.5087	12.5131	8.24123	7.28604	8.77927	21.8999	22.036	17.7774	20.3695	20.3482	26.1925	3.25956	1.20026	2.08255	2.05261	1.43289	4.72726	11.5602	13.6987	15.0928	7.37053	5.20424	7.77277	30.3792	30.0708
7.71_273.1704m/z		273.17	1	7.71268	0.0825	11	3.9507e-06	7.79166e-06	Infinity	S13	S14	100 - 11.7	32.4548	34.44	7.85291	10.5936	15.5544	1.44807	7.20912	8.61982	21.6098	50.4591	25.2956	0	0	0	3.37339	2.45409	0.390968	0	0	0	8.78729	12.8698	17.1182	1.25243	6.66925	7.60458	17.6553	44.2068	23.5538	0	0	0	3.01698	1.7529	0.346146	0	0
7.12_491.1191m/z		491.119	1	7.11622	0.0756167	113	3.96768e-06	7.822e-06	Infinity	WAS	K303	100 - 20.5	19.3055	20.5	0	0.167125	4.04415	0	0	0	0	0	0	0	0	0	0	0	0	22.2921	14.8175	20.8069	0	0.203033	4.45076	0	0	0	0	0	0	0	0	0	0	0	0	30.9232	20.2203
6.78_221.0666m/z		221.067	1	6.78128	0.0276167	11	4.05764e-06	7.97687e-06	Infinity	S13	F11	100	4.61458	75.24	0	0	0	0	0	0	2.84518	2.38379	8.61479	0	0	0	0	0	0	0.20441	0	0.18823	0	0	0	0	0	0	2.32452	2.08842	8.02158	0	0	0	0	0	0	0.283554	0
1.78_87.0086m/z		87.0086	1	1.77987	0.219983	5	4.10107e-06	8.05417e-06	6.06807	WAS	S15	100	23.7329	11.89	8.84383	9.5537	11.876	4.28985	4.54219	3.17163	6.80833	9.39847	9.27968	5.22369	7.7057	5.64582	4.95638	2.27502	4.50193	25.0262	20.4955	25.677	9.89612	11.6064	13.0701	3.71027	4.20204	2.79808	5.56243	8.23393	8.64069	5.22369	7.81406	6.80974	4.43273	1.62499	3.98581	34.7159	27.9686
5.83_163.0398m/z		163.04	1	5.82967	0.1034	26	4.13322e-06	8.10918e-06	419.685	WAS	S15	100 - 7.18	19.5029	11.86	2.27617	2.54791	2.88446	0.509114	0.706297	1.43122	2.97495	5.14716	4.80725	0.353386	3.78136	2.42628	0	0	0.139411	15.4745	21.9928	21.0414	2.547	3.09536	3.17447	0.440331	0.653404	1.26265	2.43054	4.50939	4.47623	0.353386	3.83454	2.92647	0	0	0.123428	21.466	30.0119
7.10_439.1608m/z		439.161	1	7.0956	0.0824833	3	4.1856e-06	8.19718e-06	155.004	WAS	S13	100 - 18.2 - 16.5	29.8151	21.79	1.15851	1.00448	3.90968	10.5862	13.5129	24.4212	0.311356	0.265694	0	8.63728	2.14227	6.53351	5.94388	3.14778	3.11191	29.4476	23.5109	36.4868	1.29636	1.22031	4.30278	9.15594	12.5009	21.5449	0.254379	0.232773	0	8.63728	2.17239	7.88043	5.3159	2.24838	2.75514	40.8492	32.0834
12.82_321.2067m/z		321.207	1	12.8171	0.0412333	67	4.19695e-06	8.21778e-06	3.24567	S15	WAS	100 - 8.8	6.76114	3.9	2.701	2.10522	2.36318	4.22088	5.89302	5.09108	5.60746	4.89446	4.9971	5.09142	3.41635	3.62453	6.66675	8.20325	5.41342	2.02543	2.04779	2.17616	3.02238	2.55756	2.60078	3.65062	5.45171	4.49146	4.58132	4.288	4.653	5.09142	3.46439	4.37175	5.9624	5.85938	4.7928	2.80964	2.79447
3.75_345.1187m/z		345.119	1	3.74692	0.0756167	10	4.23336e-06	8.28245e-06	2.7087	WAS	S15	100 - 23.3 - 1.37	47.0923	1.33	30.2276	31.9951	41.3987	20.2105	18.2347	15.6142	14.4479	18.4368	20.2384	20.8234	18.7494	18.3563	21.5026	14.1205	16.5335	46.8161	46.6523	47.8084	33.8242	38.8696	45.561	17.48	16.8692	13.7751	11.804	16.1523	18.8448	20.8234	19.013	22.1405	19.2309	10.0859	14.6381	64.9425	63.6628
4.36_423.0381m/z		423.038	1	4.3637	0.0962333	3	4.23593e-06	8.28582e-06	13.3926	S14	S15	100 - 28.6	57.1906	3.04	5.00296	5.66994	3.79612	5.72099	5.15046	6.08526	2.78951	6.61695	8.71324	51.3515	66.3538	53.8664	2.55958	3.21199	7.03934	5.71272	6.05411	5.98294	5.59824	6.8882	4.17779	4.94806	4.76476	5.36855	2.27904	5.79706	8.11325	51.3515	67.2869	64.9713	2.28915	2.29425	6.23232	7.92459	8.26158
9.16_395.0783m/z		395.078	1	9.15773	0.0962333	1	4.51667e-06	8.78062e-06	Infinity	S14	WAS	100 - 16.8 - 1.62	51.5266	11.55	25.4386	34.4296	13.4377	21.5561	22.6702	14.6855	1.16853	13.8494	8.13821	46.9975	49.3133	58.2689	19.3037	27.5598	42.621	0	0	0	28.4654	41.8273	14.7887	18.6438	20.9725	12.9558	0.954697	12.1333	7.57782	46.9975	50.0068	70.2814	17.2642	19.6853	37.7347	0	0
10.71_433.1501m/z		433.15	1	10.7142	0.0619333	30	4.52078e-06	8.78688e-06	Infinity	S15	S14	100 - 21.5	31.8108	54.4	0	1.27465	0	0.366961	1.84465	0.640622	0	2.06654	0	0	0	0	51.3215	25.7859	18.3249	0	0	0	0	1.54852	0	0.317383	1.70651	0.56517	0	1.81048	0	0	0	0	45.8993	18.4183	16.224	0	0
14.47_249.1494m/z		249.149	1	14.4691	0.135533	32	4.54461e-06	8.82443e-06	2.09526	S15	WAS	100	73.398	3.53	43.9224	37.4641	42.7878	67.5434	67.4515	74.871	74.4291	58.0434	59.68	61.1665	59.8684	49.9066	66.6659	85.0874	68.4406	34.3597	36.4573	34.2746	49.1485	45.5137	47.0898	58.418	62.4003	66.0528	60.8088	50.8514	55.5705	61.1665	60.7103	60.1951	59.6226	60.7759	60.5942	47.6632	49.7504
12.71_309.2068m/z		309.207	1	12.7139	0.144467	29	4.55229e-06	8.8376e-06	6.32297	K303	WAS	100 - 18	379.391	0.13	149.146	129.409	137.707	233.193	508.08	396.9	232.236	329.071	269.165	287.345	200.7	220.144	299.461	298.726	298.909	80.5446	45.7639	53.6976	166.892	157.214	151.553	201.688	470.032	350.153	189.738	288.296	250.63	287.345	203.522	265.529	267.823	213.373	264.641	111.73	62.4505
3.95_654.1600m/z		654.16	1	3.94638	0.1101	9	4.61345e-06	8.94391e-06	44.6643	WAS	K303	100 - 30.1 - 14.2 - 2.49	273.015	17.43	61.5872	96.9101	49.5044	3.66696	5.26643	9.4044	36.3301	22.6511	84.3416	27.7287	33.7129	55.09	34.3393	58.2532	65.4219	218.077	299.063	301.903	68.9152	117.732	54.4817	3.17154	4.87204	8.29675	29.6818	19.8445	78.5339	27.7287	34.1869	66.4472	30.7113	41.6089	57.9216	302.513	408.108
4.12_179.0559m/z		179.056	1	4.12315	0.0618667	36	4.62163e-06	8.958e-06	21.8827	WAS	K303	100 - 2.68	6.54058	10.61	5.15542	7.26719	5.31993	0.188742	0.214139	0.493796	0	0	0.943635	5.73887	2.00509	8.36878	0.634475	0	0.587515	6.61881	7.19197	5.81096	5.76884	8.82863	5.85482	0.163243	0.198102	0.435638	0	0	0.878657	5.73887	2.03329	10.0941	0.567442	0	0.520159	9.1815	9.81432
12.36_293.1758m/z		293.176	1	12.3585	0.103167	23	4.74547e-06	9.17626e-06	2.1515	S15	WAS	100 - 14.7 - 1.26	147.301	4.01	96.4027	90.1368	96.9762	145.058	130.49	138.825	150.995	128.94	115.803	117.66	112.841	98.7779	135.467	171.04	135.398	75.6645	63.3206	66.4085	107.873	109.504	106.726	125.46	120.718	122.474	123.363	112.963	107.829	117.66	114.428	119.142	121.155	122.17	119.875	104.961	86.4087
0.68_86.0367n	86.0367	85.0294	1	0.676783	0.0825833	12	4.77405e-06	9.22061e-06	3.1807	S15	F11	100 - 23.9	49.6783	8.29	14.9497	13.6427	18.2635	60.45	38.9435	43.3875	54.3824	54.0176	36.6686	25.9993	20.6355	20.0742	59.8269	46.4435	42.7645	22.2033	18.8072	20.8303	16.7285	16.574	20.0998	52.2829	36.0272	38.2773	44.4306	47.3244	34.1437	25.9993	20.9257	24.2126	53.5062	33.1735	37.8618	30.8	25.6647
3.95_387.1230m/z		387.123	1	3.94638	0.0206167	2	4.77959e-06	9.22766e-06	62.4143	WAS	S15	100 - 40.3	7.85038	4.8	5.23774	5.25352	5.69431	0.453764	0	1.37833	0.981675	0.54271	2.20821	2.86794	3.70948	4.89941	0	0	0.377336	5.83433	7.19997	10.5168	5.86095	6.3823	6.26684	0.392459	0	1.21599	0.802032	0.475464	2.05615	2.86794	3.76164	5.90945	0	0	0.334076	8.09328	9.82525
4.52_349.0928m/z		349.093	1	4.5198	0.0873667	56	4.99029e-06	9.58722e-06	201.153	WAS	K303	100 - 17.5 - 1.99	66.1478	6.8	19.0442	23.3783	7.97674	0.678507	0	0.308022	3.57127	3.95661	12.0349	6.16455	5.69991	12.2796	1.33839	2.23645	6.8479	63.4696	71.3417	63.6321	21.3102	28.4014	8.77874	0.586838	0	0.271744	2.91774	3.46635	11.2062	6.16455	5.78006	14.8111	1.19699	1.59744	6.06282	88.0439	97.3544
7.78_533.2022m/z		533.202	1	7.78143	0.06195	4	5.1736e-06	9.89285e-06	Infinity	S13	S15	100 - 17	14.3904	19.89	0.83574	2.70376	1.63566	0	0	1.10669	14.6785	6.32602	22.1668	2.97525	1.71743	2.46717	0	0	0	6.22068	4.91383	4.2163	0.935181	3.2847	1.80011	0	0	0.976349	11.9924	5.54218	20.6405	2.97525	1.74158	2.97579	0	0	0	8.62923	6.70553
7.91_215.1074m/z		215.107	1	7.9121	0.0756167	5	5.21045e-06	9.95748e-06	Infinity	S14	S15	100 - 12.3	27.6491	19.99	0	0.494358	0	0.264582	0	0	0.301318	5.86017	7.81319	11.1958	41.6628	30.0888	0	0	0	18.9822	28.1974	22.5504	0	0.600576	0	0.228836	0	0	0.246178	5.13405	7.27518	11.1958	42.2486	36.2918	0	0	0	26.3317	38.4788
13.68_291.1963m/z		291.196	1	13.6804	0.144383	16	5.2258e-06	9.98486e-06	7.24735	K303	WAS	100 - 18.6 - 0.556	404.567	1.6	135.515	131.649	123.64	234.853	554.994	423.854	269.296	370.792	315.009	351.358	231.377	262.257	326.196	317.081	325.848	81.417	40.3056	45.7457	151.639	159.935	136.071	203.124	513.432	373.932	220.016	324.848	293.318	351.358	234.631	316.323	291.733	226.483	288.491	112.94	55.0019
5.24_461.0729m/z		461.073	1	5.24008	0.109983	60	5.25581e-06	1.00285e-05	Infinity	WAS	K303	100 - 24.3	18.1111	7.97	4.72108	7.96926	8.81422	0	0	0	0	0	4.46659	0	0	0	0	0	0	16.6937	19.5804	18.0591	5.28282	9.68155	9.70043	0	0	0	0	0	4.15902	0	0	0	0	0	0	23.1572	26.7199
4.46_179.0559m/z		179.056	1	4.45993	0.0736333	36	5.31706e-06	1.01313e-05	5.14325	F11	S13	100 - 0.475	14.9252	5.91	15.6992	12.8336	16.243	2.73248	3.34804	3.13297	3.20134	3.17826	2.32611	3.96875	2.09225	4.04241	4.51451	4.89995	4.37513	9.88316	5.24774	7.27348	17.5672	15.591	17.8761	2.36331	3.09731	2.76397	2.61551	2.78445	2.16594	3.96875	2.12167	4.87578	4.03755	3.49992	3.87354	13.7097	7.16118
7.44_212.0836n	212.084	257.082	1	7.43972	0.20425	4	5.39387e-06	1.0258e-05	161.315	S15	WAS	100 - 15.2	699.478	23.57	287.058	569.16	121.599	52.2671	87.8525	66.0371	65.2768	226.324	202.732	23.0149	74.3875	32.5886	340.984	421.41	1336.04	4.66798	5.1511	3.18918	321.214	691.451	133.825	45.2056	81.2735	58.2593	53.3314	198.281	188.772	23.0149	75.4336	39.3069	304.959	301.003	1182.87	6.47535	7.0293
1.88_345.1342m/z		345.134	1	1.88303	0.0824833	40	5.46173e-06	1.03689e-05	630.42	K303	F11	100 - 7.47	27.0905	15.37	0.0385936	0.0186644	0.0716585	33.5362	24.007	23.7283	24.7053	30.2054	22.5073	0.895857	8.31551	1.35209	11.0697	1.51145	4.07252	0.25629	0.151591	0.0325268	0.0431856	0.0226747	0.0788632	29.0053	22.2092	20.9336	20.1843	26.4627	20.9575	0.895857	8.43244	1.63084	9.90017	1.07959	3.60562	0.35552	0.206864
7.27_471.1872m/z		471.187	1	7.26788	0.0687333	2	5.48639e-06	1.04077e-05	8.3474	S13	WAS	100 - 30.1	23.4231	9.7	13.7849	13.1529	17.9562	20.6504	18.3999	28.2859	20.0892	28.4342	21.746	6.86484	8.32891	7.82905	21.095	9.35874	12.8681	3.51146	1.56862	3.33804	15.4251	15.979	19.7616	17.8604	17.022	24.9544	16.4129	24.911	20.2486	6.86484	8.44604	9.44305	18.8663	6.68472	11.3928	4.87104	2.14058
5.57_207.0661m/z		207.066	1	5.5681	0.109967	48	5.64218e-06	1.06784e-05	22.0593	S14	WAS	100 - 12.5 - 0.363	130.254	6.02	15.2069	16.0463	13.315	30.4033	62.6261	59.6077	78.5256	81.1207	55.3307	158.157	63.8312	168.772	15.3977	47.8943	20.9901	6.13899	5.49595	6.07917	17.0163	19.4941	14.6537	26.2957	57.9362	52.5872	64.1557	71.0692	51.5207	158.157	64.7288	203.566	13.7709	34.2097	18.5837	8.5159	7.4999
11.16_227.1288m/z		227.129	1	11.1593	0.0549667	40	5.79257e-06	1.09292e-05	111.535	WAS	S15	100 - 10.1	9.6559	36.82	0.423011	0.246348	0.54169	0	0.270353	0	0.272276	0.686991	0	2.00099	0.245728	1.2236	0	0	0.259718	14.2489	9.7823	4.93654	0.473343	0.299278	0.596153	0	0.250107	0	0.22245	0.601868	0	2.00099	0.249184	1.47585	0	0	0.229942	19.7658	13.3491
6.17_535.1086m/z		535.109	1	6.1714	0.0962333	36	5.83039e-06	1.09921e-05	Infinity	F11	K303	100 - 23.9 - 3.76	53.1533	15.02	60.2152	44.4875	54.7571	0	0	0	0	0	1.69041	0	0	0	5.48706	3.19003	0	5.55363	2.89445	3.51094	67.3799	54.0462	60.2625	0	0	0	0	0	1.57401	0	0	0	4.90735	2.27856	0	7.7039	3.94983
3.97_304.0147n	304.015	349.012	1	3.97387	0.0736	2	5.88366e-06	1.10862e-05	17.309	K303	F11	100 - 31.9 - 5.55	37.1882	14.2	2.65791	2.14861	1.63892	49.8624	34.0983	27.6038	27.3636	26.6238	20.8877	6.6133	25.3049	8.75265	47.6625	22.6743	16.4173	2.81944	3.8927	3.07252	2.97416	2.61026	1.80371	43.1258	31.5448	24.3526	22.3562	23.3249	19.4494	6.6133	25.6607	10.5571	42.6269	16.1957	14.5352	3.91108	5.31206
3.77_616.1086m/z		616.109	1	3.77442	0.293667	1	5.88514e-06	1.10868e-05	13.0548	S13	F11	100 - 27.2 - 10.1 - 4.92 - 1.48 - 0.235	512.454	7.35	37.5364	35.7804	44.4452	192.405	220.219	196.857	588.62	451.465	497.276	96.0001	398.326	182.665	220.251	306.143	256.694	80.4989	91.309	92.0459	42.0027	43.4682	48.9139	166.41	203.728	173.672	480.905	395.526	463.034	96.0001	403.927	220.323	196.981	218.671	227.265	111.667	124.602
14.33_688.4558m/z		688.456	1	14.3315	2.58168	1	5.91093e-06	1.11247e-05	10.4601	K303	WAS	100 - 42.4 - 2.06	2568.43	7.17	682.798	606.747	602.312	1585.39	2941.39	3178.52	1621.71	1222.55	989.659	2696.32	2109.9	1296.82	1829.71	2264.43	1281.5	337.273	233.822	165.542	764.04	737.114	662.87	1371.2	2721.12	2804.15	1324.94	1071.07	921.512	2696.32	2139.57	1564.16	1636.4	1617.43	1134.58	467.859	319.078
5.08_388.2096n	388.21	433.208	1	5.07513	0.213083	9	6.15631e-06	1.15356e-05	17.9269	WAS	S13	100 - 22.1	2012.91	11.39	537.841	435.278	562.362	92.4726	88.6579	213.643	101.275	109.257	126.32	253.403	71.6622	237.015	461.765	333.1	258.909	2230.24	1742.12	2066.36	601.836	528.803	618.904	79.9792	82.0186	188.48	82.7425	95.7193	117.622	253.403	72.6699	285.877	412.979	237.926	229.227	3093.75	2377.34
4.71_915.2770m/z		915.277	1	4.71225	0.0894667	3	6.164e-06	1.15478e-05	143.654	S14	S15	100 - 42.9 - 12.7 - 2.28 - 0.143	595.136	15.78	174.759	236.486	228.903	3.54558	13.8653	11.4533	157.969	65.1978	202.965	507.14	308.624	969.645	0.707261	10.0848	1.6365	57.3039	141.827	56.3306	195.552	287.298	251.918	3.06656	12.827	10.1043	129.061	57.1193	188.989	507.14	312.964	1169.54	0.632538	7.20331	1.44888	79.491	193.54
4.93_375.1658m/z		375.166	1	4.92545	0.151217	12	6.22896e-06	1.16539e-05	48.0698	F11	S14	100 - 17.8	157.115	4.21	164.111	150.979	156.256	2.58887	2.69225	5.34521	3.75996	3.33092	13.7447	4.68373	0.54045	4.58127	13.3868	3.74059	5.87385	98.484	64.1076	106.186	183.638	183.419	171.966	2.23911	2.49063	4.71565	3.0719	2.9182	12.7983	4.68373	0.54805	5.52573	11.9725	2.67181	5.20044	136.615	87.4827
14.36_348.2544m/z		348.254	1	14.3591	0.06885	2	6.29525e-06	1.17599e-05	36.9713	F11	S15	100 - 23.1	18.9442	9.59	12.9925	19.0419	24.7982	0.336863	2.74541	0.995811	3.66367	3.95715	8.77629	9.37186	20.7251	15.0476	0.811113	0	0.726096	6.56817	7.95646	7.44326	14.5385	23.1333	27.2915	0.291351	2.53981	0.878525	2.99323	3.46683	8.17196	9.37186	21.0166	18.1498	0.725418	0	0.642853	9.11125	10.8576
13.39_315.2539m/z		315.254	1	13.393	0.0694167	63	6.30134e-06	1.17691e-05	2.19287	S13	WAS	100 - 16.7	28.422	3.28	18.0088	16.3027	18.8758	24.0219	20.9552	28.5079	30.2068	30.227	24.8323	21.027	19.4834	18.952	21.6426	26.2395	22.8324	13.4527	12.72	12.7106	20.1516	19.8055	20.7736	20.7765	19.3859	25.1503	24.679	26.4817	23.1224	21.027	19.7574	22.859	19.356	18.7423	20.2148	18.6613	17.358
5.91_497.2016m/z		497.202	1	5.9053	0.07565	4	6.33182e-06	1.18192e-05	Infinity	WAS	K303	100 - 16	16.1641	20.05	6.09998	4.13252	5.87415	0	0	0	0	0	0.252445	2.48515	0	1.56271	1.75007	0	0	19.1092	12.4188	16.9643	6.82579	5.02044	6.46475	0	0	0	0	0	0.235062	2.48515	0	1.88487	1.56517	0	0	26.5079	16.9469
4.71_209.0816m/z		209.082	1	4.71225	0.1376	74	6.36781e-06	1.18774e-05	9.59622	S14	S15	100 - 11.2 - 0.681	283.452	8.65	147.164	170.686	172.496	31.42	54.3136	48.9289	179.615	108.642	171.098	274.477	236.022	339.858	16.6133	46.0143	25.9861	76.7836	135.439	80.8411	164.674	207.36	189.839	27.175	50.2462	43.1661	146.746	95.1807	159.317	274.477	239.341	409.922	14.8581	32.867	23.0069	106.513	184.824
18.87_435.2513m/z		435.251	1	18.8667	0.0625833	5	6.47325e-06	1.20419e-05	8.39831	S13	WAS	100 - 11.4	13.2191	5.13	8.90277	4.04341	3.78714	7.33517	7.4247	8.05106	17.2084	11.2983	11.1507	11.0262	9.7857	8.67476	6.21551	10.3872	7.11962	1.54076	1.69036	1.49095	9.96207	4.91219	4.1679	6.34416	6.86869	7.10282	14.0593	9.89839	10.3829	11.0262	9.92331	10.4631	5.55884	7.41936	6.3034	2.13731	2.3067
5.84_391.1981m/z		391.198	1	5.83653	0.0827333	1	6.58889e-06	1.22478e-05	4.33835	S13	WAS	100 - 22	17.6642	11.76	15.5612	12.4608	16.8598	11.0836	11.7723	13.8471	14.3943	17.6173	20.9809	14.0385	17.6482	17.6331	12.2039	7.45779	7.05707	5.08684	3.37586	3.75223	17.4127	15.1381	18.555	9.58618	10.8907	12.2162	11.7602	15.4344	19.5362	14.0385	17.8964	21.2683	10.9146	5.32692	6.24802	7.05637	4.60678
13.90_593.2732m/z		593.273	1	13.9005	0.171933	2	6.60893e-06	1.22734e-05	9.18176	F11	S15	100 - 27.3 - 4.36	220.176	9.56	195.903	233.168	231.456	25.6896	34.2624	27.3751	32.3925	46.564	40.2843	13.9289	46.9946	15.9394	16.8987	18.8153	36.2251	109.279	148.762	142.586	219.213	283.267	254.727	22.2189	31.6966	24.1509	26.4648	40.7944	37.5104	13.9289	47.6554	19.2255	15.1133	13.4393	32.0721	151.59	203.004
5.08_435.2171m/z		435.217	1	5.082	0.123733	4	6.63403e-06	1.23107e-05	30.6475	WAS	K303	100 - 12.1 - 3.81	141.832	10.28	35.2346	28.8258	33.7251	3.14214	2.77613	7.96529	5.20121	4.40035	5.63022	12.7364	2.45975	11.5154	20.1742	12.3724	9.39966	157.283	122.515	145.699	39.427	35.0194	37.1159	2.71762	2.56824	7.02715	4.2494	3.85512	5.24252	12.7364	2.49434	13.8894	18.0428	8.83733	8.32204	218.18	167.187
13.35_365.2692m/z		365.269	1	13.3517	0.0550833	12	6.69258e-06	1.24029e-05	10.1259	S13	F11	100 - 13.1	7.2354	13.47	0.362793	1.13575	0.645087	7.30626	6.2498	4.76354	5.98211	10.5227	5.20134	2.36005	4.67023	3.933	4.52525	5.26537	4.03189	1.81665	0.985548	1.06612	0.40596	1.37978	0.709946	6.31915	5.78177	4.20249	4.88741	9.2189	4.84318	2.36005	4.7359	4.74381	4.04715	3.76093	3.56966	2.52002	1.3449
14.34_275.1653m/z		275.165	1	14.3385	0.0551	9	6.79799e-06	1.25602e-05	2.18442	S15	WAS	100	6.78188	2.98	4.36352	4.11507	4.28225	6.04078	6.72847	6.12356	5.75591	6.48844	5.3609	4.94136	4.87444	4.41017	5.79201	8.26106	6.29257	2.7732	3.19183	3.34895	4.88271	4.99924	4.7128	5.22465	6.2246	5.40233	4.7026	5.68448	4.99175	4.94136	4.94299	5.31935	5.18008	5.90068	5.57116	3.84694	4.35565
0.68_175.0247m/z		175.025	1	0.683667	0.0825833	16	6.80775e-06	1.25735e-05	4.24656	S15	WAS	100 - 5.33	59.0334	8.55	30.1298	26.5282	31.35	40.1716	43.2313	49.9176	55.1187	62.7717	35.9295	63.7114	47.9955	44.1136	43.8107	71.5609	61.7287	12.6121	15.1193	13.973	33.7148	32.2281	34.5021	34.7442	39.9938	44.0383	45.0322	54.9938	33.4554	63.7114	48.6704	53.2078	39.1821	51.1142	54.6519	17.4953	20.6322
7.07_421.1505m/z		421.151	1	7.07497	0.055	10	6.81264e-06	1.25778e-05	Infinity	S15	S14	100 - 14.8	13.4775	38.28	0	0.40382	0	4.9397	12.6813	9.12863	2.13545	4.30672	4.86746	0	0	0	3.07379	23.5658	13.7929	0	0	0	0	0.490585	0	4.27233	11.7316	8.05347	1.74467	3.77309	4.53229	0	0	0	2.74904	16.8325	12.2116	0	0
6.52_487.1244m/z		487.124	1	6.52008	0.09425	10	6.89783e-06	1.27255e-05	113.05	WAS	F11	100 - 25.9 - 29.2	43.477	22.96	0	0	1.15374	4.32288	2.09652	3.13455	1.3404	1.01516	0	3.8087	0.928307	2.02534	6.6646	1.92618	4.56506	32.5821	52.1879	45.661	0	0	1.26974	3.73885	1.93951	2.76537	1.09511	0.889374	0	3.8087	0.94136	2.44287	5.96048	1.37582	4.0417	45.1974	71.2168
15.46_413.1648m/z		413.165	1	15.4626	0.04135	5	6.92419e-06	1.27645e-05	Infinity	S14	S15	100 - 18.1	8.87261	46.86	0.0453266	0.287451	0.529331	0.252285	0.543833	0.0276778	1.73585	0.819779	2.33767	4.45746	14.8672	7.29315	0	0	0	0	0.337162	0.831969	0.0507198	0.349213	0.582551	0.218201	0.503107	0.024418	1.4182	0.718203	2.1767	4.45746	15.0763	8.79668	0	0	0	0	0.460098
0.76_209.0664m/z		209.066	1	0.759267	0.275033	20	7.03159e-06	1.29381e-05	2.56335	S15	WAS	100 - 7.54 - 1.2	1223.12	3.11	673.629	563.836	762.08	1170.26	944.053	1300.85	993.439	994.395	853.525	811.796	604.798	606.374	1179.15	1371.25	1118.95	468.363	468.838	494.267	753.78	684.983	838.702	1012.15	873.356	1147.64	811.643	871.182	794.752	811.796	613.303	731.381	1054.57	979.45	990.669	649.706	639.786
3.84_101.0243m/z		101.024	1	3.84315	0.0343667	14	7.20087e-06	1.32072e-05	Infinity	F11	K303	100	3.64697	15.21	3.72397	4.15926	3.05768	0	0	0	3.04946	2.87643	4.58493	1.17276	0.68426	2.50175	0	0.529979	0	0.60429	1.47889	0.67149	4.16707	5.05293	3.3651	0	0	0	2.49142	2.52002	4.26921	1.17276	0.693882	3.01751	0	0.378551	0	0.838261	2.01812
11.02_165.1282m/z		165.128	1	11.0219	0.0667667	10	7.20612e-06	1.32072e-05	Infinity	WAS	F11	100 - 10.1	8.20617	67.82	0	0	0	0	0	0	0	0	0	0	0	0.783911	0	0	0	8.00869	13.8678	2.74199	0	0	0	0	0	0	0	0	0	0	0	0.945518	0	0	0	11.1095	18.9244
11.62_221.1180m/z		221.118	1	11.6248	0.199467	19	7.21587e-06	1.32152e-05	2.00244	S15	WAS	100 - 13.1	118.821	5.42	81.0632	69.8317	75.9041	123.526	97.7924	119.492	115.933	112.58	104.088	93.8084	91.2711	81.2406	102.748	138.203	115.511	57.0598	63.0134	57.9402	90.7085	84.8359	83.5357	106.837	90.4691	105.418	94.7177	98.6302	96.9204	93.8084	92.5545	97.9889	91.8925	98.7148	102.269	79.1524	85.9895
10.69_257.0817m/z		257.082	1	10.6866	0.1382	53	7.23891e-06	1.32549e-05	70.5346	WAS	F11	100 - 15.2 - 1.35	401.044	8.26	6.76588	9.54714	0.744317	96.2777	105.17	70.9256	30.4059	72.3264	119.338	8.9477	10.5601	9.81897	186.935	178.747	557.584	367.785	486.536	348.812	7.57092	11.5985	0.819153	83.2702	97.2944	62.572	24.8418	63.3646	111.121	8.9477	10.7086	11.8432	167.185	127.675	493.66	510.184	663.938
14.62_255.2326m/z		255.233	1	14.6184	0.03435	48	7.26499e-06	1.32927e-05	8.5172	S14	S15	100	6.8682	4.83	4.80871	5.1411	9.12295	2.73384	3.09872	3.73114	4.45879	7.18279	6.04916	7.23072	6.79491	6.57897	0.260057	0.934036	1.22508	2.18659	3.03965	2.93437	5.38087	6.24572	10.0402	2.36449	2.86667	3.29169	3.64285	6.29279	5.63262	7.23072	6.89046	7.93526	0.232582	0.66716	1.08463	3.0332	4.14797
10.41_727.3917m/z		727.392	1	10.413	0.0688667	1	7.46657e-06	1.36335e-05	Infinity	F11	K303	100 - 24.4	15.2003	17.2	12.2358	16.1888	17.1764	0	0	0	0	0	0.262949	2.21179	0	2.67728	0	0	0.277685	4.89081	1.32369	3.76855	13.6916	19.6672	18.9034	0	0	0	0	0	0.244843	2.21179	0	3.22922	0	0	0.24585	6.78445	1.80634
0.70_165.0403m/z		165.04	1	0.704283	0.103217	16	7.55973e-06	1.37933e-05	2.08131	WAS	S14	100 - 5.5 - 0.806	149.314	4.51	112.311	105.988	102.826	97.7265	93.9258	104.425	120.109	127.2	101.572	80.6552	72.2673	62.2982	137.087	114.754	124.72	152.13	139.333	156.479	125.675	128.761	113.164	84.5233	86.892	92.1256	98.1298	111.439	94.578	80.6552	73.2835	75.1414	122.604	81.9662	110.422	211.032	190.137
11.03_183.1387m/z		183.139	1	11.0288	0.0805	84	7.59209e-06	1.38472e-05	131.847	WAS	K303	100 - 11.6	36.5928	28.06	1.87506	1.79335	2.89539	0.282621	0.55	0	3.56705	3.14438	1.46261	2.13658	1.03686	4.97654	0.225235	0.361498	0.426558	35.0197	61.9706	12.7882	2.09817	2.17867	3.1865	0.244438	0.508812	0	2.91429	2.75477	1.36189	2.13658	1.05144	6.00249	0.201439	0.258209	0.377655	48.5787	84.5664
18.87_740.5235m/z		740.524	1	18.8667	0.0763333	60	7.71784e-06	1.40348e-05	Infinity	K303	F11	100 - 34.7	37.4654	16.28	0	0	0	42.8418	38.7168	30.8377	4.25086	1.45065	0	21.6142	7.23195	3.97839	29.9018	27.8249	6.96498	0	0	0.162569	0	0	0	37.0537	35.8174	27.2056	3.47297	1.27091	0	21.6142	7.33365	4.79856	26.7427	19.8747	6.16648	0	0
14.34_222.1618n	222.162	221.155	1	14.3385	0.0963333	12	7.76397e-06	1.41134e-05	1.79008	S15	WAS	100 - 14	67.4044	1.89	50.0225	44.0564	50.9123	68.4035	59.4865	65.4442	70.9126	62.845	64.5573	58.0427	60.3753	50.3598	60.8519	76.6759	64.6855	36.8771	38.2685	37.8176	55.9744	53.5224	56.0311	59.1619	55.0317	57.7362	57.9359	55.058	60.1119	58.0427	61.2243	60.7418	54.4228	54.7678	57.2696	51.1552	52.222
18.87_720.6512m/z		720.651	1	18.8737	0.0619167	1	7.7698e-06	1.41214e-05	13.9859	S15	WAS	100 - 35	9.71682	3.44	1.79748	1.67986	1.72095	6.90094	6.68148	5.52984	3.40493	0.717366	1.93149	4.73431	4.09586	5.41145	9.41282	11.9549	7.78272	0.827122	0.988171	0.268979	2.01135	2.0408	1.89398	5.9686	6.18112	4.87854	2.78184	0.628479	1.79849	4.73431	4.15346	6.52706	8.41834	8.53911	6.89047	1.14737	1.34848
13.90_349.2383m/z		349.238	1	13.9005	0.0413667	61	7.93657e-06	1.43951e-05	58.9228	F11	S15	100 - 12.6	6.85303	15.92	5.12545	5.3246	10.109	0	0.18912	0.363542	0	0	2.03247	5.82501	6.0686	4.45894	0	0	0.348916	0.356725	0.685248	0.340464	5.73531	6.46865	11.1254	0	0.174957	0.320724	0	0	1.89251	5.82501	6.15394	5.37818	0	0	0.308914	0.494843	0.935104
6.76_681.1672m/z		681.167	1	6.76067	0.0894667	18	8.00003e-06	1.44941e-05	23.1281	WAS	S15	100 - 28.9 - 12.3	46.2682	11.95	6.1214	6.45028	7.6522	1.84835	6.68117	5.54698	6.62475	6.6871	9.52347	18.0535	13.5164	19.5658	0.699242	2.34698	2.95533	49.7747	50.4178	38.6121	6.84975	7.8362	8.42157	1.59863	6.18083	4.89366	5.41245	5.85852	8.86769	18.0535	13.7065	23.5994	0.625366	1.67639	2.61652	69.0467	68.8012
3.97_611.1254m/z		611.125	1	3.97387	0.0874167	16	8.0346e-06	1.45514e-05	Infinity	WAS	S13	100 - 36.9	17.1266	4.94	0	1.69134	5.55742	0.260577	0	0	0	0	0	0	0	0	0.305739	0	0	18.0123	17.0415	16.326	0	2.05475	6.11618	0.225372	0	0	0	0	0	0	0	0	0.273438	0	0	24.9863	23.2553
13.93_271.2275m/z		271.228	1	13.928	0.0481167	38	8.04739e-06	1.45719e-05	1.85327	S13	WAS	100 - 7.05	8.65335	3.41	6.86939	5.89316	6.61249	7.95853	7.91567	8.41421	9.14976	8.3227	8.4876	7.66162	8.96296	7.86163	6.7639	8.85101	8.18322	4.60399	4.37308	5.03064	7.68674	7.15937	7.27733	6.8833	7.32289	7.42319	7.47539	7.29146	7.90315	7.66162	9.089	9.48235	6.04929	6.32207	7.24506	6.38658	5.9676
11.94_862.9675m/z		862.967	2	11.9411	0.348567	1	8.20699e-06	1.48116e-05	5.9023	K303	WAS	31.6 - 100 - 56.7 - 25.9	63.4708	17.07	27.0002	22.0786	32.4639	52.5439	57.4248	80.4438	21.5728	12.2025	29.185	70.927	65.3249	50.3837	50.8696	60.7336	42.0474	13.3833	10.0183	8.85911	30.2129	26.8224	35.7279	45.445	53.1244	70.9692	17.6251	10.6906	27.1754	70.927	66.2435	60.7706	45.4952	43.3805	37.2268	18.5651	13.6712
3.97_477.1557m/z		477.156	1	3.967	0.06185	1	8.34167e-06	1.50214e-05	18.0094	S13	WAS	100 - 17.2 - 21.8 - 0.837	58.6054	20.77	20.6046	19.7755	13.6631	4.30224	3.06237	5.46535	70.1687	33.2355	72.4119	9.64583	14.4528	13.9014	10.8482	37.4167	16.298	4.00685	2.32582	3.4298	23.0563	24.0245	15.0368	3.72099	2.83304	4.82164	57.3281	29.1174	67.4257	9.64583	14.6561	16.7673	9.70205	26.7259	14.4295	5.55823	3.17386
6.43_445.1500m/z		445.15	1	6.42585	0.0962333	24	8.407e-06	1.5128e-05	383.866	S15	WAS	100 - 23	52.7807	24.11	0	1.84468	0	43.0046	30.8331	51.7318	32.1101	21.9772	36.0053	7.68277	0	0.973803	21.7031	93.7791	42.8599	0.412493	0	0	0	2.24103	0	37.1945	28.5241	45.6389	26.2341	19.254	33.526	7.68277	0	1.17456	19.4101	66.9842	37.9462	0.572203	0
5.47_647.1250m/z		647.125	1	5.46697	0.2661	2	8.65936e-06	1.55364e-05	Infinity	WAS	S15	100 - 39.8 - 20.5	196.206	6.71	8.51168	12.2668	28.6365	0.754191	0.897341	0.381379	0	0.292818	3.18783	0	7.33696	7.48049	0	0	0	206.956	200.142	181.522	9.52444	14.9025	31.5157	0.652297	0.830141	0.336461	0	0.256536	2.96832	0	7.44014	9.02264	0	0	0	287.085	273.118
13.91_871.5685m/z		871.568	1	13.9142	0.5529	22	8.69581e-06	1.55933e-05	7.10852	S13	WAS	100 - 13	621.181	2.38	283.097	223.582	197.896	362.489	467.757	598.438	797.386	620.213	445.945	528.501	536.249	511.821	105.77	184.77	231.159	118.196	85.3088	58.6514	316.781	271.621	217.793	313.515	432.728	527.955	651.467	543.364	415.237	528.501	543.79	617.337	94.5957	131.977	204.658	163.96	116.414
6.53_426.1887n	426.189	471.187	1	6.52697	0.12175	2	8.76712e-06	1.57067e-05	84.3694	S13	WAS	100 - 22.7	536.269	18.62	37.7666	49.4732	23.1751	9.69506	10.6051	14.7593	425.792	181.751	1001.27	113.294	61.422	222.873	6.75705	27.9919	6.65549	7.65414	6.07723	5.33724	42.2603	60.1031	25.5052	8.38522	9.81087	13.0209	347.874	159.231	932.319	113.294	62.2857	268.82	6.04316	19.994	5.89247	10.6177	8.29313
0.99_179.0560m/z		179.056	1	0.986067	0.0805	36	8.88435e-06	1.58935e-05	336.761	S14	S15	100 - 1.22	22.115	7.17	16.3071	16.7492	23.4262	0.951442	3.11063	5.27441	4.6654	0.956491	6.45858	22.0734	23.72	20.5517	0	0	0.197009	7.33023	10.9123	8.57453	18.2474	20.348	25.7815	0.822899	2.87769	4.65319	3.81165	0.837975	6.01384	22.0734	24.0536	24.7886	0	0	0.174423	10.1684	14.8912
14.34_449.2664m/z		449.266	1	14.3385	1.64473	1	8.9079e-06	1.59328e-05	277.527	S13	S15	100 - 22.1	2032.78	9.62	1188.24	1073.22	1301.63	477.499	182.639	308.06	1534.28	2131.26	2432.79	539.976	287.745	514.639	0.0115568	0.213263	21.7491	527.674	614.209	780.189	1329.63	1303.81	1432.5	412.987	168.962	271.777	1253.52	1867.18	2265.27	539.976	291.791	620.735	0.0103358	0.152328	19.2557	731.981	838.163
8.69_428.1471n	428.147	427.14	1	8.69218	0.109983	5	9.05452e-06	1.61567e-05	828.89	F11	K303	100 - 23.4 - 2.06	117.319	27.99	101.599	155.061	95.2984	0	0	0.424614	0	0.487219	1.57158	17.7669	4.21547	42.4728	1.74256	0	4.01202	19.222	7.18527	10.3329	113.688	188.378	104.88	0	0	0.374603	0	0.426849	1.46336	17.7669	4.27474	51.2288	1.55846	0	3.55206	26.6644	9.80519
14.33_312.2543m/z		312.254	1	14.3315	0.0482333	2	9.13184e-06	1.62857e-05	85.1996	S14	S15	100	20.6667	17.08	1.21453	0.841979	1.45543	7.79343	1.87218	2.36238	3.88849	2.18489	4.30946	12.6359	34.7571	14.607	0.360779	0.366924	0	1.30032	1.0304	1.45654	1.35904	1.02289	1.60176	6.74051	1.73198	2.08414	3.17691	1.91417	4.01271	12.6359	35.2459	17.6183	0.322662	0.262085	0	1.80379	1.40611
0.70_172.9412m/z		172.941	1	0.704283	0.0274833	1	9.14097e-06	1.6299e-05	43.8922	S15	F11	100	4.47368	24.37	0.305773	0	0	2.5795	3.80457	2.50346	3.49482	4.83808	3.06274	1.12766	2.63384	1.20213	2.34085	6.51427	4.56593	0.352512	0.583299	0.549863	0.342155	0	0	2.231	3.51966	2.2086	2.85528	4.2386	2.85184	1.12766	2.67088	1.44996	2.09354	4.65299	4.04247	0.488999	0.795982
1.70_133.0141m/z		133.014	1	1.70423	0.09625	9	9.27018e-06	1.65114e-05	5.6159	WAS	S15	100	9.90229	10.48	8.41846	8.77763	10.2281	7.13251	6.27192	5.56192	4.66876	5.04554	6.04409	3.45831	4.26846	3.13237	1.49729	0.932092	2.86039	11.0125	8.04955	10.6448	9.42013	10.6636	11.2565	6.16888	5.80224	4.90685	3.81439	4.42036	5.6279	3.45831	4.32848	3.77813	1.3391	0.665771	2.53246	15.2764	10.9846
4.14_289.1654m/z		289.165	1	4.14377	0.0893667	9	9.28993e-06	1.65316e-05	13.7459	S13	WAS	100 - 14.3 - 1.33	313.73	11.98	46.7522	41.1811	59.3494	75.432	263.221	361.728	236.723	279.651	424.815	30.7425	18.388	22.5773	211.604	123.442	126.701	23.6528	19.7711	25.0464	52.315	50.0294	65.3166	65.2408	243.509	319.124	193.403	245.001	395.562	30.7425	18.6465	27.2317	189.248	88.1716	112.175	32.8108	26.9801
8.09_538.1322m/z		538.132	1	8.08887	0.0824833	5	9.37727e-06	1.66718e-05	Infinity	K303	F11	100 - 24.8 - 11.8	30.9997	38.16	0	0	0	17.1089	43.3152	32.575	0.0711817	4.43705	5.52154	0.880344	0	1.68911	23.3208	11.2166	25.2385	0	0	0	0	0	0	14.7974	40.0715	28.7383	0.0581557	3.88727	5.14133	0.880344	0	2.03733	20.8569	8.01174	22.345	0	0
12.53_904.4834m/z		904.483	2	12.5283	0.1355	2	9.38896e-06	1.66896e-05	92.1882	WAS	S15	100 - 95.5 - 67.7 - 19.5 - 8.64 - 0.349	271.364	1.64	107.663	104.338	105.136	8.47783	5.32584	33.2271	16.8588	5.66111	32.1742	26.5787	15.3754	27.7009	1.60338	1.96699	5.2604	287.391	235.7	291.002	120.474	126.756	115.707	7.33244	4.927	29.3136	13.7737	4.95966	29.9587	26.5787	15.5916	33.4117	1.43398	1.40497	4.65732	398.664	321.642
14.37_279.2325m/z		279.233	1	14.3729	0.14445	126	9.42435e-06	1.67343e-05	4.49251	S14	WAS	100 - 13.4 - 0.105	39.8929	8.35	18.5619	22.9306	24.6852	15.5706	16.7197	27.3143	39.304	28.353	25.7214	43.6187	37.2093	38.8507	10.7589	15.8404	12.4061	8.27455	10.7308	7.63425	20.7705	27.8576	27.1672	13.467	15.4676	24.0972	32.1115	24.8399	23.9502	43.6187	37.7326	46.86	9.62222	11.3144	10.9838	11.4783	14.6435
16.43_327.2905m/z		327.291	1	16.4281	0.06185	26	9.6467e-06	1.70703e-05	Infinity	K303	F11	100 - 14	16.6439	14.79	0	0	0	16.2941	19.2615	14.3763	12.7248	23.8846	7.59624	0.662933	6.27156	2.89348	5.1939	23.6662	5.56162	0	0	0	0	0	0	14.0927	17.819	12.683	10.3962	20.9251	7.07317	0.662933	6.35975	3.48999	4.64516	16.9042	4.92401	0	0
3.89_173.0605m/z		173.061	1	3.89127	0.0687333	5	9.69232e-06	1.71356e-05	Infinity	WAS	K303	100 - 8.69	10.417	22.87	5.41582	9.04828	2.52655	0	0	0	0	0	0	0.351318	0.159869	3.25744	0	0	0.270205	13.0934	8.52626	9.63142	6.06022	10.9924	2.78057	0	0	0	0	0	0	0.351318	0.162117	3.92898	0	0	0.239227	18.1629	11.6351
7.43_389.1813m/z		389.181	1	7.43283	0.055	1	9.71188e-06	1.7164e-05	Infinity	WAS	S15	100 - 10.3	9.13515	16.28	3.50158	3.05045	4.4905	0	0	0.349861	4.49087	1.47019	1.75677	1.83369	0	1.70402	0	0	0	9.66047	7.45617	10.2888	3.91821	3.70587	4.94199	0	0	0.308655	3.66906	1.28802	1.6358	1.83369	0	2.05531	0	0	0	13.4008	10.1749
6.26_655.2243m/z		655.224	1	6.26075	0.0549833	1	9.86265e-06	1.74084e-05	25.2419	F11	WAS	100 - 12.2	7.20723	8.21	6.30754	6.68094	8.6332	4.1848	4.90903	4.4176	4.61269	3.68743	5.54212	8.06853	4.54097	6.36942	1.79417	0.469678	2.29276	0.856579	0	0	7.05804	8.11642	9.50121	3.61942	4.54141	3.8973	3.76859	3.23053	5.16049	8.06853	4.60483	7.68251	1.60461	0.33548	2.02991	1.18823	0
14.34_860.6360m/z		860.636	1	14.3385	2.60238	32	9.94462e-06	1.75405e-05	4.71996	WAS	S14	100 - 40.9 - 7.32 - 1.35 - 0.565	2522.97	2.85	1134.9	1362.43	1882.76	885.922	675.869	645.309	868.067	943.847	1152.1	538.13	547.65	517.813	969.344	1112.03	916.796	1804.81	2407.99	3356.1	1269.94	1655.16	2072.06	766.231	625.255	569.305	709.214	826.898	1072.77	538.13	555.351	624.563	866.932	794.295	811.69	2503.6	3286
14.77_694.4307m/z		694.431	1	14.7696	2.65743	1	9.98816e-06	1.76046e-05	7.24341	K303	WAS	100 - 43.6 - 3.28	4555.8	5.37	1298.08	1170.35	1207.03	3073.99	5145.72	5447.7	2825.52	2199.53	1795.93	4623.26	3499.71	2204.23	3112.04	3913.08	2205	773.366	610.406	503.102	1452.53	1421.81	1328.39	2658.68	4760.37	4806.07	2308.46	1926.99	1672.27	4623.26	3548.93	2658.64	2783.25	2795.02	1952.2	1072.8	832.974
7.28_353.0659m/z		353.066	1	7.28163	0.06185	9	1.00272e-05	1.76608e-05	Infinity	WAS	F11	100 - 12.3	16.533	9.42	0	0	0	2.33594	0.701637	0.321288	0	0	0.428755	6.4068	19.9511	13.0861	17.6572	7.24275	2.04283	17.296	17.5614	14.7416	0	0	0	2.02035	0.649094	0.283447	0	0	0.399231	6.4068	20.2317	15.7839	15.7917	5.17332	1.80863	23.9927	23.9647
4.02_263.1133m/z		263.113	1	4.02005	0.0736667	7	1.00694e-05	1.77254e-05	Infinity	WAS	K303	100 - 7.19	11.453	28.86	2.16532	1.44611	2.64087	0	0	0	0	0	0	3.50595	0	0.985583	0	0	0	13.3322	6.94584	14.0811	2.42296	1.75682	2.90639	0	0	0	0	0	0	3.50595	0	1.18877	0	0	0	18.4942	9.47846
18.86_699.4964m/z		699.496	1	18.8599	0.0412833	29	1.01337e-05	1.78355e-05	3.46899	S15	WAS	100 - 10.5	6.71127	12.38	3.76811	2.81992	2.79745	7.30582	6.00019	5.87711	7.46448	6.71765	5.10019	7.14842	5.01511	5.79407	5.23756	7.72925	7.167	1.48999	1.90235	2.41159	4.21646	3.42581	3.07871	6.31878	5.55085	5.18491	6.09851	5.88528	4.74899	7.14842	5.08563	6.98855	4.68421	5.52082	6.34534	2.06689	2.59599
7.60_433.1713m/z		433.171	1	7.59583	0.0962333	4	1.01513e-05	1.78568e-05	836.445	S13	S14	100 - 20.2 - 1.47	98.5249	31.9	2.84865	1.46085	2.22837	4.4737	56.6198	45.4829	73.6593	165.916	55.999	0.15909	0	0.19428	57.0545	10.2586	11.44	0.672442	0.0428773	0.50647	3.1876	1.77473	2.45241	3.86929	52.3797	40.1259	60.1799	145.358	52.143	0.15909	0	0.234332	51.0266	7.32751	10.1285	0.9328	0.0585113
12.10_343.2488m/z		343.249	1	12.0972	0.103117	70	1.03014e-05	1.81014e-05	38.0958	K303	WAS	100 - 18.8 - 0.648	102.122	4.52	46.5132	34.2267	40.7131	51.4574	130.633	124.275	47.3716	48.5918	51.684	95.9341	18.1565	38.7012	72.3461	45.484	59.0973	4.45854	1.50375	2.07966	52.0476	41.5808	44.8065	44.5053	120.85	109.638	38.7028	42.571	48.1251	95.9341	18.4118	46.6797	64.7026	32.4882	52.3221	6.18481	2.05205
0.57_275.0562m/z		275.056	1	0.5667	0.0343667	13	1.04239e-05	1.82838e-05	13.5561	K303	WAS	100	13.9604	7.62	5.413	2.4293	3.55083	16.9002	11.7614	13.2198	12.6174	17.8794	6.06247	3.8292	6.63125	2.8478	10.7385	9.23178	9.84792	0.997554	0.958148	1.13379	6.05706	2.95126	3.90784	14.6169	10.8806	11.6628	10.3085	15.664	5.64501	3.8292	6.7245	3.43489	9.60399	6.59404	8.7189	1.38379	1.30751
8.76_145.0869m/z		145.087	1	8.76092	0.0962333	39	1.0521e-05	1.84409e-05	4.88949	S15	S13	100 - 4.63	51.7787	0.88	15.3509	14.2568	18.9694	22.7443	24.4235	21.4367	7.69406	16.3849	7.69047	13.6083	13.7148	13.4758	55.617	45.3169	54.4022	20.8175	30.0363	23.1721	17.1774	17.32	20.8766	19.6715	22.5945	18.9119	6.28608	14.3547	7.16091	13.6083	13.9077	16.2539	49.741	32.3688	48.1653	28.8776	40.9882
7.28_229.0867m/z		229.087	1	7.28163	0.110033	12	1.06299e-05	1.86085e-05	90.0441	WAS	K303	100 - 14.8	61.5196	14.16	3.14399	5.99787	0.827256	1.07083	0.689695	0.289127	2.31476	10.1943	17.629	38.2199	74.7632	54.4646	0	0	2.3784	54.3428	71.2138	59.0021	3.51808	7.28658	0.910431	0.926153	0.638046	0.255074	1.89117	8.93113	16.4151	38.2199	75.8145	65.6928	0	0	2.10573	75.3833	97.18
7.28_187.0977m/z		187.098	1	7.28163	0.1237	75	1.12165e-05	1.95446e-05	1.85094	K303	WAS	100 - 9.38	106.997	3.36	86.6475	76.1858	84.9474	104.042	101.693	115.257	100.474	106.446	98.9388	96.6821	87.5024	79.078	90.8219	120.115	98.2751	55.5685	58.8305	59.0227	96.9572	92.5552	93.4882	89.9857	94.0777	101.682	82.0878	93.2561	92.1259	96.6821	88.7328	95.3804	81.2264	85.7951	87.0084	77.0837	80.2814
3.69_445.1954m/z		445.195	1	3.69193	0.04125	1	1.1507e-05	2.00223e-05	9.90528	K303	S15	100 - 11.3	6.5284	5.06	5.35584	3.26003	6.80747	7.01131	4.86711	7.70679	2.56464	3.20509	4.33137	4.22977	4.57194	4.65893	0.834777	0.396661	0.745812	4.85429	2.65097	3.35486	5.9931	3.96049	7.49191	6.06405	4.50262	6.79909	2.09532	2.80795	4.03311	4.22977	4.63623	5.6194	0.746582	0.283325	0.660309	6.73379	3.61757
5.75_767.2404m/z		767.24	1	5.74682	0.0826	1	1.16153e-05	2.01892e-05	Infinity	F11	K303	100 - 24.3	20.3982	16.74	19.1788	16.386	25.6299	0	0	0	0	0	0	9.1055	0	3.64362	0	0	0	11.2518	12.6434	9.00527	21.4608	19.9068	28.2068	0	0	0	0	0	0	9.1055	0	4.39478	0	0	0	15.6083	17.2535
9.65_301.2018m/z		301.202	1	9.65105	0.158233	10	1.182e-05	2.0505e-05	Infinity	S13	WAS	100 - 16.1 - 1.58	288.218	83.69	7.36086	0.269138	0.628713	16.2141	27.035	80.8507	111.374	677.903	75.3754	0.241501	0	0.147394	16.3893	3.67266	3.58502	0	0	0	8.23669	0.326965	0.691925	14.0235	25.0105	71.3282	90.9931	593.906	70.1851	0.241501	0	0.17778	14.6578	2.62329	3.17401	0	0
8.96_145.0867m/z		145.087	1	8.96035	0.0618667	27	1.18428e-05	2.05373e-05	3.9604	S15	K303	100	11.7699	8.33	5.69944	4.39738	6.72724	2.39964	3.0169	3.49912	6.52506	6.57275	7.54073	6.65099	6.97219	7.90584	13.7444	10.2633	11.3018	3.92033	6.15945	5.35021	6.37759	5.34221	7.40361	2.07544	2.79097	3.087	5.331	5.75834	7.02148	6.65099	7.07024	9.53568	12.2923	7.33084	10.0061	5.43821	8.40532
15.44_211.1337m/z		211.134	1	15.442	0.06885	26	1.22545e-05	2.1154e-05	2.58516	S13	WAS	100 - 11.3	35.2529	2.94	22.1771	23.1341	28.5245	19.7729	26.4518	25.671	34.1598	34.7092	36.8897	30.2192	30.1876	31.7681	17.4534	15.0891	23.306	13.3987	14.5187	12.9925	24.8158	28.1047	31.3925	17.1015	24.4709	22.6475	27.9087	30.4085	34.3495	30.2192	30.6121	38.3173	15.6094	10.7778	20.634	18.5865	19.8125
10.84_213.0919m/z		213.092	1	10.8448	0.0618667	10	1.24258e-05	2.1427e-05	Infinity	WAS	F11	100 - 9.73	9.98669	16.3	0	0	0	0.327292	0.704688	0	0	0	0	0	0	0	3.8042	1.49862	16.3371	8.49019	11.7196	9.75031	0	0	0	0.283073	0.651916	0	0	0	0	0	0	0	3.40228	1.07043	14.4642	11.7775	15.9928
12.22_343.2489m/z		343.249	1	12.221	0.0618667	70	1.24737e-05	2.14944e-05	34.1672	K303	WAS	100 - 13.6	17.2311	8.36	11.2554	8.22727	11.2256	10.184	20.6973	20.8121	9.49357	11.2007	10.6759	16.8446	4.25133	6.57977	13.001	8.95341	10.6817	1.20851	0.304441	0	12.5947	9.99499	12.3542	8.80814	19.1474	18.3608	7.75628	9.81285	9.9408	16.8446	4.31111	7.93623	11.6274	6.39521	9.45711	1.67643	0.415447
9.95_459.2236m/z		459.224	1	9.95358	0.1031	5	1.24967e-05	2.15269e-05	Infinity	F11	S14	100 - 19.6	16.7555	9.71	12.124	12.3689	25.7735	0	3.70789	0.182229	2.39706	3.73665	5.39699	0	0	0	1.30257	0	0	17.6894	14.6463	17.0101	13.5666	15.0266	28.3648	0	3.43022	0.160767	1.9584	3.27365	5.02536	0	0	0	1.16495	0	0	24.5385	19.9867
14.57_381.2643m/z		381.264	1	14.5703	0.121783	19	1.25688e-05	2.16393e-05	2.67533	S13	WAS	100 - 22.5 - 0.436	113.415	8.37	66.5381	65.6661	77.1723	125.576	90.1396	96.9293	104.651	132.358	103.238	59.622	77.9694	77.2055	82.4533	101.929	81.7984	45.9785	38.8848	42.3156	74.4551	79.7752	84.9315	108.611	83.3893	85.5131	85.5	115.958	96.1291	59.622	79.0658	93.1218	73.742	72.8054	72.4206	63.7806	53.0631
12.59_291.1964m/z		291.196	1	12.5902	0.123717	16	1.27521e-05	2.19202e-05	7.63493	K303	WAS	100 - 17	50.0461	4.45	25.9834	20.61	23.9386	30.0966	68.4692	51.5724	30.237	41.503	33.4035	32.6824	23.6831	27.3223	39.2889	41.5267	38.0509	9.03371	3.68094	6.95	29.0751	25.0383	26.3455	26.0305	63.3418	45.4982	24.7038	36.3605	31.1034	32.6824	24.0161	32.955	35.138	29.6615	33.6886	12.5314	5.0231
7.28_273.0766m/z		273.077	1	7.28163	0.13065	73	1.29551e-05	2.22376e-05	56.6531	WAS	K303	100 - 15.7	100.705	16.12	6.49237	10.5385	1.76768	2.94996	1.69208	0.690694	5.49297	17.0022	28.0455	63.0617	122.534	89.9086	0.745342	0.332445	4.32974	86.7893	118.543	96.7834	7.26486	12.8029	1.9454	2.55141	1.56537	0.609344	4.48778	14.8955	26.1143	63.0617	124.257	108.444	0.666595	0.237457	3.83336	120.393	161.767
15.76_299.2589m/z		299.259	1	15.7633	0.06875	47	1.29924e-05	2.22903e-05	8.3209	S13	WAS	100 - 17	33.5572	10.35	4.20315	5.17246	4.79802	25.3256	37.8627	32.426	31.5403	46.9826	22.1485	6.87563	19.8754	14.954	17.1049	29.72	14.1825	3.1075	4.04467	4.94646	4.70326	6.28382	5.28043	21.904	35.0273	28.6069	25.7686	41.1611	20.6234	6.87563	20.1549	18.0368	15.2977	21.2283	12.5566	4.31066	5.51945
17.30_355.3214m/z		355.321	1	17.2977	0.24115	9	1.30436e-05	2.23703e-05	64.6078	K303	WAS	100 - 21.4 - 0.534	170.497	13.88	2.80474	3.42589	4.0153	173.922	192.257	145.313	133.531	221.073	49.8856	9.87503	41.9975	30.8285	32.1639	244.935	31.8682	2.0099	2.99231	2.91465	3.13846	4.16199	4.41901	150.425	177.859	128.198	109.096	193.68	46.4505	9.87503	42.5881	37.184	28.7657	174.952	28.2147	2.7881	4.08337
13.78_319.2277m/z		319.228	1	13.7835	0.06875	91	1.32919e-05	2.27761e-05	27.9441	S14	S15	100 - 18.6	23.326	4.78	14.4511	15.4155	27.3523	1.80938	5.25545	6.67542	5.89545	4.60222	11.918	22.7391	24.8824	22.3566	0	0.762559	1.74166	2.25827	2.26826	2.08096	16.1705	18.7277	30.1024	1.56493	4.86189	5.88919	4.8166	4.03197	11.0974	22.7391	25.2323	26.9656	0	0.544678	1.54199	3.13263	3.09532
6.93_329.1392m/z		329.139	1	6.93262	0.0893667	26	1.36604e-05	2.33463e-05	13.8237	S13	S15	100 - 15.6	29.1493	10.94	11.0944	14.1508	12.707	6.95994	5.65141	6.88153	28.3307	15.6528	43.4644	23.0345	11.8117	18.8553	3.25544	0.896417	2.17407	19.1586	15.9997	15.8769	12.4145	17.1913	13.9846	6.01962	5.2282	6.07103	23.1463	13.7133	40.4715	23.0345	11.9778	22.7424	2.9115	0.640289	1.92482	26.5765	21.8335
3.91_337.1444m/z		337.144	1	3.90502	0.1101	40	1.3817e-05	2.36017e-05	25.0395	WAS	S15	100 - 22.1 - 14.5 - 1.14	53.9288	8.95	37.2027	35.547	45.0993	3.67557	2.06765	3.32553	12.9347	12.0319	26.1552	8.92902	4.88307	8.50219	3.8598	0	2.60143	54.216	48.9676	58.6027	41.6293	43.1847	49.6337	3.17898	1.91281	2.93385	10.5677	10.541	24.3542	8.92902	4.95173	10.255	3.45201	0	2.30319	75.2076	66.8222
12.27_291.1964m/z		291.196	1	12.2691	0.178783	16	1.42187e-05	2.42244e-05	12.381	K303	WAS	100 - 17.1	92.2453	7.1	33.0872	31.508	27.5033	49.1027	126.594	101.039	52.2234	59.9845	57.9592	75.3379	38.1285	55.1066	80.52	60.25	61.4641	11.8248	3.69944	6.82741	37.0241	38.2779	30.2686	42.4687	117.114	89.1391	42.6667	52.5519	53.9681	75.3379	38.6646	66.4672	72.013	43.0351	54.4175	16.4031	5.04833
2.10_633.1263m/z		633.126	1	2.101	0.130583	1	1.46445e-05	2.49152e-05	50.4873	WAS	S13	100 - 21.4 - 13.3	52.0752	22	20.034	17.9667	31.9608	8.55809	11.4371	4.18761	2.04781	0.295982	0.750567	2.98859	0	2.633	17.3706	9.13516	11.997	54.6175	39.5589	62.049	22.4178	21.827	35.1742	7.40186	10.5806	3.6944	1.67307	0.259308	0.698883	2.98859	0	3.17581	15.5354	6.52502	10.6216	75.7645	53.983
13.71_269.2121m/z		269.212	1	13.7079	0.0549833	36	1.46868e-05	2.49742e-05	2.51003	S15	WAS	100 - 27	7.48366	6.01	4.41765	3.34487	3.72653	5.35908	5.4428	5.97899	5.80883	5.01054	6.3997	5.38453	4.63233	4.88353	7.13365	8.53244	6.78487	2.43889	3.535	2.97059	4.94329	4.06355	4.1012	4.63505	5.03521	5.27479	4.74584	4.38969	5.95902	5.38453	4.69747	5.8903	6.37998	6.09452	6.00702	3.38319	4.82395
3.43_381.1303m/z		381.13	1	3.43262	0.131267	4	1.4705e-05	2.50008e-05	47.2363	WAS	K303	100 - 18.6	95.7384	16.18	47.3141	42.0929	60.9235	5.01633	0.263986	0.800073	3.61247	2.29396	9.03201	5.09328	0.445111	2.10688	33.2494	29.4152	21.9212	99.2752	78.7838	109.156	52.9438	51.137	67.049	4.33861	0.244217	0.705841	2.9514	2.00972	8.41007	5.09328	0.45137	2.54123	29.7365	21.0106	19.4081	137.713	107.51
15.04_305.1756m/z		305.176	1	15.0364	0.03435	10	1.49015e-05	2.5291e-05	Infinity	WAS	K303	100	4.93157	32.99	0	0.675231	2.04037	0	0	0	0	0	0	0	0	0.314915	0	0	0	3.15584	5.2888	6.35008	0	0.820313	2.24551	0	0	0	0	0	0	0	0	0.379837	0	0	0	4.37773	7.21721
14.34_305.1759m/z		305.176	1	14.3385	0.0551	10	1.50934e-05	2.55945e-05	1.93888	S15	WAS	100 - 12.7	11.4354	3.44	8.61698	7.21566	7.88199	11.5079	10.2724	10.3312	11.7982	10.177	9.61747	8.97875	7.73752	9.01207	10.8213	13.3389	10.1461	6.1062	5.8868	5.70086	9.64227	8.76604	8.67446	9.95311	9.5031	9.11439	9.63916	8.91602	8.95522	8.97875	7.84632	10.87	9.67799	9.52765	8.98293	8.47041	8.03326
11.98_221.1181m/z		221.118	1	11.9824	0.14235	19	1.51895e-05	2.57219e-05	2.16401	S15	WAS	100 - 10.3	40.5783	4.34	24.9909	23.4007	23.052	39.3486	32.5003	35.5005	37.9642	31.7707	30.8615	29.2368	29.29	24.3197	36.8538	49.1161	35.765	19.8985	17.7074	18.6483	27.9645	28.4286	25.3697	34.0324	30.0665	31.3193	31.0169	27.834	28.7364	29.2368	29.7018	29.3333	32.9601	35.0824	31.6647	27.6029	24.164
6.82_425.1818m/z		425.182	1	6.82265	0.0826	7	1.52927e-05	2.58833e-05	190.398	WAS	S15	100 - 22.6	18.345	14.23	1.30273	1.64004	1.99594	1.07374	0.923959	7.63851	0	0	0.732836	0.759964	0	0.352501	0.289053	0	0	19.124	15.4336	20.4774	1.45774	1.99242	2.19662	0.928672	0.854767	6.73886	0	0	0.682373	0.759964	0	0.425171	0.258514	0	0	26.5285	21.0611
1.83_395.1137m/z		395.114	1	1.83487	0.08255	20	1.57392e-05	2.65473e-05	Infinity	K303	F11	100 - 9.8	25.2725	15.59	0	0	0	29.7212	23.8713	22.225	19.3753	23.3222	11.9139	0	3.36901	0	3.77197	0	0	0	0	0	0	0	0	25.7058	22.0837	19.6073	15.8297	20.4324	11.0935	0	3.41639	0	3.37346	0	0	0	0
12.17_311.2228m/z		311.223	1	12.166	0.0687333	61	1.5933e-05	2.68463e-05	Infinity	F11	S13	100 - 10.9	18.3129	18.87	21.401	14.5817	18.956	0	0.819618	3.59206	0	0	0	0	0	0	0	0	0	1.31385	0.254182	3.07293	23.9473	17.7148	20.8619	0	0.75824	3.16899	0	0	0	0	0	0	0	0	0	1.82256	0.346863
12.35_315.2543m/z		315.254	1	12.3516	0.0412333	63	1.61293e-05	2.71631e-05	Infinity	S14	K303	100 - 11.3	7.30952	31.77	0.175581	0	0.550959	0	0	0	0	0	1.43214	3.65732	5.27485	12.9964	0	0	0	2.75873	4.18701	2.30994	0.196472	0	0.606354	0	0	0	0	0	1.33353	3.65732	5.34903	15.6757	0	0	0	3.82687	5.71369
15.03_211.1337m/z		211.134	1	15.0295	0.1768	26	1.65482e-05	2.77873e-05	2.163	WAS	S15	100 - 11.5	102.016	1.15	81.0585	86.3137	108.588	46.6534	54.8376	62.4067	82.8232	71.3856	83.9627	77.725	78.6308	76.8473	48.373	39.6866	53.4326	98.361	98.2588	109.428	90.7033	104.859	119.506	40.3503	50.7309	55.0565	67.6668	62.5404	78.1811	77.725	79.7365	92.6898	43.2623	28.3472	47.3068	136.445	134.086
8.59_299.1862m/z		299.186	1	8.58907	0.14445	8	1.68442e-05	2.8212e-05	672.071	S13	WAS	100 - 16.7 - 1.57	342.234	20.66	20.9426	6.23161	6.09908	31.5301	42.8345	113.864	114.321	857.133	55.2481	1.77733	1.17275	1.44583	23.2764	9.08459	5.94561	0.648365	0	0.879302	23.4345	7.57054	6.7123	27.2703	39.6267	100.453	93.4004	750.928	51.4438	1.77733	1.18924	1.7439	20.8173	6.48891	5.26397	0.899401	0
7.71_343.2123m/z		343.212	1	7.71268	0.0756167	1	1.72836e-05	2.88958e-05	225.651	F11	S15	100 - 10.4	11.2081	20.53	13.8609	9.74788	10.0156	3.08824	6.79016	15.7995	4.61054	20.175	5.80089	0	0	0.319027	0	0	0.149011	1.52874	0.218557	1.83287	15.5102	11.8423	11.0226	2.67101	6.28166	13.9387	3.76683	17.6752	5.40144	0	0	0.384796	0	0	0.131927	2.12064	0.298248
14.21_297.2432m/z		297.243	1	14.2078	0.0687333	85	1.76874e-05	2.9488e-05	2.28211	F11	S14	100 - 10.2	18.5249	7.72	17.3911	17.0931	21.0906	9.31005	8.82747	10.2633	11.4791	9.39443	9.71162	8.64452	8.57972	7.12817	9.36614	12.8399	10.251	9.18452	8.11303	9.40929	19.4604	20.7657	23.2112	8.05223	8.16641	9.05452	9.3785	8.23039	9.04289	8.64452	8.70037	8.59769	8.3766	9.17123	9.07578	12.7406	11.0712
3.95_175.0400m/z		175.04	1	3.94638	0.0274833	13	1.84619e-05	3.06801e-05	Infinity	S13	K303	100	3.23494	27.86	0.807686	1.13254	0	0	0	0	2.04554	3.50319	4.1561	0	0.354015	0.24804	0	0	0	0.601608	1.03213	0.736764	0.903789	1.37588	0	0	0	0	1.67121	3.06912	3.86991	0	0.358994	0.299175	0	0	0	0.834541	1.40847
11.80_355.2484m/z		355.248	1	11.8036	0.0549833	9	1.86647e-05	3.10028e-05	Infinity	K303	F11	100 - 19.3	21.706	35.9	0	0	0	11.6211	25.0679	28.429	1.61077	4.19172	2.00291	0.395039	0.852935	0.715615	0.489251	6.6121	1.06484	0	0	0	0	0	0	10.0511	23.1907	25.0806	1.31601	3.67234	1.86499	0.395039	0.864929	0.863144	0.437561	4.72286	0.942764	0	0
10.93_257.0817m/z		257.082	1	10.9345	0.0416	53	1.8777e-05	3.11772e-05	Infinity	S15	K303	100 - 9.51	6.92093	10.84	1.01166	1.45383	0	0	0	0	0	0	0.216868	1.61864	1.3894	1.3199	3.40266	4.91833	12.4418	0	0.168072	0	1.13203	1.7662	0	0	0	0	0	0	0.201935	1.61864	1.40894	1.59201	3.04316	3.51305	11.0154	0	0.229355
4.59_421.1669m/z		421.167	1	4.58853	0.116833	79	1.91408e-05	3.17544e-05	4.1879	WAS	S14	100 - 22.8 - 12.5	99.1189	6.33	58.407	48.5934	65.7444	35.3679	45.4833	58.118	20.7385	33.0463	31.4713	32.4679	18.479	20.0568	29.3082	26.8396	30.4048	106.572	82.7183	108.066	65.3566	59.0343	72.3545	30.5896	42.0772	51.2729	16.9435	28.9517	29.3042	32.4679	18.7389	24.1917	26.2117	19.1709	26.9191	147.835	112.879
12.58_707.3497m/z		707.35	1	12.5765	0.06185	1	1.93459e-05	3.20444e-05	17.5962	WAS	K303	100 - 28.1 - 4.14	18.9876	5.83	7.99236	8.9476	11.5077	1.31964	0.58161	1.33597	2.30026	1.53923	6.07586	4.50156	11.0472	9.218	6.58242	4.96304	6.0872	17.7498	19.8848	19.3283	8.94333	10.8701	12.6647	1.14135	0.538055	1.17862	1.87932	1.34851	5.65748	4.50156	11.2026	11.1183	5.88698	3.54498	5.38933	24.6223	27.1353
6.73_425.1819m/z		425.182	1	6.72628	0.0756	7	1.93744e-05	3.20822e-05	Infinity	WAS	S14	100 - 16.4	18.7685	6.94	0.963976	1.18927	2.11252	0.262483	0.225539	3.65011	0.713144	0	1.85182	0	0	0	0	0	0	19.5346	17.2637	19.5071	1.07867	1.44479	2.32492	0.22702	0.208649	3.2202	0.582642	0	1.7243	0	0	0	0	0	0	27.0981	23.5584
8.78_481.1139m/z		481.114	1	8.78153	0.123833	7	1.94157e-05	3.21451e-05	1052.36	F11	K303	100 - 25.4 - 4.35	134.157	39.51	131.962	188.22	82.2885	0	0	0.382447	0	3.1841	4.73141	24.3859	13.425	60.49	1.96949	0.494202	7.45806	29.2394	15.4255	14.298	147.663	228.661	90.562	0	0	0.337402	0	2.78957	4.40561	24.3859	13.6137	72.9604	1.76141	0.352997	6.60303	40.5604	21.0499
15.03_427.1433m/z		427.143	1	15.0295	0.0736167	2	1.95294e-05	3.23006e-05	2.16004	F11	K303	100 - 14.6 - 2.4	11.5997	2.89	9.90959	10.9919	13.8976	5.15004	5.90959	5.05072	7.87155	10.6071	8.37693	9.23215	9.41255	10.7676	4.70147	5.15387	6.79649	10.864	11.495	11.3072	11.0887	13.3537	15.2949	4.45425	5.46704	4.45585	6.43109	9.29279	7.8001	9.23215	9.54491	12.9874	4.20476	3.68128	6.01731	15.0703	15.6864
0.63_812.5817m/z		812.582	1	0.62855	0.0274833	20	1.97183e-05	3.25911e-05	Infinity	WAS	K303	100 - 5.19	7.95376	55	1.06753	3.17537	0.893086	0	0	0	0	0	0	1.68222	0	0.895775	0	0	0	13.0042	5.36193	5.49518	1.19455	3.85764	0.98288	0	0	0	0	0	0	1.68222	0	1.08044	0	0	0	18.0392	7.317
11.61_227.1288m/z		227.129	1	11.6111	0.0274833	40	1.97521e-05	3.26415e-05	1.97412	S15	WAS	100	5.44114	6.82	3.95271	3.03128	3.27397	4.91913	4.52814	5.2212	5.03887	4.7432	4.39508	4.40229	4.01845	3.4497	5.11296	5.92671	5.28375	2.7307	3.03754	2.50048	4.42303	3.68259	3.60314	4.25454	4.18904	4.60625	4.11678	4.15548	4.09243	4.40229	4.07496	4.16088	4.57277	4.23331	4.67799	3.78797	4.14509
3.86_601.2132m/z		601.213	1	3.8569	0.0618667	3	1.99965e-05	3.30119e-05	Infinity	WAS	K303	100	15.3558	7.46	13.6537	13.1357	15.1442	0	0	0	0	0	1.97905	7.65912	1.62443	7.10472	2.1772	0	0.588563	20.1673	13.3583	12.5417	15.2783	15.9581	16.6668	0	0	0	0	0	1.84277	7.65912	1.64728	8.5694	1.94717	0	0.521088	27.9757	18.229
6.58_683.1476m/z		683.148	1	6.57508	0.0962333	15	2.01793e-05	3.32913e-05	Infinity	S13	K303	100 - 32.5 - 14.5 - 3.33	206.26	83.27	6.19186	36.0109	2.04194	0	0	0	133.898	49.5174	435.364	0	0	3.78516	0	0	0	0.0177476	0.431179	0.324182	6.9286	43.7483	2.24725	0	0	0	109.395	43.3819	405.385	0	0	4.56549	0	0	0	0.0246192	0.588397
18.86_736.4907m/z		736.491	1	18.8599	0.1382	46	2.03239e-05	3.35073e-05	11.6006	S13	S15	100 - 41 - 11.7	207.256	5.31	138.829	91.6206	119.078	25.49	51.8735	128.018	219.954	200.849	200.965	168.406	184.308	159.506	16.1827	22.0338	15.3811	114.045	145.161	153.619	155.347	111.306	131.05	22.0462	47.9889	112.94	179.703	175.962	187.127	168.406	186.9	192.389	14.473	15.7383	13.6178	158.201	198.089
0.59_901.6174m/z		901.617	1	0.587317	0.0343667	9	2.03417e-05	3.35306e-05	6.90666	WAS	S13	100 - 59.6 - 74.3 - 13	8.9299	9.2	8.58665	10.6049	7.5453	0.848208	2.3558	2.39251	1.05993	1.25617	1.56272	7.12531	3.83929	3.20234	5.15133	8.47842	4.82653	9.7313	8.96866	8.08975	9.60834	12.8835	8.30392	0.733612	2.17938	2.11072	0.865967	1.10052	1.45511	7.12531	3.89328	3.86252	4.60709	6.05593	4.27319	13.4991	12.2388
18.87_721.4834m/z		721.483	1	18.8667	0.0344167	40	2.04007e-05	3.36169e-05	15.3412	K303	WAS	100 - 30.5	5.3058	14.79	1.13833	1.12398	0.708102	6.79478	5.25998	3.86266	2.68792	1.0309	1.63528	2.47052	1.69311	2.03355	4.38753	5.89092	5.47628	0	0	1.03756	1.27377	1.36548	0.779297	5.87678	4.86607	3.40771	2.19604	0.903168	1.52267	2.47052	1.71692	2.45278	3.92398	4.20774	4.84845	0	0
14.02_516.3299n	516.33	561.328	1	14.0153	0.101117	1	2.08989e-05	3.43742e-05	3.52041	S15	WAS	100 - 29.6 - 18 - 1.75	167.843	8.72	47.6444	42.3205	55.3119	114.156	121.119	207.961	119.224	128.591	79.7584	88.1491	86.9354	101.429	194.004	155.66	153.864	36.803	53.5203	52.7079	53.3133	51.4136	60.8732	98.7333	112.049	183.468	97.4063	112.657	74.2663	88.1491	88.1579	122.339	173.507	111.184	136.224	51.0525	73.035
4.45_243.1712m/z		243.171	1	4.44618	0.0618667	5	2.0994e-05	3.4519e-05	4.12553	K303	S15	100 - 10.5	24.2716	7.67	13.4028	13.3889	17.8322	24.8326	22.1938	25.7883	10.4738	13.5195	17.2226	10.9077	16.2503	14.2974	6.21587	4.66517	6.7687	14.9498	11.4009	13.1677	14.9975	16.2657	19.6251	21.4777	20.5317	22.7509	8.55712	11.8443	16.0367	10.9077	16.4788	17.2449	5.55916	3.33222	5.99271	20.7381	15.5579
3.81_294.1308n	294.131	293.124	1	3.80878	0.19945	2	2.11354e-05	3.47224e-05	10.7507	F11	S15	100 - 13.2 - 0.814	564.661	10.94	522.387	529.061	642.535	53.7269	34.1781	82.2073	465.142	221.616	664.779	98.1289	312.327	212.476	43.7593	47.2673	66.5433	204.516	253.267	241.986	584.543	642.736	707.137	46.4682	31.6186	72.525	380.023	194.156	619.002	98.1289	316.719	256.279	39.1361	33.7619	58.9144	283.701	345.614
6.54_225.1130m/z		225.113	1	6.54072	0.0481333	20	2.12919e-05	3.49443e-05	8.47619	WAS	F11	100 - 6.85	9.90162	17.44	1.427	1.32431	0.753198	3.70266	2.99553	4.27528	1.63441	2.07717	1.49789	3.87258	1.832	3.32016	7.10754	3.02186	5.14377	10.6399	7.86484	11.2001	1.59679	1.60885	0.828926	3.20242	2.7712	3.77174	1.33532	1.81979	1.39474	3.87258	1.85776	4.00463	6.35662	2.15844	4.55406	14.7595	10.7325
1.32_85.0294m/z		85.0294	1	1.32098	0.18565	12	2.17354e-05	3.56306e-05	3.75538	WAS	S14	100 - 1.81	57.0179	9.34	27.0387	32.9671	30.706	14.613	22.7593	12.3505	16.643	22.345	20.451	15.951	17.8736	11.7243	16.5727	20.842	24.8291	62.8447	52.4056	55.8033	30.256	40.0505	33.7933	12.6387	21.0549	10.8959	13.5974	19.5763	19.0428	15.951	18.125	14.1414	14.8218	14.8869	21.9826	87.1771	71.5138
4.24_441.0132m/z		441.013	1	4.23998	0.0481167	12	2.17823e-05	3.57008e-05	Infinity	F11	K303	100 - 62.2 - 31.8	12.0268	22.84	14.5842	12.3734	9.12287	0	0	0	0	0	0	0.189619	0	0	4.8051	0	0	6.83645	4.95968	7.95048	16.3195	15.032	10.0401	0	0	0	0	0	0	0.189619	0	0	4.29744	0	0	9.48341	6.76809
12.92_721.6132m/z		721.613	1	12.9202	0.0549833	3	2.21626e-05	3.62702e-05	16.4386	WAS	K303	100 - 6.74	168.441	7.24	23.8389	35.1474	59.4588	13.306	11.289	6.14506	7.62888	10.0543	14.6627	31.9087	151.424	138.509	88.8924	68.7516	69.0283	165.369	181.874	158.081	26.6754	42.6993	65.437	11.5083	10.4436	5.4213	6.23282	8.80851	13.653	31.9087	153.553	167.064	79.5008	49.1076	61.1145	229.397	248.189
12.54_311.2220m/z		311.222	1	12.5421	0.169867	61	2.26602e-05	3.70165e-05	9.01268	K303	WAS	100 - 16.3 - 1.08	160.395	4.72	108.702	103.678	113.95	84.7281	173.664	222.793	105.042	146.909	88.9844	103.645	72.418	88.8996	53.6927	30.3404	61.6612	23.2271	12.6707	17.492	121.636	125.955	125.407	73.281	160.659	196.552	85.8197	128.706	82.857	103.645	73.4364	107.227	48.02	21.6714	54.592	32.2202	17.2907
13.56_277.1446m/z		277.145	1	13.5567	0.0481	46	2.30981e-05	3.76439e-05	2.17729	S15	WAS	100 - 9.01	12.3455	3.52	7.86583	7.33652	7.5436	10.8781	9.56708	10.1011	11.3252	10.1725	10.4023	9.97529	9.2199	6.86685	10.8275	14.0812	12.1278	5.94079	5.93085	5.1387	8.80174	8.91286	8.30205	9.4084	8.85063	8.91144	9.25275	8.91204	9.68603	9.97529	9.34955	8.2825	9.68354	10.0579	10.7374	8.24097	8.09337
16.84_819.5256m/z		819.526	1	16.8385	0.0688167	1	2.35184e-05	3.82844e-05	52.6494	K303	WAS	100 - 31.5	11.8021	7.79	9.57759	10.4103	11.1971	4.93451	8.51792	21.9539	8.95034	5.06691	2.72277	10.9007	5.28936	5.76402	1.74971	1.50786	2.24733	0.415068	0.257425	0	10.7172	12.6471	12.3229	4.26783	7.88004	19.3682	7.31246	4.43909	2.53528	10.9007	5.36374	6.95231	1.56485	1.07703	1.98969	0.575775	0.351288
10.13_327.2175m/z		327.218	1	10.131	0.0832	12	2.3648e-05	3.84701e-05	12.14	K303	WAS	100 - 13.4	18.6078	11.16	5.96265	4.56991	5.78681	16.2093	20.5444	19.0698	6.3929	7.33067	8.48313	5.10463	4.23207	4.22963	3.16686	0.319008	2.29081	1.72378	1.71235	1.16219	6.67212	5.55181	6.36864	14.0193	19.0059	16.8238	5.22302	6.42235	7.89899	5.10463	4.29158	5.10159	2.83228	0.227859	2.02818	2.3912	2.33671
4.43_623.1244m/z		623.124	1	4.43243	0.149233	50	2.36827e-05	3.85198e-05	75.8671	WAS	S15	100 - 32.4 - 24.6 - 33.1	206.571	10.42	48.036	60.9502	78.1279	4.84	3.58094	2.59629	9.10493	4.94691	13.8411	1.43146	8.99852	14.6486	2.94062	4.97979	0.248007	190.824	197.804	231.086	53.7515	74.0461	85.9831	4.1861	3.31277	2.2905	7.43876	4.33395	12.888	1.43146	9.12506	17.6685	2.62994	3.55695	0.219574	264.708	269.927
7.91_259.0973m/z		259.097	1	7.9121	0.11685	38	2.42543e-05	3.93514e-05	47.995	S14	K303	100 - 15.3 - 0.984	122.813	20.44	2.2697	6.11835	0.384997	3.15103	3.41927	1.10633	7.6689	28.8852	39.0058	53.2035	185.585	129.652	0.980839	1.13397	5.77028	85.4792	127.749	100.849	2.53976	7.43295	0.423706	2.72531	3.16321	0.976028	6.26552	25.3061	36.3198	53.2035	188.195	156.381	0.877213	0.809967	5.10875	118.575	174.329
4.57_159.0661m/z		159.066	1	4.56792	0.0756167	52	2.44693e-05	3.96741e-05	14.8261	S13	WAS	100 - 5.54	41.8572	8.73	13.3444	14.7472	15.8996	34.6749	31.7871	12.3229	38.598	35.8489	51.1246	11.5535	13.1687	15.7511	6.27131	19.1159	9.90954	2.81851	2.11249	3.53865	14.9322	17.9158	17.4982	29.9902	29.4067	10.8715	31.5347	31.407	47.6042	11.5535	13.3539	18.9983	5.60874	13.654	8.77346	3.90978	2.88275
10.69_227.0708m/z		227.071	1	10.6866	0.0763333	20	2.49592e-05	4.04014e-05	Infinity	WAS	F11	100 - 15.7	11.1103	20.2	0	0	0	1.42611	2.29958	0.860081	0	1.00119	2.69832	0	0	0	4.2108	3.39727	14.883	9.84288	13.7014	9.78667	0	0	0	1.23344	2.12737	0.758781	0	0.877136	2.51251	0	0	0	3.76592	2.42659	13.1768	13.6539	18.6973
10.68_409.2364m/z		409.236	1	10.6798	0.0482	3	2.50807e-05	4.05714e-05	4.65351	S13	WAS	100 - 11.8	9.71768	6.1	5.5514	4.86678	4.92062	8.05376	6.58301	7.21701	10.922	10.9337	7.2973	6.18164	5.89403	5.47181	8.26487	9.45656	8.3216	2.87994	1.03151	2.35328	6.21193	5.91246	5.41535	6.96567	6.09003	6.367	8.92333	9.57896	6.79481	6.18164	5.97692	6.59986	7.39168	6.75459	7.36757	3.99501	1.40762
7.44_317.1029m/z		317.103	1	7.43972	0.109983	70	2.5113e-05	4.06169e-05	Infinity	S15	WAS	100 - 16.9 - 0.79	87.1703	21.38	37.0363	73.7161	14.6517	5.32968	8.23267	7.38585	6.46021	27.3628	24.2141	0.186905	6.36945	1.38747	43.3828	51.9762	166.152	0	0	0	41.4431	89.5549	16.1248	4.60962	7.61615	6.51595	5.27802	23.9724	22.5467	0.186905	6.45902	1.67351	38.7993	37.1254	147.103	0	0
7.57_261.1130m/z		261.113	1	7.56835	0.123733	11	2.5379e-05	4.102e-05	25.2161	WAS	K303	100 - 15.9 - 1.17	139.455	20.6	20.982	34.7796	6.98569	6.535	6.04301	4.01313	20.2269	43.6902	98.1639	74.144	109.372	108.308	4.2939	4.20967	11.6556	112.85	180.86	124.654	23.4786	42.2524	7.68804	5.6521	5.59047	3.54047	16.5255	38.2767	91.4044	74.144	110.91	130.636	3.84024	3.00687	10.3194	156.544	246.806
6.85_515.1193m/z		515.119	1	6.85013	0.321183	22	2.54124e-05	4.10673e-05	24.0722	S15	F11	100 - 25 - 3.49	555.58	4.08	24.1675	22.5357	22.536	124.8	86.5039	72.6499	32.1467	24.0019	22.3608	51.9228	38.8394	25.7718	1102.72	389.216	174.801	49.4141	55.5037	64.4127	27.0431	27.3778	24.8018	107.939	80.0259	64.0932	26.264	21.0279	20.8211	51.9228	39.3856	31.0849	986.219	278.008	154.761	68.5464	75.7416
14.57_363.2537m/z		363.254	1	14.5703	0.0481	23	2.57651e-05	4.15892e-05	2.96343	S13	WAS	100 - 12.3	8.3044	2.51	5.00074	5.63834	5.76794	9.12577	6.94303	6.81606	6.64475	10.8482	7.42024	4.93302	4.89881	6.43854	6.19438	6.22521	5.94486	2.94921	2.48213	2.97555	5.59575	6.8498	6.34786	7.89284	6.42308	6.01327	5.42879	9.50404	6.90929	4.93302	4.9677	7.76589	5.53994	4.44652	5.26331	4.09109	3.38717
12.87_249.1857m/z		249.186	1	12.8721	0.0687333	183	2.59936e-05	4.19443e-05	2.11697	S15	WAS	100 - 13.3	22.1825	4.57	15.7538	12.4699	13.9356	20.7427	17.689	21.145	20.0487	18.0144	17.4739	17.2097	17.7567	13.874	20.217	25.9983	20.3321	10.9463	10.5006	9.98833	17.6283	15.1492	15.3367	17.9403	16.3643	18.6546	16.3798	15.7823	16.2707	17.2097	18.0064	16.7342	18.0811	18.57	18.0011	15.1845	14.3293
6.36_365.0873m/z		365.087	1	6.3571	0.0551167	21	2.64344e-05	4.25924e-05	10.0655	WAS	S13	100 - 8.79 - 24.4	12.3841	9.17	6.63966	7.76075	10.2421	6.94671	4.1575	7.52407	1.11189	0.686346	1.89282	2.3434	4.59314	2.07694	1.41669	3.56809	1.42603	11.8372	13.69	11.6251	7.42969	9.42824	11.2719	6.00818	3.84616	6.63789	0.908417	0.601303	1.76248	2.3434	4.65773	2.50511	1.26701	2.5486	1.26254	16.4203	18.6816
4.19_401.1086m/z		401.109	1	4.185	0.0481167	30	2.64801e-05	4.2659e-05	14.7451	S13	K303	100 - 20.7	33.5213	11.75	7.34668	13.3426	7.47935	0.785402	4.13601	1.89874	29.8421	33.0472	37.6746	3.99896	2.20979	4.61881	5.77723	7.41581	5.13934	3.43585	3.99449	6.20847	8.22083	16.2094	8.23134	0.679291	3.82628	1.67511	24.3811	28.9524	35.0804	3.99896	2.24086	5.57101	5.16685	5.29694	4.55014	4.76615	5.45097
12.48_291.1964m/z		291.196	1	12.4753	0.14925	16	2.75524e-05	4.42048e-05	22.1003	K303	WAS	100 - 13.6	46.9291	5.75	13.56	12.0848	12.877	22.2424	67.6382	50.9068	26.9307	36.4186	29.147	35.7621	20.1434	27.8055	39.6361	34.0959	30.1861	5.04072	0.534094	0.795584	15.1734	14.6813	14.1717	19.2374	62.573	44.911	22.0025	31.906	27.14	35.7621	20.4267	33.5377	35.4485	24.3539	26.7255	6.9924	0.728836
14.67_411.1089m/z		411.109	1	14.6665	0.0756	23	2.79889e-05	4.4861e-05	Infinity	S14	S15	100 - 24.5 - 3.96	57.8878	28.95	0.871044	4.39282	1.4973	2.06683	0	0	5.79796	0.702231	9.12368	44.4149	76.6508	52.5978	0	0	0	7.00649	14.7765	19.45	0.974686	5.33667	1.64784	1.7876	0	0	4.73695	0.615219	8.49543	44.4149	77.7286	63.4411	0	0	0	9.71928	20.1643
6.38_199.0974m/z		199.097	1	6.3846	0.09635	40	2.84806e-05	4.55969e-05	4.66394	S15	F11	100 - 9.54	55.7754	7.86	12.0169	9.30918	14.5505	46.1387	43.3501	50.6291	27.8201	32.6521	24.436	48.6162	20.4187	34.315	66.1535	50.3725	50.8003	46.2898	38.9378	43.9488	13.4467	11.3094	16.0134	39.9052	40.1038	44.666	22.7291	28.6063	22.7534	48.6162	20.7059	41.3892	59.1643	35.9799	44.9763	64.2124	53.1354
5.15_321.1553m/z		321.155	1	5.15073	0.0824833	2	2.86523e-05	4.58344e-05	12.8139	WAS	S15	100 - 9.52	31.4448	5.79	14.1912	10.9953	16.0374	4.61052	3.80554	2.82054	2.31651	4.13233	3.15629	3.29541	4.09749	1.07192	4.34145	0.781187	2.23926	32.3628	29.3462	32.6254	15.8798	13.3578	17.6498	3.98762	3.52055	2.48834	1.8926	3.62031	2.93895	3.29541	4.15511	1.29291	3.88277	0.557983	1.98254	44.8932	40.0465
3.89_365.0869m/z		365.087	1	3.89127	0.0618667	21	2.88809e-05	4.6185e-05	Infinity	WAS	K303	100 - 19.1	15.3511	26.91	7.51455	11.3667	2.79624	0	0	0	0	0	0.301338	0.345734	0	4.66647	0.127436	0.158792	0	20.0064	12.1203	13.9265	8.40867	13.809	3.07738	0	0	0	0	0	0.280588	0.345734	0	5.62849	0.113973	0.113422	0	27.7526	16.5396
4.28_130.0628n	130.063	175.061	1	4.28122	0.116833	22	2.95695e-05	4.72091e-05	5.45224	WAS	S13	100 - 7.59 - 1.21	552.605	6.25	466.983	422.913	476.209	74.7601	168.432	115.574	69.5209	106.996	127.544	171.1	326.614	261.264	218.817	122.939	181.51	608.992	605.059	443.763	522.547	513.781	524.089	64.6597	155.818	101.962	56.7989	93.7385	118.761	171.1	331.207	315.125	195.698	87.8126	160.701	844.783	825.678
4.62_387.1655m/z		387.165	1	4.61603	0.03435	5	2.99878e-05	4.77912e-05	94.7994	S13	F11	100 - 9.28	9.70411	16.2	0.00679929	0.300295	0	2.74723	8.32108	2.01961	8.52102	5.84435	14.747	0.968445	0.929104	0.707481	0.515441	1.7012	0	0	0.364926	0	0.00760831	0.364817	0	2.37607	7.69794	1.78174	6.9617	5.12019	13.7315	0.968445	0.942169	0.853333	0.460984	1.21513	0	0	0.497986
1.07_179.0559m/z		179.056	1	1.06657	0.0618833	36	3.0454e-05	4.84553e-05	67.0195	S14	S15	100 - 1.87	17.3064	10.08	11.7855	11.5412	13.8148	0.245008	2.03697	3.04215	3.68812	1.19864	5.93661	15.7368	19.3806	16.8019	0	0	0.774689	1.84045	3.40977	2.32111	13.1878	14.021	15.2038	0.211906	1.88442	2.68385	3.01321	1.05012	5.52782	15.7368	19.6531	20.2657	0	0	0.685875	2.55305	4.65306
10.48_215.1073m/z		215.107	1	10.4817	0.0805	5	3.09756e-05	4.92135e-05	6.31066	K303	WAS	100 - 13.3 - 1.04	31.2988	1.91	18.5482	25.5193	12.3106	26.4083	46.1071	21.3811	9.85271	21.0008	14.1774	26.9356	35.7549	30.3474	25.5694	25.0053	24.6182	4.55574	5.45922	4.86405	20.7552	31.0024	13.5484	22.8404	42.6543	18.8628	8.0497	18.3986	13.2012	26.9356	36.2577	36.6037	22.868	17.8607	21.7959	6.31965	7.44977
12.28_343.2487m/z		343.249	1	12.2828	0.0481167	70	3.23055e-05	5.12017e-05	225.245	K303	WAS	100 - 12.7	12.0439	3.13	5.99761	3.74118	6.78108	6.64364	16.6937	12.7943	5.10504	8.72119	5.8524	9.15008	1.31124	3.48975	9.25544	9.46551	9.84394	0.160411	0	0	6.71123	4.54502	7.46287	5.74606	15.4435	11.2874	4.17083	7.64057	5.44941	9.15008	1.32968	4.20919	8.27759	6.76099	8.71538	0.222519	0
1.75_377.0879m/z		377.088	1	1.75237	0.116883	33	3.23652e-05	5.12798e-05	22.3056	K303	S15	100 - 46.9	15.9409	7.56	9.00636	9.04316	10.2605	25.28	11.0429	11.4997	9.18836	4.37963	11.2315	8.42261	15.675	12.2325	1.62783	0	0.516143	3.99205	4.95003	6.59451	10.078	10.9862	11.2921	21.8646	10.216	10.1452	7.50693	3.83696	10.4581	8.42261	15.8954	14.7543	1.45584	0	0.45697	5.5377	6.75493
4.51_215.1075m/z		215.107	1	4.51293	0.114867	5	3.24302e-05	5.13745e-05	31.445	WAS	K303	100 - 14.3 - 0.96	369.235	11.27	122.272	149.727	46.443	11.0207	10.6495	13.5564	47.8267	47.8696	121.759	68.8998	58.0878	109.75	23.5405	35.8794	85.9624	336.784	416.127	354.793	136.82	181.897	51.1125	9.53179	9.85201	11.9598	39.0746	41.9382	113.375	68.8998	58.9047	132.376	21.0534	25.6278	76.1073	467.181	567.856
0.58_830.6705m/z		830.671	1	0.58045	0.0343667	2	3.245e-05	5.13975e-05	4.50812	WAS	K303	100 - 20.4	21.2761	5.5	18.3545	20.6054	20.2998	3.24164	5.42355	5.49333	4.6769	5.56427	11.1501	11.4254	6.86863	8.65983	7.47102	6.71614	5.33382	21.7879	22.1025	19.9378	20.5384	25.0327	22.3408	2.80368	5.0174	4.84633	3.82104	4.87482	10.3824	11.4254	6.96522	10.4451	6.6817	4.79718	4.72232	30.2238	30.1616
0.97_203.0195m/z		203.02	1	0.96545	0.3898	8	3.26649e-05	5.16722e-05	2.37374	WAS	S15	100 - 7.56 - 0.639	787.158	1.04	534.954	579.464	711.836	543.893	459.754	385.121	743.388	768.215	688.257	525.571	443.8	504.041	416.23	284.022	294.583	796.398	780.77	784.307	598.606	703.968	783.406	470.411	425.324	339.762	607.351	673.028	640.864	525.571	450.041	607.952	372.255	202.87	260.81	1104.75	1065.46
7.91_427.1398m/z		427.14	1	7.9121	0.0687333	19	3.26656e-05	5.16722e-05	Infinity	WAS	S13	100 - 21.8	29.3581	15.24	2.56824	4.9302	0.637142	0	1.48094	0	0	0	0	0	0	0	0	1.23068	4.14547	31.8311	32.0505	24.1928	2.87383	5.98952	0.701202	0	1.37004	0	0	0	0	0	0	0	0	0.879044	3.67021	44.1555	43.7368
15.06_539.0670m/z		539.067	1	15.057	0.04125	32	3.29239e-05	5.20417e-05	Infinity	S13	WAS	100 - 17.3	6.19885	1.8	0.763904	0.739187	0.761482	4.89324	2.73609	3.04352	5.73679	6.41854	6.44122	0.272949	2.31161	2.82717	2.41614	5.01055	3.64244	0	0	0	0.854797	0.89801	0.838043	4.23215	2.53119	2.68506	4.68698	5.62323	5.99768	0.272949	2.34412	3.41	2.16088	3.57892	3.22485	0	0
14.17_279.2324m/z		279.232	1	14.1735	0.0549667	126	3.4489e-05	5.42936e-05	3.64488	S14	WAS	100 - 11.9	11.326	6.88	5.03324	5.66177	6.68198	4.08847	5.12221	6.90004	10.8108	8.1597	6.25533	11.5199	10.4681	11.9901	4.51221	5.4942	4.50129	3.16238	3.51637	2.64338	5.63212	6.87826	7.3538	3.5361	4.73863	6.08736	8.83248	7.14865	5.82459	11.5199	10.6153	14.4619	4.03549	3.92438	3.98524	4.3868	4.79852
8.05_343.2128m/z		343.213	1	8.0545	0.0343667	1	3.5612e-05	5.59357e-05	78.9885	F11	S15	100 - 6.25	5.86647	8.78	6.44058	5.71308	5.44574	1.54707	2.07347	5.93033	0	1.35364	0.902935	0.257233	0	0.143649	0	0	0.22281	0.478746	0	0.825813	7.20691	6.94061	5.99327	1.33806	1.9182	5.23186	0	1.18591	0.840759	0.257233	0	0.173264	0	0	0.197266	0.664108	0
3.96_373.1506m/z		373.151	1	3.96012	0.0343667	8	3.62679e-05	5.68656e-05	15.2687	F11	S14	100 - 36.1	6.10206	7.33	6.40043	5.58786	6.31789	0.606043	2.0205	0.979864	0.680834	0.920213	1.65144	0.638051	0	0.560884	1.45611	0.335799	0.433417	4.01144	3.12665	2.67768	7.16199	6.78848	6.9531	0.524164	1.86919	0.864456	0.556244	0.806192	1.53772	0.638051	0	0.676514	1.30227	0.239853	0.383728	5.5646	4.2667
11.59_235.0976m/z		235.098	1	11.5905	0.0756167	19	3.64053e-05	5.70536e-05	2.79444	S15	WAS	100 - 24	8.55855	3.04	4.85181	3.68065	4.18033	7.6656	5.97071	8.91296	6.62465	6.94705	6.56947	6.19774	5.87733	3.9788	7.50892	9.78972	8.377	2.6767	3.27101	3.24041	5.4291	4.47149	4.60064	6.62995	5.52358	7.86319	5.41236	6.08626	6.1171	6.19774	5.95997	4.79906	6.71559	6.99256	7.41662	3.71307	4.46369
14.02_291.1599m/z		291.16	1	14.0153	0.06675	13	3.69693e-05	5.7827e-05	2.12132	S15	WAS	100 - 12.4	14.1893	3.92	9.74721	7.25169	8.99219	11.5566	10.9668	12.0959	12.9613	12.114	12.9902	9.49127	9.9654	10.6544	11.7481	16.5929	14.227	6.08885	6.27589	7.70197	10.907	8.8098	9.89629	9.99526	10.1456	10.6712	10.5894	10.613	12.0957	9.49127	10.1055	12.8509	10.5069	11.8519	12.5959	8.44634	8.56422
12.70_239.1292m/z		239.129	1	12.7002	0.0412333	22	3.71229e-05	5.80575e-05	2.26276	S15	WAS	100 - 6.01	7.60259	4.21	4.90887	4.41731	4.2681	6.92136	6.36262	6.62418	6.60663	6.54526	5.9761	5.88383	5.50981	4.75254	6.07292	9.17791	7.55693	3.58955	2.77557	3.71448	5.49295	5.36642	4.69723	5.98626	5.88614	5.84399	5.39764	5.73426	5.56459	5.88383	5.58729	5.73231	5.4313	6.55556	6.69057	4.97937	3.7876
15.22_299.2224m/z		299.222	1	15.2152	0.0412333	70	3.80798e-05	5.9374e-05	Infinity	S14	F11	100 - 15	10.2178	99.22	0	0	0	0	0	0	0	0	0	3.54014	21.8837	5.22962	0	0	0	0	0.64165	1.32163	0	0	0	0	0	0	0	0	0	3.54014	22.1914	6.30774	0	0	0	0	0.87561
4.65_244.1785n	244.179	289.165	1	4.65038	0.0687333	5	3.89258e-05	6.0568e-05	2.50108	S15	WAS	100 - 10.6	42.7453	8.36	17.9754	18.4566	24.8951	38.7853	40.2327	45.6975	20.8273	26.6338	31.1401	37.3522	29.0053	47.2259	47.5689	39.5555	41.1115	15.5495	17.3536	18.3691	20.1142	22.4222	27.3982	33.5452	37.2198	40.3153	17.016	23.3337	28.9958	37.3522	29.4132	56.9618	42.5432	28.2535	36.3983	21.5701	23.6811
0.83_606.0741m/z		606.074	1	0.834867	0.219933	6	3.8926e-05	6.0568e-05	5.6146	S13	WAS	100 - 18.4 - 2.91	426.351	4.93	79.4863	70.1329	95.861	110.561	107.481	68.1423	511.677	449.09	318.286	80.3594	259.186	81.9135	475.672	444.009	321.53	78.5463	71.6455	77.6165	88.944	85.2018	105.499	95.6235	99.4321	60.1166	418.042	393.444	296.369	80.3594	262.831	98.8005	425.416	317.145	284.669	108.958	97.769
1.75_445.1878m/z		445.188	1	1.75237	0.178733	6	3.96075e-05	6.15113e-05	Infinity	K303	F11	100 - 47.7 - 3.84	63.0637	33.41	0	0	0	121.683	38.4167	29.0912	8.35089	8.36837	14.354	0	5.76819	0.11664	3.2408	0.255304	0	0	0	0	0	0	0	105.243	35.5398	25.6649	6.82271	7.33147	13.3656	0	5.8493	0.140686	2.89841	0.182358	0	0	0
13.93_291.1601m/z		291.16	1	13.928	0.0412333	13	4.01405e-05	6.22798e-05	1.97903	S15	WAS	100 - 9.34	8.51305	6.71	5.21278	4.93726	5.63772	7.9317	6.73159	8.11164	7.48493	6.24837	7.1594	6.87055	6.26523	5.38916	7.98073	9.53771	8.02072	4.18338	3.81232	4.90919	5.83302	5.99809	6.20455	6.8601	6.22748	7.15626	6.11522	5.47415	6.66641	6.87055	6.35333	6.50016	7.13756	6.81256	7.10118	5.80312	5.20238
8.23_257.0818m/z		257.082	1	8.22633	0.0549833	53	4.07362e-05	6.30741e-05	30.2501	F11	K303	100 - 14.6	8.29281	48.41	7.9143	12.4964	4.46776	0	0.573001	0.249424	0	0.226663	1.01057	2.36617	4.35754	6.69071	0	0	1.19574	0.817354	0.176335	0.155349	8.85598	15.1814	4.91696	0	0.53009	0.220047	0	0.198578	0.940979	2.36617	4.41882	8.07004	0	0	1.05865	1.13382	0.240631
13.36_391.2854m/z		391.285	1	13.3586	0.04125	77	4.09318e-05	6.33469e-05	2.32999	K303	WAS	100 - 9.51	5.50853	4.86	3.84301	3.31967	3.62056	5.81148	5.41096	5.30314	4.80767	4.37858	3.90038	5.67154	4.61838	4.89623	4.79497	7.0852	4.45406	2.52758	2.51554	2.04944	4.30027	4.03294	3.98458	5.02633	5.00575	4.67854	3.92789	3.83604	3.6318	5.67154	4.68332	5.90562	4.28837	5.06079	3.94342	3.50621	3.43276
1.32_129.0193m/z		129.019	1	1.32098	0.178717	15	4.15449e-05	6.41641e-05	3.65776	WAS	S14	100 - 3.99	166.561	9.74	81.3445	102.519	91.9008	46.778	70.3293	37.9628	52.4077	68.3183	62.365	48.514	53.0636	35.0312	48.6109	64.2035	77.8907	185.042	154.69	159.95	91.0233	124.547	101.141	40.4581	65.0626	33.4916	42.8173	59.8532	58.0706	48.514	53.8098	42.2531	43.4751	45.859	68.9609	256.687	211.094
4.01_827.1885m/z		827.189	1	4.0131	0.13565	4	4.16968e-05	6.43682e-05	31.9916	WAS	K303	90.7 - 43.1 - 66.1 - 100	80.7811	5.56	19.5889	17.6491	30.455	0.750712	5.41018	1.41434	18.0575	12.767	15.6577	6.50742	19.1225	8.55485	12.9633	33.8248	13.6565	78.0565	78.3233	85.9637	21.9197	21.4412	33.517	0.649288	5.00502	1.24776	14.753	11.185	14.5796	6.50742	19.3914	10.3185	11.5937	24.1602	12.0908	108.279	106.882
15.03_223.1702m/z		223.17	1	15.0295	0.0598667	57	4.21879e-05	6.50956e-05	30.6766	WAS	S15	100	2.19331	16.01	0.802031	1.96737	1.87705	0	0.455984	0	0.367311	0.320888	0.698832	0.843262	0.466463	1.11054	0	0	0.214494	1.91929	2.07139	2.58925	0.897461	2.39009	2.06577	0	0.421837	0	0.300095	0.281128	0.650711	0.843262	0.473022	1.33949	0	0	0.189903	2.66241	2.82667
13.13_293.2120m/z		293.212	1	13.1317	0.0484833	62	4.25411e-05	6.55271e-05	26.1363	K303	WAS	100 - 12.2	12.3441	11.32	3.10262	2.38561	2.74407	4.29278	17.4016	15.3379	4.79238	10.1314	7.36611	5.89012	6.81279	7.39385	2.89524	5.9054	5.10484	0.619291	0.468427	0.329177	3.47179	2.89818	3.01997	3.71281	16.0985	13.5314	3.91539	8.87603	6.85888	5.89012	6.9086	8.91813	2.58936	4.21809	4.51959	0.85907	0.639226
12.19_309.2067m/z		309.207	1	12.1935	0.233767	29	4.27134e-05	6.57718e-05	10.9203	K303	WAS	100 - 16.4	201.24	10.83	101.795	84.7043	67.6616	116.017	233.658	254.044	107.696	155.295	126.978	127.056	102.693	111.622	113.664	79.5349	104.863	26.6797	7.37646	21.228	113.907	102.904	74.4645	100.343	216.16	224.123	87.9877	136.053	118.234	127.056	104.137	134.634	101.655	56.8099	92.8406	37.0096	10.0661
4.51_214.0991n	214.099	259.097	1	4.51293	0.0736167	7	4.27356e-05	6.57956e-05	471.406	WAS	K303	100 - 13.6 - 1.11	47.5533	11.2	14.5445	18.1919	4.46066	0	0	0.302626	4.36357	3.77077	14.1178	7.45711	6.11969	13.7497	0.982273	2.59374	8.65085	42.5242	53.136	46.9996	16.2751	22.1007	4.90915	0	0	0.266983	3.56506	3.30355	13.1457	7.45711	6.20575	16.5843	0.878494	1.85265	7.65908	58.9889	72.5105
11.03_227.1286m/z		227.129	1	11.0288	0.101117	40	4.57436e-05	6.99836e-05	29.1493	WAS	K303	100 - 12.5 - 1.08	115.127	2.16	7.54191	7.21232	12.1427	3.85193	3.98729	4.00951	12.0775	11.0346	6.62512	9.43064	4.29146	18.3939	4.62454	5.30015	3.87099	110.39	195.413	39.579	8.43929	8.76197	13.3635	3.33152	3.68869	3.53728	9.86733	9.66733	6.16892	9.43064	4.3518	22.1859	4.13596	3.78577	3.4272	153.132	266.665
12.37_305.1760m/z		305.176	1	12.3722	0.0412333	10	4.61921e-05	7.05959e-05	20.5417	K303	WAS	100 - 13.3	9.30821	13.28	2.40308	2.0033	1.81777	4.45367	12.2345	11.2364	3.06301	5.60675	2.65201	2.32481	1.65838	1.52449	3.28642	4.0804	3.24834	0.924939	0	0.434476	2.68901	2.43374	2.00053	3.85197	11.3183	9.91301	2.50249	4.91203	2.46939	2.32481	1.6817	1.83877	2.93921	2.91454	2.87593	1.28306	0
11.60_237.1129m/z		237.113	1	11.6042	0.06875	30	4.66876e-05	7.12975e-05	2.02718	S15	WAS	100 - 5.7	12.8912	0.77	8.11297	7.92875	8.5391	14.1712	10.612	12.5819	14.7822	11.3306	10.6277	10.3498	10.8674	8.84251	11.0461	14.2932	13.3343	6.41313	6.34694	6.3175	9.07829	9.63234	9.39764	12.2566	9.81734	11.1	12.0771	9.92668	9.89587	10.3498	11.0202	10.6654	9.8791	10.2093	11.8056	8.89618	8.66118
4.15_599.1978m/z		599.198	1	4.15063	0.0756	2	5.10707e-05	7.74599e-05	7.11852	WAS	S13	100 - 25	56.324	9.23	39.1676	35.86	43.122	8.12662	6.31567	13.4787	5.75875	5.74363	12.2346	20.1605	7.11926	13.1027	24.7253	13.8113	16.279	65.3036	50.997	52.6714	43.828	43.5649	47.4576	7.02869	5.84271	11.8912	4.70492	5.03195	11.3921	20.1605	7.21937	15.8039	22.113	9.86508	14.4127	90.588	69.5916
11.03_447.1289m/z		447.129	1	11.0288	0.0598833	60	5.24519e-05	7.9395e-05	Infinity	K303	S14	100 - 19.4	18.4128	24.32	1.82744	1.27012	1.1891	4.60352	19.7794	30.8555	1.03774	1.90143	1.61032	0	0	0	3.23303	1.11323	1.83678	4.85447	3.91829	2.95118	2.04488	1.54301	1.30865	3.98157	18.2982	27.2214	0.847839	1.66583	1.49944	0	0	0	2.89146	0.795155	1.6262	6.73403	5.34698
14.34_237.1494m/z		237.149	1	14.3385	0.06885	31	5.33296e-05	8.06114e-05	1.77621	S15	WAS	100 - 14	27.5368	2.49	20.4033	18.2277	21.2695	27.1295	24.9562	24.7213	30.2031	25.6447	26.7139	24.627	23.9929	20.5998	24.4257	33.0617	25.123	15.9338	15.3906	15.1851	22.831	22.1442	23.408	23.4642	23.0873	21.8096	24.676	22.4672	24.8744	24.627	24.3303	24.8466	21.8451	23.6152	22.2428	22.103	21.0024
7.17_201.1131m/z		201.113	1	7.17158	0.0759833	62	5.35816e-05	8.09424e-05	4.99391	S14	F11	100 - 8.85	31.69	9.21	6.6456	5.48785	6.90375	26.3781	23.7011	31.7093	12.3802	15.1514	10.3916	42.8323	15.2141	37.0237	32.8931	29.82	25.8524	21.0346	18.141	21.6305	7.43633	6.66698	7.59787	22.8143	21.9262	27.9746	10.1147	13.274	9.67603	42.8323	15.428	44.6563	29.4179	21.2997	22.8885	29.1789	24.7556
7.57_217.1231m/z		217.123	1	7.56835	0.109983	16	5.41389e-05	8.17087e-05	35.8681	WAS	K303	100 - 13.9	60.9446	19.4	9.79201	15.6635	3.48443	2.68171	1.52058	0.895114	7.88262	17.8364	40.898	33.246	48.523	46.4743	0.569038	0.823517	5.49979	48.7967	78.7105	55.3267	10.9571	19.029	3.83477	2.3194	1.40671	0.789688	6.44013	15.6263	38.0818	33.246	49.2054	56.0553	0.508919	0.588218	4.86927	67.6899	107.41
14.57_229.1443m/z		229.144	1	14.5703	0.0619	70	5.52585e-05	8.33343e-05	2.72069	S13	WAS	100 - 9.29	19.4576	5.73	11.4706	12.0141	14.28	21.4741	15.5902	14.6441	18.4778	23.2131	16.6819	9.5439	13.7818	12.678	12.3118	14.2303	12.4931	7.55332	7.16713	6.73468	12.8354	14.5955	15.7157	18.5728	14.4227	12.9193	15.0965	20.3368	15.5332	9.5439	13.9756	15.2916	11.0111	10.1644	11.0609	10.4778	9.78043
8.45_489.1966m/z		489.197	1	8.45328	0.06185	3	5.55213e-05	8.36919e-05	Infinity	S13	F11	100 - 14.1	8.70148	70.81	0	0	0	0	0	0	1.68804	11.1714	13.245	0	0	0	0	0	0	0	0	0	0	0	0	0	0	0	1.37914	9.78716	12.333	0	0	0	0	0	0	0	0
14.34_409.3107m/z		409.311	1	14.3385	0.0894667	7	5.58751e-05	8.41864e-05	2.14959	S13	S15	100 - 28.2	31.2913	2.21	23.8438	25.8437	32.2408	22.1248	24.5137	27.6697	32.2196	29.7992	31.8552	23.9456	25.3418	23.6706	11.5188	17.1798	14.972	26.9747	28.0058	28.0642	26.6808	31.3965	35.4823	19.1357	22.678	24.4108	26.3235	26.1069	29.6617	23.9456	25.6982	28.5505	10.3018	12.2712	13.2556	37.4188	38.2173
7.17_183.1025m/z		183.103	1	7.17158	0.0622333	31	5.62305e-05	8.46959e-05	5.73426	S14	F11	100 - 5.58	15.3415	6.92	2.67832	2.08293	3.26496	11.4839	10.816	14.2735	5.881	6.27305	5.40304	21.4698	6.97712	17.5775	16.5358	15.1989	11.9493	8.90736	8.45529	9.68929	2.997	2.53048	3.59323	9.93242	10.006	12.5924	4.8048	5.49578	5.03099	21.4698	7.07523	21.2013	14.7888	10.8562	10.5794	12.3561	11.5383
4.25_433.2072m/z		433.207	1	4.25373	0.06185	10	5.69496e-05	8.56342e-05	Infinity	F11	K303	100 - 15.1	14.2919	17.52	13.0342	12.6657	17.1757	0	0	0	0	0	0	30.9021	1.07184	3.41071	15.5855	11.3496	10.5412	13.931	8.46435	11.5122	14.585	15.3871	18.9026	0	0	0	0	0	0	30.9021	1.08691	4.11385	13.9389	8.10674	9.33273	19.3248	11.5506
1.32_87.0086m/z		87.0086	1	1.32098	0.206267	5	5.70305e-05	8.57427e-05	3.72313	WAS	S14	100 - 1.62	111.686	9.63	51.422	66.607	57.6713	29.4887	45.8094	23.4842	32.5214	45.5179	39.7871	32.961	34.4567	22.5758	33.2203	41.9404	51.0364	123.648	102.814	108.595	57.5405	80.9183	63.4697	25.5046	42.3788	20.7182	26.5701	39.8779	37.0474	32.961	34.9412	27.2299	29.7106	29.9571	45.1854	171.522	140.303
12.07_307.1913m/z		307.191	1	12.0697	0.0824833	21	5.8393e-05	8.75761e-05	11.3351	K303	WAS	100 - 12	21.038	12.15	10.9496	8.01126	8.01044	13.319	24.3989	25.3963	5.3799	9.63558	7.73333	6.9177	4.52561	6.15483	5.72253	7.26875	6.88176	2.53374	0.616704	2.41759	12.2525	9.73258	8.81584	11.5196	22.5717	22.4051	4.3954	8.44166	7.20082	6.9177	4.58925	7.42369	5.11793	5.19189	6.0928	3.51476	0.841568
13.88_516.3294n	516.329	561.328	1	13.8797	0.09635	1	5.85304e-05	8.77554e-05	2.91273	S15	WAS	100 - 29.7 - 14.1 - 1.28	217.935	4.34	100.046	91.4414	138.91	193.601	148.785	225.892	121.621	117.734	95.6768	144.765	119.408	130.838	207.431	220.608	225.766	58.3375	92.58	73.5475	111.95	111.089	152.876	167.445	137.643	199.286	99.365	103.146	89.0885	144.765	121.087	157.812	185.515	157.575	199.883	80.9247	126.337
12.73_287.2226m/z		287.223	1	12.7277	0.0549833	45	5.91577e-05	8.8628e-05	2.08371	S13	WAS	100 - 6.99	8.42239	5.27	6.29813	4.71854	5.51776	9.69131	7.44114	7.85184	9.70721	7.97246	7.58751	6.85043	6.91127	5.43206	7.34321	9.3237	7.72204	4.17349	3.79608	4.1565	7.04751	5.73238	6.07253	8.38197	6.8839	6.92705	7.93083	6.98462	7.06504	6.85043	7.00845	6.55191	6.56739	6.6597	6.83675	5.7894	5.18021
6.56_913.1471m/z		913.147	1	6.56133	0.0687333	5	5.92428e-05	8.87284e-05	Infinity	F11	K303	100 - 41.5 - 17	44.3195	37.21	42.9931	61.4351	28.5303	0	0	0	1.23075	0	7.30751	0.305695	0	4.20822	0	0	0	0	0	0	48.1087	74.6352	31.3988	0	0	0	1.00552	0	6.80432	0.305695	0	5.07578	0	0	0	0	0
13.31_285.2071m/z		285.207	1	13.3104	0.0412333	48	5.96946e-05	8.93504e-05	1.84016	S13	WAS	100 - 6.89	7.91357	3.1	5.50913	4.92421	5.17455	6.69788	6.47467	6.88917	9.21175	7.08149	7.44748	7.41516	6.78386	6.5668	7.11548	8.95712	6.40353	4.05892	4.5445	4.29801	6.16463	5.98224	5.69482	5.79297	5.9898	6.07777	7.52603	6.20404	6.93465	7.41516	6.87926	7.92058	6.36372	6.39786	5.6694	5.63047	6.20152
13.84_381.2641m/z		381.264	1	13.8385	0.0343667	19	5.98622e-05	8.95876e-05	1809.17	F11	S13	100 - 13.2	9.29301	26.76	12.0465	8.65544	7.17709	0.266793	0.214619	2.0637	0	0.0154099	0	0.515096	0.512989	0.307684	1.02674	0.175914	0	2.86035	0.57492	1.00966	13.4799	10.5152	7.8987	0.230748	0.198547	1.82064	0	0.0135005	0	0.515096	0.520203	0.371115	0.918266	0.125651	0	3.96783	0.784549
14.34_309.1699m/z		309.17	1	14.3385	0.0963333	6	6.00137e-05	8.97458e-05	1.60945	S13	WAS	100 - 16.5	32.241	2.36	25.4075	24.5188	25.6471	32.8171	28.6383	32.0029	34.8556	30.8902	30.9773	26.9517	28.5322	23.2751	29.3165	36.83	30.1657	20.0545	19.1648	20.8777	28.4307	29.787	28.2257	28.3833	26.4937	28.2336	28.4772	27.0627	28.8442	26.9517	28.9334	28.0734	26.2192	26.3068	26.7073	27.8193	26.1527
0.59_961.5835m/z		961.583	1	0.594183	0.0618667	3	6.1141e-05	9.11811e-05	2.07306	S15	S13	100 - 82.4 - 41.7 - 21.6 - 4.85 - 1.2	136.661	2.78	122.254	117.253	123.649	57.0398	73.2284	74.606	67.0942	61.8336	68.8394	140.017	87.0532	85.6036	132.163	142.079	135.742	80.5808	75.5591	72.961	136.8	142.447	136.081	49.3335	67.7445	65.819	54.8162	54.1719	64.0992	140.017	88.2774	103.251	118.2	101.483	120.18	111.78	103.11
3.81_903.2221m/z		903.222	1	3.80878	0.0481167	2	6.17139e-05	9.19655e-05	Infinity	WAS	K303	100 - 41.8	12.4358	16.94	0	0.40127	0	0	0	0	0	0	0	0.516449	0.465771	8.20307	0	0	0	10.4669	14.6584	12.1821	0	0.487488	0	0	0	0	0	0	0	0.516449	0.472321	9.89418	0	0	0	14.5195	20.0032
13.94_363.2537m/z		363.254	1	13.9417	0.0481	23	6.27353e-05	9.33739e-05	Infinity	F11	S13	100 - 17.5	10.7331	28.05	14.0414	10.005	8.15307	0.35484	0.598698	2.96988	0	0	0	0.478546	0	0.599165	1.04641	0	0.628875	2.67263	0.592205	1.30099	15.7121	12.1547	8.9728	0.3069	0.553864	2.62009	0	0	0	0.478546	0	0.722687	0.935852	0	0.556778	3.70743	0.808136
15.35_397.3320m/z		397.332	1	15.3527	0.0687333	16	6.43305e-05	9.55496e-05	Infinity	F11	S15	100 - 9.59	11.4141	13.58	9.66242	11.971	12.609	0	0.231361	3.31713	0	0	1.08642	0	0	0.32534	0	0	0	2.26553	1.02065	1.30528	10.8121	14.5431	13.8768	0	0.214035	2.92644	0	0	1.01161	0	0	0.39241	0	0	0	3.1427	1.39281
14.35_297.2431m/z		297.243	1	14.3454	0.0619667	85	6.5177e-05	9.66849e-05	2.02553	S15	WAS	100 - 26.5 - 0.357	9.77556	0.55	6.41996	4.98409	6.77867	8.85028	8.85092	8.93517	8.49019	7.76325	8.80634	6.76371	7.99659	6.50461	9.04122	11.4932	8.79229	4.21169	5.39542	4.87144	7.18384	6.05498	7.46021	7.65457	8.18811	7.88279	6.93652	6.80132	8.19994	6.76371	8.10903	7.84557	8.086	8.20931	7.7843	5.84238	7.36271
14.57_295.1912m/z		295.191	1	14.5703	0.0619	19	6.52161e-05	9.67283e-05	2.78834	S13	WAS	100 - 12.7	19.769	13.02	12.4795	12.6364	15.7922	24.0241	16.1456	16.7578	17.9386	23.6757	17.6928	10.6803	14.5418	13.3919	12.9128	16.4852	13.7322	8.20095	6.77829	6.29042	13.9644	15.3515	17.38	20.7784	14.9365	14.784	14.6559	20.7421	16.4745	10.6803	14.7463	16.1527	11.5486	11.775	12.1579	11.3762	9.24981
7.66_345.2280m/z		345.228	1	7.66457	0.16495	12	6.55383e-05	9.71621e-05	Infinity	S13	S14	100 - 18	71.1169	54.61	7.46677	0.135084	0.942445	5.81957	17.1576	35.9414	27.6324	102.366	83.3526	0	0	0	5.69523	1.23982	0.269636	0	0	0	8.3552	0.164108	1.0372	5.03332	15.8727	31.7082	22.5758	89.6817	77.613	0	0	0	5.09352	0.885574	0.238724	0	0
8.23_427.1396m/z		427.14	1	8.22633	0.103217	19	6.59254e-05	9.76769e-05	319.229	F11	K303	100 - 23.3 - 1.98	99.0549	40.79	95.1175	141.287	60.7605	0	0	0.930882	0	3.18304	2.19772	17.7834	8.19732	51.8023	1.59322	0	4.94409	13.1532	4.46774	4.76088	106.435	171.644	66.8696	0	0	0.821243	0	2.78864	2.04639	17.7834	8.31259	62.4816	1.4249	0	4.37727	18.2459	6.09678
8.11_471.1874m/z		471.187	1	8.10948	0.0962333	2	6.61489e-05	9.79932e-05	Infinity	WAS	F11	100 - 18.8	19.8185	37.44	0	0	0	0	0	0	0	0	0	7.52289	0	7.33778	0	0	0	24.8704	11.2991	23.2861	0	0	0	0	0	0	0	0	0	7.52289	0	8.8505	0	0	0	34.4998	15.4189
1.32_130.9985m/z		130.998	1	1.32098	0.178783	3	6.65025e-05	9.85021e-05	3.72115	WAS	S14	100 - 2	81.9508	8.32	37.254	49.2569	42.9925	21.0456	33.2174	16.9568	22.7445	33.4657	28.6766	23.6154	25.9754	16.4782	22.3251	27.9203	34.9588	89.5646	76.409	79.8787	41.6867	59.8403	47.3151	18.2023	30.7298	14.9597	18.5823	29.319	26.7019	23.6154	26.3407	19.8753	19.9664	19.9428	30.951	124.243	104.269
0.68_105.0192m/z		105.019	1	0.676783	0.0275	6	6.7338e-05	9.96342e-05	Infinity	WAS	S13	100	2.29915	21.9	0.283157	0	0.117248	0	0	0.160238	0	0	0	0	0	0	1.22955	0	0	2.86595	1.90307	2.12845	0.316849	0	0.129036	0	0	0.141365	0	0	0	0	0	0	1.09965	0	0	3.9756	2.59697
4.20_535.1083m/z		535.108	1	4.19875	0.0962167	36	6.79547e-05	0.000100532	160.337	F11	S15	100 - 29.7 - 7.18	60.381	5.64	30.9864	54.908	95.2485	1.96282	2.17603	6.63431	22.3067	5.56131	35.6417	5.23203	12.3332	27.2394	0	1.12976	0	4.34937	3.8945	4.05167	34.6734	66.7056	104.825	1.69763	2.01307	5.85293	18.2247	4.87222	33.1875	5.23203	12.5066	32.8549	0	0.806963	0	6.03337	5.31453
13.37_463.1243m/z		463.124	1	13.3723	0.03435	80	6.9449e-05	0.000102592	6.34784	K303	WAS	100	5.8344	2	2.87964	2.22226	1.88092	4.22377	6.75596	6.52346	3.35172	6.09559	3.2568	4.71265	4.53932	4.57182	5.67952	4.59351	4.98668	1.74506	0.492234	0.520054	3.22228	2.69974	2.07004	3.65312	6.25003	5.75513	2.73837	5.3403	3.03254	4.71265	4.60315	5.51433	5.07947	3.28104	4.41498	2.42072	0.671714
4.77_723.2150m/z		723.215	1	4.76737	0.0619	7	6.96806e-05	0.000102898	90.8054	WAS	S13	100 - 32.6 - 5.75	50.1095	17.94	22.2837	33.0175	5.67962	1.27078	1.6552	0.747113	0	0	1.6555	7.7088	25.3448	16.6126	2.7063	2.07918	14.7797	48.5243	59.7851	42.019	24.9352	40.1117	6.25067	1.09909	1.53125	0.659119	0	0	1.5415	7.7088	25.7012	20.0374	2.42038	1.48511	13.0853	67.3121	81.5841
12.47_257.1756m/z		257.176	1	12.4685	0.0805167	42	7.0025e-05	0.000103345	1.98558	S15	WAS	100 - 8.79	14.4494	7.56	9.36818	8.12015	9.48315	14.4906	12.8538	12.326	14.6746	12.659	11.7991	11.6001	10.3674	9.53464	13.4273	17.7112	12.2097	7.1166	7.88949	6.82545	10.4829	9.86486	10.4366	12.5329	11.8912	10.8743	11.9892	11.0904	10.9866	11.6001	10.5132	11.5003	12.0087	12.6507	10.8099	9.87203	10.7662
0.75_871.1924m/z		871.192	1	0.745517	0.0687333	1	7.0219e-05	0.000103584	11.7226	S15	WAS	100 - 19.7	23.3325	12.21	3.36472	2.77801	2.34304	11.2086	9.69169	5.22294	10.1193	11.6114	9.11715	5.75482	4.17468	1.01942	28.9897	19.9877	21.0199	2.7317	1.67828	1.56118	3.76508	3.3749	2.57861	9.69424	8.96591	4.60779	8.26749	10.1727	8.48935	5.75482	4.23339	1.22958	25.9269	14.2767	18.6101	3.78937	2.29022
11.68_179.1076m/z		179.108	1	11.6798	0.0343667	26	7.14865e-05	0.000105311	2.25867	S15	WAS	100	5.5785	10.09	3.07283	2.32142	2.45992	3.86127	4.74173	4.6321	5.06032	4.58173	4.13364	4.25757	3.02676	3.58356	4.85877	6.3158	5.56094	1.9823	2.86936	2.55779	3.43845	2.8202	2.70724	3.3396	4.38664	4.08653	4.1343	4.01402	3.849	4.25757	3.06932	4.32234	4.34543	4.51123	4.9234	2.74982	3.91559
7.17_457.0774m/z		457.077	1	7.17158	0.199767	9	7.16172e-05	0.000105472	73213.3	WAS	F11	100 - 25.7 - 4.48	184.531	22.54	0.0020325	0.00528543	0.000243442	0.997268	4.76946	3.9858	3.01359	6.3262	0.41257	3.42608	0.220246	3.89896	2.30828	10.8069	0.477553	140.51	223.196	189.887	0.00227433	0.00642107	0.000267918	0.862534	4.41229	3.51636	2.46212	5.54233	0.38416	3.42608	0.223343	4.70276	2.06441	7.71909	0.422804	194.913	304.578
1.75_345.1344m/z		345.134	1	1.75237	0.0825	40	7.21946e-05	0.000106243	Infinity	K303	F11	100 - 10	23.975	19.77	0	0	0	37.6163	19.0002	15.3084	6.76148	7.38543	9.74607	0	5.51515	1.55749	6.60727	0.797359	1.381	0	0	0	0	0	0	32.5342	17.5774	13.5054	5.52415	6.47032	9.07496	0	5.5927	1.87857	5.90921	0.569534	1.22267	0	0
14.34_423.2514m/z		423.251	1	14.3385	1.54857	2	7.22781e-05	0.000106333	71.2953	S13	S15	100 - 21.8 - 1.61 - 0.0104	5744.55	4.43	2541.21	2611.71	2769.47	1086.04	1096.58	1326.49	5415.68	6887.44	4930.51	1881.92	1628.23	1638.81	5.47471	5.18858	231.058	1783.55	2201.61	2914.03	2843.57	3172.86	3047.92	939.316	1014.46	1170.26	4424.63	6034.04	4591	1881.92	1651.12	1976.66	4.8963	3.70608	204.569	2474.12	3004.36
4.44_421.2090m/z		421.209	1	4.4393	0.0549833	2	7.2334e-05	0.000106384	3.89426	K303	WAS	100 - 12	13.0756	8.21	5.79532	5.52586	6.47052	14.5566	10.3805	14.2898	6.62378	7.00396	10.6063	6.78282	10.608	6.48806	4.0994	5.38839	4.55265	4.08708	3.47253	2.51339	6.48488	6.71316	7.12109	12.5899	9.60315	12.6068	5.41166	6.13612	9.87593	6.78282	10.7571	7.82562	3.6663	3.8488	4.03071	5.66952	4.7387
8.29_221.0666m/z		221.067	1	8.28832	0.0618667	11	7.36215e-05	0.000108147	75.2626	WAS	S13	100 - 2.72	13.7541	13.22	3.79216	3.01155	3.89371	0	0	2.96373	0	0.147939	0.400307	0.869598	0	0.445395	1.81646	3.96222	1.08778	13.7427	11.9411	15.5785	4.24337	3.65862	4.2852	0	0	2.61466	0	0.129608	0.372742	0.869598	0	0.537216	1.62455	2.83012	0.963074	19.0637	16.2951
1.66_85.0294m/z		85.0294	1	1.65612	0.219983	12	7.44126e-05	0.00010926	9.68247	WAS	S15	100	19.8565	9.73	8.19886	9.29683	9.96224	1.75682	4.38599	1.69009	3.52406	6.90118	6.34246	2.78387	6.11628	4.14289	2.77151	0.853836	2.52696	21.5704	16.891	21.1082	9.17441	11.2944	10.9639	1.51947	4.05753	1.49103	2.87917	6.04607	5.90573	2.78387	6.20229	4.99698	2.47869	0.609875	2.23726	29.922	23.0498
4.82_163.0398m/z		163.04	1	4.82235	0.0756	26	7.49674e-05	0.00011001	17.0414	F11	K303	100 - 8.74	9.42116	17.34	7.51915	7.75779	12.9865	0.68222	0.208797	0.767496	0.467399	1.95085	2.48958	2.26778	3.12065	4.56189	1.96926	0.241034	2.02187	7.59691	9.67251	10.7948	8.41382	9.42464	14.2922	0.59005	0.193161	0.677101	0.381866	1.70913	2.31815	2.26778	3.16454	5.50235	1.76121	0.172165	1.79007	10.5383	13.1993
5.31_325.1078m/z		325.108	1	5.30882	0.0619167	17	7.6528e-05	0.000112098	41.7929	S14	K303	100 - 15.1	13.7216	62.53	5.79864	15.6106	2.66739	0.242759	0.742212	0	5.72106	5.31268	17.1083	6.17988	23.0561	11.9288	0	0.631564	0.824471	0.135606	1.20208	0.525658	6.48859	18.9647	2.93557	0.209961	0.68663	0	4.67413	4.6544	15.9302	6.17988	23.3803	14.388	0	0.451111	0.72995	0.18811	1.64039
6.54_405.1763m/z		405.176	1	6.54072	0.190467	1	7.72829e-05	0.000113153	4.38288	WAS	F11	100 - 19.3 - 3.87 - 0.0985	1353.78	6.28	342.192	260.641	323.806	575.237	417.506	558.214	364.924	339.996	322.152	661.875	298.493	497.246	1136.32	569.032	729.443	1472.51	1151.07	1437.76	382.907	316.643	356.362	497.52	386.24	492.468	298.145	297.868	299.969	661.875	302.691	599.756	1016.26	406.446	645.816	2042.64	1570.78
9.43_397.0938m/z		397.094	1	9.4259	0.0824833	31	7.85939e-05	0.000114952	Infinity	F11	K303	100 - 12.4	12.5049	39.58	9.81656	18.2167	9.48138	0	0	0	6.311	1.96772	10.7981	5.27142	1.72351	7.23138	0	2.60171	0.387659	0	0	0	10.9846	22.1308	10.4347	0	0	0	5.15611	1.72391	10.0545	5.27142	1.74774	8.72217	0	1.85834	0.343216	0	0
13.45_654.3827n	654.383	699.381	1	13.4487	0.158833	2	7.90023e-05	0.000115463	2.76658	F11	K303	100 - 33.9 - 5.72 - 1.51	371.036	3.06	305.471	314.145	493.493	118.861	133.481	149.999	152.935	160.974	161.681	215.754	226.841	174.99	175.102	166.356	214.296	214.375	254.696	200.097	341.818	381.643	543.11	102.802	123.485	132.332	124.949	141.028	150.548	215.754	230.031	211.066	156.602	118.824	189.728	297.378	347.564
13.79_349.2381m/z		349.238	1	13.7904	0.0618667	61	7.91779e-05	0.000115676	16.5259	S14	S15	100 - 15.1	11.852	4.63	8.23415	8.92049	15.5091	0.287006	2.14844	2.69975	2.36902	1.55907	6.38364	11.9254	12.3602	11.2704	0	1.20983	0.941702	0.831555	0.930814	0.699903	9.21389	10.8372	17.0685	0.24823	1.98755	2.38177	1.9355	1.36589	5.94406	11.9254	12.534	13.5939	0	0.864151	0.83374	1.15352	1.27021
5.85_463.0877m/z		463.088	1	5.85028	0.0758667	141	8.04542e-05	0.000117375	127.526	WAS	S14	100 - 9.71	12.4552	5.33	11.2388	8.03094	10.1833	0	1.07895	0	0.882372	2.56222	0.46497	0	0	0.293004	4.12643	0.06287	0	13.2109	12.1868	11.968	12.576	9.75649	11.2072	0	0.998152	0	0.720901	2.24474	0.432953	0	0	0.353409	3.69047	0.0449065	0	18.326	16.6303
13.62_939.0132m/z		939.013	2	13.6185	0.0412833	3	8.13621e-05	0.000118541	Infinity	S15	F11	77.5 - 100 - 26.9	16.8808	13.44	0	0	0	12.4239	14.2916	10.9253	0.496048	3.05488	0.534163	0	7.86513	0.788243	11.2983	23.9686	15.3754	0	0	0	0	0	0	10.7454	13.2214	9.63849	0.405273	2.67636	0.497381	0	7.97573	0.950745	10.1046	17.1202	13.6127	0	0
14.34_271.2277m/z		271.228	1	14.3385	0.04135	38	8.25082e-05	0.000120014	2.44468	K303	WAS	100 - 5.99	8.45894	5.92	6.84978	4.64856	4.43648	7.94987	7.94641	9.48056	8.01044	7.86598	8.81903	7.93548	6.25181	6.43475	6.13497	9.62805	8.03554	3.69668	3.33969	3.34404	7.6648	5.64736	4.88254	6.87581	7.35132	8.36394	6.54456	6.89133	8.21176	7.93548	6.33973	7.76131	5.4868	6.87709	7.1143	5.12797	4.55741
13.42_683.2188m/z		683.219	1	13.4211	0.0413167	1	8.27789e-05	0.00012037	47.0154	WAS	S13	100 - 15.3	5.93299	16.31	3.74388	2.84461	6.1738	1.86141	0.357622	0	0	0	0.378577	2.48691	1.52302	2.22082	0.477888	0.600759	1.76262	5.03966	6.96078	5.79852	4.18935	3.45581	6.79453	1.60992	0.330841	0	0	0	0.352509	2.48691	1.54443	2.67865	0.427399	0.429108	1.56055	6.99093	9.49884
3.84_655.2081m/z		655.208	1	3.84315	0.0549833	1	8.27899e-05	0.00012037	Infinity	F11	K303	100 - 12.6	10.5309	7.28	9.69156	10.7073	11.1938	0	0	0	3.1901	0.903064	5.55244	1.62906	1.69531	7.28408	0	0	0	1.10452	3.30359	1.12633	10.8447	13.0079	12.3193	0	0	0	2.60632	0.791168	5.17011	1.62906	1.71915	8.78574	0	0	0	1.53217	4.50815
11.19_213.1493m/z		213.149	1	11.1868	0.11685	27	8.46246e-05	0.000122874	620.55	WAS	S15	100 - 12.7	628.472	42.25	5.50836	12.4831	35.3664	0.707374	1.73226	1.70247	38.9651	22.9568	11.9189	27.245	6.2551	68.9822	0.633453	2.10465	0.300195	734.285	1083.78	67.3535	6.16377	15.1652	38.9222	0.611805	1.60253	1.50196	31.8347	20.1123	11.0981	27.245	6.34306	83.2033	0.566528	1.5033	0.26578	1018.59	1478.95
9.10_201.1130m/z		201.113	1	9.10275	0.0756167	62	8.54005e-05	0.000123909	1.91169	S15	WAS	100 - 4.9	18.2136	1.88	12.1145	9.42039	11.2005	15.688	16.2633	15.8307	16.7666	16.5065	14.6519	15.0541	12.5367	11.833	16.7868	21.8393	16.0148	8.72952	10.5161	9.3369	13.5559	11.4445	12.3266	13.5685	15.0454	13.9662	13.6984	14.4612	13.643	15.0541	12.713	14.2724	15.0132	15.5993	14.1788	12.1094	14.3505
3.83_537.1250m/z		537.125	1	3.82942	0.137483	54	8.76478e-05	0.000126981	Infinity	WAS	S15	100 - 27.5 - 16 - 2.86	111.924	7.98	70.3167	72.1929	93.8575	0.775169	0	0	0	0	2.54372	73.0069	0.903464	118.593	0	0	0	121.048	111.516	103.209	78.6833	87.7045	103.294	0.670441	0	0	0	0	2.36856	73.0069	0.916168	143.042	0	0	0	167.915	152.177
4.08_319.0972m/z		319.097	1	4.07503	0.06185	7	9.01379e-05	0.000130338	3.56524	K303	WAS	100 - 7.54	14.9908	5.05	6.61969	7.46469	9.97702	11.9024	18.0089	15.061	6.18501	9.42158	9.78563	7.38033	6.4793	7.11602	13.0171	11.5339	8.22141	4.43982	4.14752	4.02675	7.40733	9.06856	10.9801	10.2944	16.6602	13.2871	5.05318	8.25418	9.1118	7.38033	6.57041	8.58303	11.6419	8.23836	7.27887	6.15885	5.6598
7.07_723.2142m/z		723.214	1	7.0681	0.123717	7	9.11897e-05	0.000131724	675.157	WAS	S14	100 - 38.4 - 3.88	81.6315	17.37	18.1754	24.0546	30.5566	0	10.8222	2.15915	0	2.92596	0	0	0	0.362723	2.08319	14.9075	6.70855	90.9335	88.6477	65.3132	20.338	29.223	33.6288	0	10.0117	1.90485	0	2.56342	0	0	0	0.4375	1.8631	10.6481	5.93945	126.141	120.971
1.32_191.0196m/z		191.02	1	1.32098	0.32145	11	9.11906e-05	0.000131724	3.51947	WAS	S14	100 - 6.77 - 1.56	7898.9	9.15	3861.28	4879.53	4427.31	2154.76	3367.73	1723.21	2342.21	3287.64	2942.03	2414.1	2642.66	1676.26	2187.24	2906.38	3551.06	8712.73	7330.17	7653.79	4320.72	5927.96	4872.45	1863.65	3115.53	1520.26	1913.59	2880.27	2739.45	2414.1	2679.82	2021.84	1956.16	2075.96	3143.95	12086.2	10002.9
4.28_115.0399m/z		115.04	1	4.28122	0.0687167	26	9.12455e-05	0.000131784	4.45526	WAS	S13	100 - 2.89	24.1036	6.47	25.1696	22.285	24.7427	4.08639	9.63081	6.69463	3.92708	5.64665	6.65669	9.0815	17.0697	15.3639	12.7734	6.93541	10.4766	25.8885	27.2251	19.1971	28.1644	27.0731	27.2305	3.5343	8.90959	5.90615	3.20844	4.94699	6.19832	9.0815	17.3097	18.5313	11.4238	4.9538	9.27551	35.9121	37.152
3.80_161.0816m/z		161.082	1	3.80192	0.0275	43	9.18714e-05	0.00013261	116.095	S15	WAS	100	4.55495	5.64	0.203951	0	0.277379	1.15198	2.27294	2.34463	1.05573	1.89431	1.48603	2.07034	0.249948	2.63333	4.82705	4.52117	4.31664	0	0.117704	0	0.228218	0	0.305267	0.996346	2.10272	2.06848	0.862536	1.65959	1.38371	2.07034	0.253463	3.17621	4.31706	3.22936	3.82176	0	0.160622
15.05_411.2380m/z		411.238	1	15.0502	0.0962833	14	9.2025e-05	0.000132812	133.599	S13	WAS	100	6.17745	19.12	1.80793	0.546791	0.808275	3.48171	4.89082	3.66192	7.67364	5.74559	5.11311	1.68686	3.55013	3.44827	0.487772	2.72313	2.84401	0.129237	0.00947941	0	2.02305	0.664276	0.889542	3.01131	4.52456	3.23062	6.26939	5.03367	4.76103	1.68686	3.60005	4.15916	0.436238	1.94507	2.51796	0.179276	0.0129358
5.16_213.0918m/z		213.092	1	5.16448	0.109967	10	9.39069e-05	0.000135341	17.6956	WAS	S13	100 - 14	148.095	21.56	65.8818	115.027	43.8647	18.1778	17.0951	10.0183	3.96913	5.23308	15.9049	39.7267	97.695	65.1137	40.4413	36.7241	121.311	114.962	178.656	150.668	73.7208	139.742	48.275	15.7219	15.8149	8.83837	3.2428	4.58466	14.8097	39.7267	99.0688	78.5372	36.1687	26.2311	107.403	159.473	243.798
10.47_327.2174m/z		327.217	1	10.468	0.101117	12	9.59202e-05	0.000138047	39.1649	S14	S15	100 - 18.2 - 1.08	71.77	28.16	24.79	16.8673	48.5162	9.79956	11.2826	6.11392	25.6765	14.1942	53.3661	51.6681	71.5586	92.0832	2.28289	0	3.21463	16.9752	27.4275	12.4357	27.7397	20.4915	53.3942	8.4756	10.4377	5.39383	20.9778	12.4354	49.6913	51.6681	72.5649	111.067	2.0417	0	2.84608	23.5477	37.4282
4.45_261.1339m/z		261.134	1	4.44618	0.0687333	4	9.66589e-05	0.000139029	22.1719	WAS	K303	100 - 4.99	11.1659	18.89	1.57371	1.99218	2.58622	0.244787	0	1.26602	0.338176	0.41332	0.789388	8.04176	1.33639	4.72315	1.78741	0.774415	1.31787	12.7723	8.77662	11.9487	1.76096	2.42023	2.84625	0.211716	0	1.11691	0.276291	0.362106	0.735031	8.04176	1.35518	5.69685	1.59857	0.553146	1.16678	17.7176	11.9768
5.89_477.1398m/z		477.14	1	5.89157	0.0619	55	9.83154e-05	0.000141163	Infinity	WAS	S13	100 - 13.9	14.5692	19.99	5.44507	6.05547	3.46209	3.87595	4.92762	0.857789	0	0	0	0	0.254689	1.4137	0.784054	1.94011	5.30913	13.0538	17.9263	12.7276	6.09296	7.35657	3.81018	3.35229	4.55861	0.75676	0	0	0	0	0.25827	1.70514	0.701218	1.38577	4.70047	18.1081	24.4626
6.97_273.1707m/z		273.171	1	6.96698	0.0805	11	0.000100715	0.000144354	Infinity	S13	S14	100 - 13	40.5123	52.84	3.77328	0	0.276478	7.54207	8.36952	18.3991	18.0456	93.7438	9.74762	0	0	0	2.3118	0.542012	0	0	0	0	4.22224	0	0.304276	6.52311	7.74276	16.2321	14.7433	82.1283	9.0764	0	0	0	2.06756	0.387146	0	0	0
0.68_209.0301m/z		209.03	1	0.676783	0.116967	5	0.000101167	0.00014498	2.83992	K303	F11	100 - 6.63 - 1.48	576.242	9.54	169.746	186.239	252.739	777.395	429.258	522.074	649.388	470.692	481.599	293.392	231.449	256.205	389.245	386.252	327.088	440.646	363.804	391.187	189.943	226.254	278.15	672.366	397.112	460.584	530.553	412.37	448.437	293.392	234.703	309.023	348.121	275.89	289.589	611.256	496.456
9.12_391.1975m/z		391.197	1	9.11648	0.0893667	1	0.000101214	0.000145005	4.5527	WAS	S15	100 - 15.9	22.2584	13.07	14.2535	13.7573	19.1442	4.10366	7.39015	8.08711	4.74911	5.01466	8.34888	5.73624	9.72314	6.53441	6.72027	4.6093	3.33763	21.295	25.5262	19.9541	15.9494	16.7132	21.069	3.54924	6.83672	7.13461	3.88004	4.39331	7.77398	5.73624	9.85986	7.88152	6.01027	3.29231	2.95499	29.54	34.8337
5.16_257.0817m/z		257.082	1	5.16448	0.11685	53	0.000101571	0.000145411	16.3907	WAS	S13	100 - 15.4 - 1.15	246.953	20.76	115.157	192.173	75.8769	30.9403	30.2001	17.7967	7.34499	9.69403	28.161	72.3149	166.842	112.786	66.558	60.0286	208.945	192.635	294.505	253.719	128.859	233.463	83.5057	26.7602	27.9386	15.7007	6.00089	8.49286	26.2219	72.3149	169.188	136.038	59.5261	42.877	184.99	267.22	401.888
6.86_257.0819m/z		257.082	1	6.857	0.130583	53	0.000106076	0.00015155	177.121	S15	WAS	100 - 15.1 - 0.526	174.923	39.8	22.5477	62.7089	11.5565	13.0108	27.0171	15.822	18.7758	86.1486	61.7577	1.88682	20.2125	8.38572	89.3883	119.43	315.949	0.351735	1.68731	0.923713	25.2306	76.1827	12.7185	11.253	24.9938	13.9585	15.3399	75.4741	57.5051	1.88682	20.4968	10.1145	79.9443	85.3062	279.727	0.48792	2.30254
0.63_815.1884m/z		815.188	1	0.62855	0.0274833	17	0.00010651	0.000152095	147.959	K303	WAS	100 - 27.7	8.2754	31.33	0.225926	0.161498	0	11.2689	6.8051	6.75216	4.59685	7.81581	1.39016	0	0.888543	0.616092	2.71354	4.68678	0.744434	0.167792	0	0	0.252808	0.196198	0	9.74645	6.29548	5.9569	3.75565	6.84738	1.29443	0	0.901038	0.743103	2.42685	3.34766	0.659088	0.232758	0
6.03_289.1654m/z		289.165	1	6.02703	0.0343667	9	0.000106662	0.000152276	Infinity	S13	S14	100 - 6.09	7.86009	12.44	0.769509	0.235627	0.48743	0	3.17027	1.87468	6.74844	8.58663	8.2452	0	0	0	1.68037	0.336226	0.288784	0	0	0	0.861069	0.286255	0.536438	0	2.93286	1.65388	5.5135	7.52268	7.67744	0	0	0	1.50284	0.240158	0.255676	0	0
0.74_566.1573m/z		566.157	1	0.73865	0.158067	1	0.000107594	0.00015345	7.11524	S14	WAS	100 - 19.8 - 5.4 - 1.72	1078.85	5.6	1034.09	944.412	851.077	123.598	435.944	303.296	478.717	342.939	465.34	1284.2	1191.15	761.19	105.819	197.307	317.881	144.908	161.173	148.793	1157.13	1147.33	936.646	106.9	403.297	267.574	391.113	300.447	433.297	1284.2	1207.9	918.114	94.6391	140.932	281.438	201.013	219.94
18.57_383.3527m/z		383.353	1	18.5712	0.23175	8	0.00010868	0.000154829	821.779	S13	WAS	100 - 21.8	88.8323	7.32	0	0.633946	1.06353	78.8009	75.0004	68.1162	101.087	144.948	20.4622	1.50894	14.4607	13.2663	12.986	142.519	5.20462	0	0.125022	0.19927	0	0.770157	1.17046	68.1546	69.3838	60.0935	82.5886	126.988	19.0532	1.50894	14.6641	16.0012	11.614	101.798	4.60794	0	0.170609
11.89_285.2070m/z		285.207	1	11.8861	0.109967	48	0.000109437	0.000155852	81.2243	S14	S15	100 - 12.4	21.2705	21.44	6.34708	5.12046	9.28032	5.83792	2.35635	0.301917	15.7007	10.0111	35.8526	9.98236	23.6693	30.16	0.286989	0	0.498633	5.77773	6.3175	4.09841	7.10229	6.22065	10.2134	5.04919	2.17989	0.266357	12.8276	8.77068	33.3838	9.98236	24.0021	36.3776	0.256668	0	0.441467	8.01477	8.621
7.96_447.2246m/z		447.225	1	7.96022	0.101167	8	0.000111307	0.000158171	51.9965	WAS	S15	100 - 21.6 - 1.26	37.6303	19.44	1.74892	1.66405	5.38439	1.66526	0	2.81553	5.2851	7.49377	7.6556	5.28254	16.0265	8.00389	2.17112	0	0	25.9019	43.3697	43.6193	1.95702	2.02159	5.92575	1.44028	0	2.48392	4.31795	6.56523	7.12844	5.28254	16.2518	9.65394	1.94174	0	0	35.9306	59.1833
6.45_577.1927m/z		577.193	1	6.44647	0.238717	3	0.000111639	0.000158618	30.0705	WAS	S15	100 - 25.2	97.3624	12.13	53.0658	59.2392	67.5532	0.396953	3.85484	6.28927	21.6272	15.4991	45.0926	36.3107	16.7051	37.3075	5.2424	0.303349	4.16765	111.512	100.001	80.5748	59.3799	71.9674	74.3452	0.343323	3.56616	5.54852	17.6695	13.5786	41.9876	36.3107	16.94	44.9987	4.68854	0.216675	3.68985	154.687	136.463
12.43_662.3509n	662.351	707.349	1	12.4272	0.0756167	1	0.000112193	0.000159291	20.129	WAS	K303	100 - 31.5 - 5.58	48.6346	7.84	42.7754	38.5201	54.7071	3.38845	1.04615	2.81383	2.35352	0.273801	9.85388	15.3827	13.1792	13.3808	12.1937	7.1344	9.48201	48.8986	52.3071	44.6981	47.865	46.7966	60.2075	2.93066	0.967804	2.48242	1.92284	0.239875	9.17534	15.3827	13.3645	16.1394	10.9054	5.09593	8.39494	67.8313	71.3794
14.34_435.2505m/z		435.25	1	14.3385	0.0963333	5	0.00011309	0.000160425	2.84252	S13	WAS	100 - 10.1	24.7448	5.3	17.5584	15.3728	12.3535	14.441	10.8676	14.2927	29.6224	22.9848	21.6273	13.217	15.5656	17.6085	13.4357	14.6949	14.7969	8.36169	10.4958	7.25821	19.6475	18.6758	13.5955	12.49	10.0538	12.6093	24.2016	20.1368	20.138	13.217	15.7845	21.2386	12.0162	10.4962	13.1005	11.5992	14.3228
7.93_854.2287m/z		854.229	1	7.92585	0.0481167	1	0.00011427	0.000161982	Infinity	S15	F11	100 - 24.6	9.02166	52.41	0	0	0	1.04284	18.4916	6.31867	0	0.400832	0	0	0	0	4.37535	13.8275	8.86209	0	0	0	0	0	0	0.901947	17.1068	5.57446	0	0.351166	0	0	0	0	3.91309	9.87668	7.8461	0	0
11.41_287.2226m/z		287.223	1	11.4137	0.11685	45	0.000115684	0.00016382	28.8467	S14	S15	100 - 16.6 - 1.34	258.789	36.37	70.1432	49.6777	125.801	30.5545	27.8573	11.9876	105.582	58.1805	273.083	158.205	273.433	344.728	8.16884	3.86075	14.8839	49.6239	134.284	62.0249	78.4892	60.3515	138.449	26.4265	25.7711	10.5757	86.2607	50.9715	254.279	158.205	277.278	415.796	7.30579	2.75764	13.1775	68.8374	183.246
2.27_161.0453m/z		161.045	1	2.26598	0.0688	36	0.000116183	0.000164503	4.87394	WAS	S13	100 - 1.79	13.0863	2.21	3.73721	3.82337	3.90592	11.817	6.44376	7.84369	2.04198	3.07214	2.94076	6.84363	2.97701	3.63389	3.53167	3.70597	3.83388	17.8638	9.28872	12.1065	4.18188	4.64487	4.29863	10.2204	5.9612	6.91987	1.6683	2.69148	2.73826	6.84363	3.01888	4.38304	3.15855	2.64709	3.39435	24.7803	12.6756
12.60_313.2381m/z		313.238	1	12.6039	0.06185	88	0.000118104	0.000166885	7.0539	S14	WAS	100 - 14.2 - 1.06	18.3052	5.15	3.15922	2.2468	3.5672	8.0021	5.91102	7.3487	6.20386	4.16183	12.5762	10.6207	21.7113	22.5834	4.67914	5.49531	6.48474	2.53275	2.74838	2.504	3.53512	2.72956	3.92586	6.92098	5.46836	6.48318	5.06858	3.64615	11.7102	10.6207	22.0166	27.2392	4.18478	3.92517	5.7413	3.51339	3.7505
8.23_275.0922m/z		275.092	1	8.22633	0.123833	34	0.000119252	0.000168338	88.8479	F11	K303	100 - 15 - 1.35	200.881	40.54	194.149	285.475	123.019	0	2.71932	4.06355	1.024	6.7324	7.4417	39.0692	20.8004	103.37	5.33015	2.13797	11.2954	40.858	21.2006	19.793	217.25	346.813	135.388	0	2.51568	3.58495	0.836612	5.89821	6.92927	39.0692	21.0929	124.681	4.76701	1.5271	10.0004	56.6776	28.9309
11.54_705.2416m/z		705.242	1	11.5423	0.0687333	1	0.000120076	0.000169477	23.9973	WAS	K303	100 - 46.6 - 19	20.5874	4.89	16.3499	17.5066	20.4433	0.738194	0.241043	1.59447	1.50712	0	3.57942	9.47147	5.43917	12.3726	5.25182	0.676425	2.56217	21.6267	19.6174	20.5181	18.2953	21.2681	22.4988	0.638461	0.222992	1.40668	1.23132	0	3.33295	9.47147	5.51566	14.9233	4.69696	0.483154	2.26843	30.0002	26.7704
14.72_295.2276m/z		295.228	1	14.7215	0.0687333	58	0.000121626	0.000171566	16.8096	S13	WAS	100 - 15.7	32.192	6.1	5.75616	6.1425	6.50386	8.9609	20.5987	16.3475	18.5899	60.4017	17.5844	5.62128	8.98508	7.97438	6.09086	15.2281	11.0037	1.65468	1.5567	2.5339	6.44106	7.4623	7.15777	7.75024	19.0562	14.4221	15.188	52.9175	16.3736	5.62128	9.11143	9.61835	5.44736	10.8771	9.74222	2.29534	2.12431
10.84_257.0818m/z		257.082	1	10.8448	0.1031	53	0.000121967	0.000171996	53.7903	WAS	S14	100 - 14.3	39.4555	12.61	0.239767	3.75027	0	5.33749	4.00046	3.05072	0	0.647385	3.84052	0.671005	0.380453	1.14906	14.9441	10.2586	60.6537	36.2473	45.1864	36.9328	0.268295	4.55606	0	4.61638	3.70088	2.69141	0	0.567169	3.57607	0.671005	0.385803	1.38594	13.3652	7.3275	53.7	50.2816	61.6623
12.92_277.2171m/z		277.217	1	12.9202	0.0824667	59	0.000123331	0.000173664	2.03735	WAS	K303	100 - 16.8	32.6555	4.09	16.5159	19.8189	24.2244	16.9935	15.1297	15.962	14.8082	16.1796	18.0674	21.0694	32.7775	27.3064	25.2697	28.4437	24.0046	31.5312	34.1311	32.3041	18.4811	24.0772	26.66	14.6976	13.9967	14.082	12.0983	14.1748	16.8233	21.0694	33.2384	32.9358	22.5999	20.3167	21.2526	43.7395	46.576
11.56_507.0947m/z		507.095	1	11.5561	0.12175	4	0.000130181	0.000182398	Infinity	S14	WAS	100 - 24.7	20.7248	30.12	11.3722	18.6261	2.09549	8.00286	8.12978	4.48347	0	3.0081	1.85442	12.6582	26.4396	23.0767	8.76403	15.8203	24.3039	0	0	0	12.7253	22.6282	2.30617	6.92165	7.52097	3.95541	0	2.63538	1.72673	12.6582	26.8114	27.8341	7.8381	11.3001	21.5176	0	0
12.87_433.0926m/z		433.093	1	12.8721	0.0412333	1	0.000131456	0.000184027	2.97609	S15	WAS	100 - 17	6.22217	5.33	3.68078	3.30616	2.88319	5.96711	5.69115	6.32878	4.13612	3.62508	4.1236	4.46255	4.40535	3.99495	3.95088	8.4139	6.30173	2.4485	1.7063	2.11737	4.11874	4.01653	3.17308	5.16093	5.26496	5.58338	3.37923	3.17591	3.83966	4.46255	4.4673	4.81854	3.53346	6.00985	5.57927	3.39651	2.32846
12.27_211.1338m/z		211.134	1	12.2691	0.0343667	26	0.000133228	0.000186322	21.6536	K303	WAS	100 - 9.23	6.91582	7.28	1.8579	1.73867	1.60556	2.91267	10.2682	7.56663	4.35584	4.11719	5.02896	6.41874	1.95401	4.11427	5.94717	4.326	4.66424	0.756557	0.201595	0	2.07896	2.11224	1.76699	2.51916	9.49921	6.67544	3.55874	3.60704	4.68266	6.41874	1.98148	4.96245	5.31885	3.08996	4.12951	1.04948	0.275101
14.96_353.1949m/z		353.195	1	14.9628	0.0756	2	0.000138788	0.000193434	11.9793	S14	K303	100 - 16.7 - 1.18	67.5778	5.12	7.00169	10.6216	6.34798	5.95838	5.39282	5.57244	16.1935	8.1952	11.9072	40.0961	94.6636	67.9737	19.7311	11.2171	5.99993	13.1879	29.7017	36.5912	7.83479	12.9038	6.98623	5.15338	4.98897	4.91612	13.2302	7.17975	11.0873	40.0961	95.9948	81.9869	17.6464	8.01212	5.31207	18.294	40.5317
11.98_243.1600m/z		243.16	1	11.9824	0.0873667	76	0.000145502	0.000202151	1.95325	K303	WAS	100 - 12.5	35.5161	2.34	25.6128	24.5719	25.5773	41.4086	31.7189	33.4208	35.4436	31.5763	26.6566	30.2356	30.0767	23.4842	32.5533	39.5361	30.8907	19.0759	17.9113	17.5619	28.6603	29.8515	28.1489	35.8141	29.3436	29.4845	28.9575	27.6638	24.821	30.2356	30.4996	28.3256	29.114	28.2397	27.3493	26.4618	24.4422
14.06_297.2432m/z		297.243	1	14.0635	0.1375	85	0.000152053	0.000210455	1.6055	S13	WAS	100 - 12.8	31.1333	1.37	27.5966	25.7267	31.9579	30.6146	27.8405	32.0989	33.3624	28.5086	31.5289	27.8188	27.0962	27.284	26.9993	34.6834	29.022	19.2843	18.8035	20.0872	30.8802	31.2544	35.1711	26.4784	25.7556	28.3183	27.2572	24.9762	29.3578	27.8188	27.4773	32.9088	24.1468	24.7735	25.6948	26.7508	25.6596
3.34_587.1203m/z		587.12	1	3.3426	0.055	5	0.00015747	0.000217493	22.0131	F11	WAS	100 - 22.5	20.8072	25.42	18.932	16.7116	26.7782	1.49526	4.28292	2.62572	10.6489	8.04809	23.4675	1.70091	9.15499	2.51019	1.57152	0.196805	1.70361	1.75806	0.322461	0.755147	21.1846	20.3023	29.4705	1.29325	3.96218	2.31646	8.70021	7.05087	21.8515	1.70091	9.28373	3.02768	1.40549	0.140573	1.5083	2.43875	0.440037
14.43_341.2694m/z		341.269	1	14.4279	0.0343667	29	0.000159217	0.000219751	Infinity	S14	K303	100 - 10.9	3.27284	53.06	0	0	0.35871	0	0	0	0	0	0	1.63732	1.66032	6.52089	0	0	0	2.43075	3.37268	0.987994	0	0	0.394775	0	0	0	0	0	0	1.63732	1.68367	7.86521	0	0	0	3.37189	4.60244
9.46_497.1087m/z		497.109	1	9.46027	0.0873833	8	0.000160472	0.000221357	Infinity	S15	F11	100 - 24.9	19.1886	111.81	0	0	0	1.40775	0.342068	0	0	0	0	0	0	0	43.4986	11.1611	2.90612	0	0	0	0	0	0	1.21756	0.316452	0	0	0	0	0	0	0	38.9029	7.9721	2.57295	0	0
8.01_257.0815m/z		257.082	1	8.01327	0.0461833	53	0.000163289	0.000224926	18.4448	S14	WAS	100 - 7.55	5.17519	21.32	3.86488	6.53205	2.69966	1.18641	1.83005	1.51318	1.03556	3.07007	3.3149	4.28364	4.39975	6.84218	1.45562	2.60113	2.80925	0.156528	0.488003	0.197202	4.32475	7.93553	2.9711	1.02612	1.69301	1.33496	0.846054	2.68967	3.08664	4.28364	4.46162	8.25273	1.30183	1.85793	2.48718	0.217133	0.665939
4.60_551.1771m/z		551.177	1	4.59542	0.0687333	10	0.000163675	0.000225427	2.14387	F11	S15	100 - 15.5	18.0997	8.45	15.7046	21.648	16.9464	8.07504	9.66731	7.724	13.9176	14.9334	22.7953	19.0282	15.5746	14.8519	10.053	6.98873	8.28587	15.696	13.6014	15.9013	17.5732	26.2994	18.6502	6.98407	8.94336	6.81427	11.3707	13.083	21.2256	19.0282	15.7936	17.9137	8.99087	4.99188	7.33594	21.7732	18.5608
13.61_749.4116m/z		749.412	1	13.6116	0.238667	1	0.000165196	0.00022733	26.3329	S15	S14	100 - 83.3	145.222	7.12	19.3142	16.4414	18.7185	44.2621	4.30011	7.9239	11.123	16.3653	19.4002	7.53235	4.89235	4.11984	147.905	153.961	133.799	14.1092	18.1202	19.1912	21.6123	19.974	20.6005	38.2821	3.97809	6.99063	9.08749	14.3376	18.0643	7.53235	4.96114	4.96917	132.278	109.971	118.46	19.572	24.7272
1.88_445.1877m/z		445.188	1	1.88303	0.137533	6	0.00016659	0.000229088	Infinity	K303	F11	100 - 48.5 - 3.68	62.1707	6.33	0	0	0	84.6608	51.047	50.8044	52.0599	55.7038	49.0972	0	15.3409	0.239201	9.95693	0	0	0	0	0	0	0	0	73.2228	47.2243	44.8207	42.5332	48.8017	45.7164	0	15.5566	0.288513	8.90497	0	0	0	0
14.96_453.1189m/z		453.119	1	14.9628	0.04125	13	0.000170725	0.00023438	Infinity	S14	F11	100 - 16	5.73744	67.59	0	0	0	0	0	0	0	0	0	1.75105	9.49681	5.96445	0	0	0	0	1.09735	1.68917	0	0	0	0	0	0	0	0	0	1.75105	9.63036	7.19406	0	0	0	0	1.49747
8.23_499.1245m/z		499.124	1	8.22633	0.158217	5	0.000177759	0.000243353	59.6576	F11	K303	100 - 25.9 - 4.86 - 0.385	690.034	39.91	663.391	977.782	428.928	1.79411	12.1814	20.7242	9.55428	28.17	33.8071	138.762	69.7665	357.142	19.1932	8.03956	42.6472	138.289	72.3556	70.0694	742.324	1187.87	472.054	1.55172	11.2692	18.2833	7.80588	24.6795	31.4792	138.762	70.7476	430.769	17.1654	5.74247	37.758	191.832	98.738
10.92_385.2229m/z		385.223	1	10.9204	0.0484833	2	0.000179584	0.000245715	Infinity	K303	S15	100 - 9.34	7.95864	14.22	3.61491	2.68353	1.75809	3.17943	9.53345	11.163	0	2.40826	3.67737	7.15188	5.39316	6.69249	0	0	0	0.537034	0	0	4.04504	3.26012	1.93486	2.74988	8.81952	9.84825	0	2.10986	3.42415	7.15188	5.469	8.07219	0	0	0	0.744965	0
18.85_379.1559m/z		379.156	1	18.8461	0.0619167	7	0.000180234	0.000246467	2.3253	K303	WAS	100 - 17.9	21.0431	4.37	12.4188	10.6358	12.7767	20.5645	20.462	22.1026	19.966	17.2186	12.5057	18.6048	17.7973	14.1831	14.4884	20.3486	18.4295	8.7247	8.27573	10.1484	13.8965	12.921	14.0613	17.7862	18.9297	19.4994	16.3123	15.0851	11.6446	18.6048	18.0476	17.1071	12.9577	14.5345	16.3167	12.1028	11.2932
13.52_405.2757m/z		405.276	1	13.5223	0.0736	1	0.000183403	0.00025052	11.6073	S13	S15	100 - 21.2	26.4266	30.32	8.90997	8.18703	13.9455	4.83543	12.8791	12.2302	26.2211	13.4566	39.6021	10.1083	27.7732	33.396	2.14998	3.2579	1.42229	1.2993	3.94914	2.21933	9.97012	9.94611	15.3476	4.18214	11.9146	10.7897	21.4228	11.7892	36.8751	10.1083	28.1637	40.2808	1.92283	2.32704	1.25923	1.80237	5.38909
1.52_191.0560m/z		191.056	1	1.51863	0.397033	17	0.000184267	0.00025163	Infinity	WAS	K303	100	74.4076	5.99	46.3674	58.6341	80.3301	0	0	0	1.22619	0.943184	4.77261	8.81279	9.37499	20.5737	23.8344	0	0	69.9568	78.8666	74.3994	51.8844	71.2324	88.4067	0	0	0	1.0018	0.826317	4.44397	8.81279	9.50682	24.8151	21.3163	0	0	97.0429	107.623
4.51_230.0941n	230.094	229.087	1	4.51293	0.06675	12	0.000196949	0.000267494	Infinity	WAS	K303	100 - 16.4	16.8534	15.05	4.93209	5.50874	1.09818	0	0	0	0.87436	0.375586	3.4447	1.85495	1.58172	3.6681	0	0	1.93722	15.3131	19.7813	15.4659	5.51894	6.69236	1.2086	0	0	0	0.714355	0.329048	3.2075	1.85495	1.60396	4.4243	0	0	1.71513	21.242	26.994
9.83_489.2703m/z		489.27	1	9.82977	0.116967	6	0.000204009	0.000276508	14.3086	F11	S15	100 - 24.6 - 3.49	157.075	16.38	179.236	163.125	128.865	30.5159	62.269	121.875	44.2703	85.8976	90.3002	26.9621	14.6017	22.0868	21.0695	5.51	6.35368	51.0998	29.896	24.7339	200.563	198.175	141.821	26.3931	57.6058	107.521	36.169	75.2542	84.0822	26.9621	14.807	26.6402	18.8435	3.93566	5.62526	70.8848	40.7967
4.45_219.1239m/z		219.124	1	4.45305	0.0343833	10	0.000207945	0.000281531	Infinity	WAS	K303	100	3.47502	53.06	0.176672	0	0	0	0	0	0	0	0	2.20261	0.239544	1.61803	0.549187	0	0.430608	3.18052	1.79601	5.44854	0.197693	0	0	0	0	0	0	0	0	2.20261	0.242912	1.95159	0.491165	0	0.381241	4.41196	2.45087
15.02_431.2195m/z		431.22	1	15.0227	0.690567	6	0.000208662	0.000282463	2.39078	S14	S15	100 - 23.5 - 7.27 - 0.0382	1214.92	1.76	1116.58	1083.61	1190.62	452.817	634.952	765.762	986.154	877.531	1589.37	1191.78	1219.14	1233.83	487.892	461.418	575.191	1157.56	915.393	1164.13	1249.44	1316.44	1310.33	391.64	587.402	675.571	805.691	768.798	1479.92	1191.78	1236.29	1488.19	436.345	329.58	509.248	1605.75	1249.17
11.62_309.2068m/z		309.207	1	11.6248	0.14435	29	0.000209446	0.000283486	9.30957	F11	S15	100 - 16.1	76.5658	18.32	98.8292	66.6366	64.2316	12.96	31.4199	30.1028	13.9569	17.2602	20.813	14.2842	16.0572	20.3011	7.50221	6.71023	10.4608	23.4837	10.3253	31.4278	110.588	80.9542	70.6896	11.209	29.0669	26.5573	11.4029	15.1216	19.3798	14.2842	16.283	24.4863	6.70959	4.79296	9.26153	32.5762	14.0901
7.71_519.1140m/z		519.114	1	7.71268	0.1306	35	0.000212039	0.000286521	6.19587	S14	K303	100 - 22.9 - 0.137	50.4434	5.36	32.0553	30.8358	40.1797	2.33369	13.32	8.77072	35.0521	28.9192	32.8816	53.2457	47.848	50.2364	6.68282	12.0394	11.2949	34.393	27.2067	27.7905	35.8694	37.4612	44.2195	2.0184	12.3225	7.73771	28.6377	25.3359	30.6174	53.2457	48.5209	60.593	5.97678	8.59946	10	47.7094	37.1268
15.83_619.4204m/z		619.42	1	15.832	0.04125	12	0.000212313	0.000286811	Infinity	K303	S13	100 - 21.7	6.62235	30.49	0.233017	0	0	8.3359	7.13445	4.39669	0	0	0	0	0	0	0.363338	9.41461	4.74842	0	0	0	0.260742	0	0	7.20969	6.60017	3.87885	0	0	0	0	0	0	0.324951	6.72463	4.20404	0	0
3.74_541.2992m/z		541.299	1	3.74005	0.0412333	1	0.000214389	0.000289509	16.2407	S14	F11	100 - 15	8.62552	2.63	0	0	1.59331	6.86631	4.35279	5.30167	8.06074	8.80736	6.46507	4.70883	14.7172	6.45048	5.85388	6.01967	5.7116	3.30136	7.75094	6.96511	0	0	1.75351	5.93864	4.02682	4.67725	6.58565	7.71606	6.01989	4.70883	14.9242	7.78029	5.23541	4.29971	5.05679	4.57959	10.5771
6.58_515.1190m/z		515.119	1	6.58195	2.19763	22	0.000219107	0.000295054	67.882	S15	S13	100 - 26.2 - 1.14	1257.17	1.35	137.978	142.496	174.557	87.5142	58.2974	46.1035	14.1625	22.8265	18.5705	33.201	28.9621	24.06	3173.81	442.9	154.783	230.752	224.779	229.148	154.395	173.113	192.107	75.6907	53.9317	40.6734	11.5708	19.9982	17.2917	33.201	29.3694	29.0202	2838.5	316.353	137.038	320.095	306.738
3.82_377.1021m/z		377.102	1	3.82253	0.0274833	12	0.00021972	0.000295717	7.00932	F11	S15	100 - 34.4	7.79315	19.59	8.59211	5.82304	8.96429	1.25342	0.931217	2.56674	4.73237	2.442	4.23753	2.65056	3.00308	1.30418	2.03613	0.7563	0.543047	7.85451	5.62019	5.74557	9.61445	7.07419	9.86558	1.08408	0.861481	2.26443	3.86637	2.13942	3.94574	2.65056	3.04531	1.57304	1.82101	0.540207	0.480789	10.8956	7.66943
14.35_221.1182m/z		221.118	1	14.3454	0.0482333	19	0.000221274	0.000297522	2.39609	S15	WAS	100	7.17597	10.26	4.67406	3.31525	4.77506	6.43887	5.30468	6.29215	7.00768	5.42728	5.10279	5.09445	5.76939	4.69481	6.61216	8.65476	6.26098	3.21329	2.56864	3.20265	5.23021	4.02758	5.25516	5.56896	4.90743	5.55106	5.7253	4.7548	4.75141	5.09445	5.85052	5.66267	5.91358	6.18189	5.54319	4.45742	3.50523
8.36_343.2122m/z		343.212	1	8.35705	0.0756167	1	0.000226694	0.000304518	11.4981	K303	WAS	100 - 11.1	16.7693	9.59	14.2434	10.9525	11.734	8.32725	17.6953	24.2854	8.65093	20.6889	11.0758	7.39031	6.44965	6.16864	6.37562	5.2264	6.81027	2.859	0.228666	1.28765	15.9381	13.3057	12.9137	7.20221	16.3702	21.4251	7.06785	18.1254	10.3132	7.39031	6.54035	7.44034	5.70203	3.73309	6.02951	3.96596	0.312042
14.96_425.1232m/z		425.123	1	14.9628	0.0481167	23	0.000229307	0.000307648	18.4336	S14	K303	100 - 21.6	11.5688	18.49	0.632752	1.20244	0.626764	0.622634	0.514102	0.746037	2.36593	1.79544	1.35746	5.78126	15.7012	13.2238	0.682042	0.396303	1.14708	0.614488	4.05202	4.26005	0.70804	1.46079	0.68978	0.538513	0.475602	0.658169	1.93298	1.57297	1.26399	5.78126	15.922	15.95	0.609984	0.28307	1.01557	0.852407	5.52948
3.75_146.0822m/z		146.082	1	3.7538	0.0412333	7	0.000229624	0.000307947	2.2661	S13	WAS	100 - 0.508	9.69894	9.43	4.33323	4.36197	5.17029	8.80775	10.528	9.22167	8.29499	8.83591	11.9659	5.17406	5.01879	7.63266	8.68788	6.58004	6.68167	3.32372	5.13552	4.3808	4.84882	5.2992	5.69012	7.61779	9.73959	8.13555	6.77704	7.74108	11.142	5.17406	5.08936	9.20618	7.76999	4.69997	5.91565	4.61061	7.00805
0.68_129.0192m/z		129.019	1	0.683667	0.0894667	15	0.000232158	0.000311047	2.11879	S13	S14	100 - 4.91	66.318	5.74	60.4825	54.6884	62.4891	39.5606	58.324	50.3766	56.7389	72.1197	70.0953	29.7062	33.2482	30.9452	50.6573	65.8194	46.9096	46.6095	45.7547	50.9623	67.679	66.4389	68.7719	34.2158	53.9563	44.4432	46.3559	63.1836	65.2686	29.7062	33.7158	37.3247	45.3053	47.0132	41.5317	64.6559	62.4379
0.63_104.0351m/z		104.035	1	0.62855	0.0343667	7	0.000234973	0.000314603	3.89074	WAS	K303	100 - 2.88	11.7132	5.75	9.63996	8.98438	8.6078	2.25915	3.64105	3.13142	5.24445	4.97635	7.05728	6.4578	10.1935	5.17337	6.37082	4.16305	6.37414	14.0576	9.05125	12.0309	10.787	10.9148	9.47325	1.95393	3.36839	2.7626	4.28474	4.35974	6.57132	6.4578	10.3369	6.23989	5.69774	2.97357	5.64338	19.5004	12.3515
14.43_295.2276m/z		295.228	1	14.4279	0.0962167	58	0.00023848	0.000318906	1.75142	F11	WAS	100 - 13.9	26.8916	2.63	25.1679	24.3696	31.1371	21.0051	23.3949	28.9016	23.9842	25.3311	23.2017	18.2321	18.486	19.178	19.6422	22.6978	22.0981	15.6649	13.7107	16.6868	28.1626	29.6058	34.2677	18.1672	21.643	25.4976	19.5952	22.1924	21.6041	18.2321	18.7459	23.1317	17.567	16.2125	19.5647	21.7301	18.7099
8.69_490.1357m/z		490.136	1	8.69218	0.0756	1	0.000239628	0.000320266	Infinity	F11	K303	100 - 14.7	13.3728	32.69	11.5611	18.3584	10.199	0	0	0	0	0	0	0	0	3.646	0	0	0	3.22872	0	0.622806	12.9367	22.3029	11.2244	0	0	0	0	0	0	0	0	4.39764	0	0	0	4.47883	0
6.91_131.0713m/z		131.071	1	6.90512	0.0756167	51	0.000245286	0.000327249	3.73488	S15	F11	100 - 1.19	15.5967	3.25	3.81684	4.46676	4.24431	6.79127	6.91099	6.48708	3.41504	6.77855	4.06945	7.09757	11.1732	8.81938	18.7118	10.4983	17.58	7.05422	11.4591	8.91036	4.27098	5.42649	4.67104	5.87374	6.39345	5.72304	2.7901	5.93864	3.78923	7.09757	11.3303	10.6376	16.7349	7.49868	15.5646	9.78549	15.6374
6.06_770.2083m/z		770.208	1	6.0614	0.0618667	6	0.000256659	0.000341399	Infinity	S13	F11	100 - 23.9	13.2843	60.4	0	0	0	4.2469	19.2973	14.8894	8.26315	8.71272	22.877	0.460144	0	4.17359	1.92466	13.11	3.03282	0	0	0	0	0	0	3.67313	17.8521	13.1358	6.75102	7.63315	21.3017	0.460144	0	5.034	1.72131	9.36418	2.68512	0	0
14.35_257.2118m/z		257.212	1	14.3454	0.0344833	30	0.000259116	0.00034448	1.7769	S13	WAS	100 - 5.13	7.47901	3.33	5.54579	4.18398	4.49772	6.09195	7.08569	7.18636	7.78528	7.68018	6.97158	5.67743	5.3147	5.46081	6.09347	9.18746	6.6831	3.88228	4.42554	4.31923	6.20565	5.08296	4.94994	5.26891	6.55506	6.33995	6.3606	6.72855	6.49152	5.67743	5.38943	6.58659	5.44969	6.56238	5.91691	5.38544	6.03919
13.94_381.2641m/z		381.264	1	13.9417	0.0756	19	0.000260489	0.000346024	9.20289	F11	S13	100 - 19.8 - 0.929	74.1727	19.73	89.5078	72.6482	60.3621	11.8539	10.7875	24.3255	6.17294	8.78355	9.22266	8.50949	6.12722	10.2042	16.3293	4.01126	7.62278	27.7452	9.56544	16.2603	100.158	88.2576	66.4311	10.2524	9.97964	21.4605	5.04332	7.6952	8.5876	8.50949	6.21338	12.3078	14.6041	2.86515	6.74887	38.4877	13.0532
4.25_561.2311m/z		561.231	1	4.25373	0.0549833	2	0.000263465	0.000349693	4.54124	S13	S15	100 - 19.3	14.7386	8.67	10.7585	12.3574	16.8827	12.188	11.0209	9.58375	10.7675	9.54348	23.9047	8.92712	16.4321	12.2604	2.92397	3.44792	3.36458	10.738	11.1225	8.74088	12.0386	15.0125	18.5802	10.5414	10.1956	8.45499	8.79709	8.36097	22.2586	8.92712	16.6631	14.7879	2.61505	2.46277	2.97885	14.8956	15.178
3.77_167.0348m/z		167.035	1	3.77442	0.0687333	23	0.000269893	0.000357728	2.75164	S13	S15	100 - 7.26	34.2924	5.65	29.0847	31.2513	27.0428	21.2479	21.6599	23.5949	32.9195	29.6217	40.3359	37.9129	20.1224	28.4901	15.2644	10.158	11.9652	32.8194	25.2396	25.102	32.5453	37.966	29.7618	18.3772	20.0379	20.8159	26.8953	25.9514	37.5584	37.9129	20.4054	34.3635	13.6517	7.25562	10.5935	45.5265	34.4426
16.32_341.2698m/z		341.27	1	16.3181	0.0481167	29	0.000272388	0.000360901	14.1229	WAS	F11	100 - 12.3	7.08041	15.52	0.254098	0.721477	0.528456	2.18169	0.668039	2.67156	1.60922	0.356732	1.21513	2.66238	2.00444	2.12063	1.27037	1.72388	1.21958	4.21708	7.77734	9.24682	0.284332	0.876495	0.581589	1.88693	0.618011	2.3569	1.31474	0.312531	1.13145	2.66238	2.03262	2.55782	1.13615	1.23132	1.07976	5.84986	10.6131
11.41_229.1443m/z		229.144	1	11.4069	0.0549833	70	0.000273421	0.000362073	1.6277	S15	WAS	100 - 6.95	14.5133	5.53	10.2782	9.37911	11.1228	14.2335	13.5111	15.0876	13.9936	12.9669	12.3338	12.3709	11.5458	10.2825	13.5702	17.1803	12.7893	9.35227	9.47369	7.92337	11.5011	11.3943	12.2411	12.3105	12.4993	13.3106	11.4328	11.3602	11.4845	12.3709	11.7082	12.4024	12.1365	12.2715	11.323	12.9733	12.928
12.43_315.2177m/z		315.218	1	12.4341	0.0549833	22	0.00027486	0.000363782	Infinity	S14	S15	100 - 14.6	12.6558	44.04	0.722311	0.213773	2.67271	1.68236	0.256316	0	4.99544	4.2736	12.6787	6.22275	15.6912	16.0536	0	0	0	1.41138	7.92828	3.14514	0.808255	0.259705	2.94144	1.45506	0.237122	0	4.08129	3.74407	11.8057	6.22275	15.9118	19.3631	0	0	0	1.95784	10.8191
5.40_189.0767m/z		189.077	1	5.39823	0.0825	15	0.000291048	0.00038355	11.9728	K303	WAS	100 - 6.92 - 0.126	101.233	8.63	9.2675	10.1651	11.0186	43.0305	158.672	101.996	22.2006	71.1065	19.831	7.51525	17.8448	11.9272	40.0383	106.197	40.4094	10.2889	6.40149	8.67542	10.3702	12.3492	12.1264	37.2169	146.79	89.9826	18.138	62.2959	18.4654	7.51525	18.0957	14.3861	35.8082	75.8542	35.7767	14.2726	8.73561
7.80_221.0664m/z		221.066	1	7.80205	0.0482167	11	0.000293457	0.000386503	Infinity	WAS	K303	100	6.94148	12.25	1.71514	1.81439	2.54327	0	0	0	0	0.190828	0	4.7061	0	1.0939	3.60569	1.40772	2.00067	6.34894	6.55983	7.91567	1.91922	2.20423	2.79898	0	0	0	0	0.167183	0	4.7061	0	1.31941	3.22475	1.0055	1.7713	8.80714	8.9517
5.30_317.1964m/z		317.196	1	5.29507	0.0894	7	0.000294658	0.000387941	Infinity	S13	S14	100 - 13.1	25.5343	69.8	0	0.339663	1.137	1.00957	4.89452	6.82273	12.0495	47.1338	17.4197	0	0	0	12.0836	1.37314	0.793742	0	0	0	0	0.412643	1.25131	0.873169	4.52798	6.01915	9.84446	41.2936	16.2201	0	0	0	10.807	0.980804	0.702744	0	0
12.13_360.2754m/z		360.275	1	12.1316	0.0481167	4	0.000297737	0.000391691	4.10405	F11	WAS	100 - 11.7	7.83995	3.63	8.8885	6.82309	7.80826	7.26028	7.20641	8.95237	3.77472	3.33359	3.4479	5.06424	1.92857	1.99626	2.09384	4.98035	3.10281	1.95575	1.94473	1.83041	9.9461	8.28911	8.59333	6.27939	6.66674	7.89797	3.08396	2.92053	3.21048	5.06424	1.95569	2.40781	1.87262	3.55734	2.74709	2.71298	2.65382
12.00_575.3074m/z		575.307	1	11.9961	0.0530167	6	0.000299843	0.000394133	14.393	F11	S13	100 - 12.8	5.91664	14.96	6.93737	5.35728	5.45526	0.232879	0.672954	1.67943	0.515472	0	0.717759	2.35518	0.601888	2.28093	2.70166	1.30312	0.936746	5.60885	3.98179	3.60255	7.76281	6.50836	6.00375	0.201416	0.622559	1.48163	0.421143	0	0.668335	2.35518	0.610352	2.75116	2.41623	0.930786	0.829352	7.7805	5.43364
6.86_213.0920m/z		213.092	1	6.857	0.103083	10	0.000304941	0.000400136	Infinity	S15	WAS	100 - 12.6	57.2646	37.61	5.94502	19.0504	2.66479	4.18689	8.15195	4.75888	4.9909	26.9294	19.7091	0	6.1569	2.13479	29.0665	38.189	104.538	0	0	0	6.65238	23.1436	2.93271	3.62122	7.54147	4.19838	4.07759	23.5927	18.352	0	6.24347	2.57489	25.9956	27.2775	92.5536	0	0
6.09_201.1129m/z		201.113	1	6.08892	0.0756167	62	0.000311478	0.000407839	Infinity	S13	S14	100 - 9.75	25.4246	55.29	1.537	0	0	0.415812	1.43547	1.56648	13.1852	59.5869	3.5018	0	0	0	0	0	0	0	0	0	1.71988	0	0	0.359634	1.32797	1.38198	10.7723	52.2036	3.26067	0	0	0	0	0	0	0	0
8.07_573.1646m/z		573.165	1	8.06825	0.0893667	2	0.000315751	0.000413324	Infinity	S13	K303	100 - 24.9 - 5.08	49.0797	32.36	34.7478	58.6929	24.2122	0	0	0	54.0665	19.7582	73.4146	0	0	2.32045	0.236777	29.6969	6.9455	4.04421	7.22743	4.56279	38.8822	71.3038	26.6466	0	0	0	44.1726	17.31	68.3593	0	0	2.79883	0.211761	21.2118	6.14923	5.61006	9.86271
14.06_381.2641m/z		381.264	1	14.0566	0.0549833	19	0.000336187	0.00043791	6.61831	F11	S14	100 - 19.1	22.3445	16.45	25.8626	22.6401	18.5309	4.65809	4.69719	8.24495	2.81494	4.38513	3.94923	3.47941	2.14127	4.50783	6.59178	1.55247	3.2399	14.9931	7.02302	9.16137	28.9399	27.5046	20.3941	4.02876	4.34544	7.27386	2.29982	3.84178	3.67729	3.47941	2.17138	5.43714	5.89535	1.10889	2.86847	20.7982	9.58377
12.91_749.3595m/z		749.359	1	12.9134	0.0481167	1	0.000336919	0.000438805	8.24648	WAS	K303	100 - 26	9.49695	5.61	3.69688	4.12803	4.6281	1.00267	2.12099	0.331251	2.80497	2.39335	1.17317	2.78174	7.39649	7.63143	4.51399	4.36736	4.86754	9.36492	10.3032	8.82271	4.13675	5.01498	5.09342	0.867203	1.96216	0.292236	2.29167	2.09679	1.09239	2.78174	7.5005	9.20469	4.03708	3.1195	4.3095	12.9909	14.06
6.23_625.2136m/z		625.214	1	6.23327	0.0618667	3	0.000337827	0.00043993	Infinity	WAS	K303	100 - 20.6	11.696	29.53	2.11346	2.77649	6.87253	0	0	0	8.57775	2.01966	14.9611	4.97009	0.428695	5.7355	0	0	0	15.6577	10.1122	9.31817	2.36493	3.37305	7.56351	0	0	0	7.00806	1.76941	13.9308	4.97009	0.434723	6.91791	0	0	0	21.7201	13.7993
7.44_780.1898n	780.19	825.151	1	7.43972	0.231733	1	0.000359771	0.00046609	Infinity	WAS	K303	100 - 40.2	106.8	11.51	2.91784	22.3576	0	0	0	0	0	0	0	0	0	0	1.79482	2.83665	69.1745	94.5925	119.173	106.633	3.26501	27.1614	0	0	0	0	0	0	0	0	0	0	1.60519	2.02615	61.244	131.217	162.627
14.02_279.2326m/z		279.233	1	14.0222	0.06675	126	0.000371606	0.00048085	3.0456	S13	WAS	100	10.5754	5.67	4.60306	5.16277	4.08391	5.84812	6.82367	10.7483	13.3644	11.499	6.86271	7.18696	6.479	7.53861	9.26105	8.34732	8.48365	3.23139	4.12055	3.06509	5.15076	6.27205	4.49451	5.05801	6.31267	9.48238	10.9188	10.0742	6.39014	7.18696	6.57011	9.09274	8.28261	5.9623	7.51105	4.48253	5.62299
4.62_177.0557m/z		177.056	1	4.61603	0.0481	37	0.000374401	0.000484083	7.11694	K303	F11	100 - 8.22	8.66762	19.49	1.4952	1.56136	0.597087	6.39967	11.2588	8.34441	1.19457	1.53521	3.43108	3.51771	1.42677	2.46235	0.808656	1.88114	0.981169	1.89451	1.27879	1.56884	1.67311	1.89684	0.65712	5.53505	10.4156	7.36161	0.975967	1.34499	3.19482	3.51771	1.44684	2.96998	0.723221	1.34365	0.868683	2.62803	1.74507
13.34_277.1806m/z		277.181	1	13.338	0.11075	9	0.000377511	0.000487847	1.88535	K303	WAS	100 - 17.7 - 0.29	149.203	6.75	99.3551	95.6091	130.748	162.207	144.327	141.074	146.482	152.201	128.5	140.609	135.538	98.3864	129.173	160.878	150.569	84.9059	78.1434	74.3642	111.177	116.152	143.893	140.292	133.518	124.459	119.676	133.342	119.651	140.609	137.444	118.669	115.526	114.912	133.307	117.78	106.636
9.45_423.1296m/z		423.13	1	9.44652	0.08935	15	0.000384118	0.000496057	Infinity	S14	WAS	100 - 19.1 - 1.15	41.7739	37.43	10.1379	21.8588	2.45525	4.45253	6.58587	3.08913	0.750945	9.5816	9.00397	20.5805	67.1707	37.5705	12.7634	15.2211	37.586	0	0	0	11.3442	26.5554	2.7021	3.85098	6.09267	2.7253	0.613525	8.39437	8.38396	20.5805	68.1153	45.3159	11.4149	10.872	33.277	0	0
0.75_179.0560m/z		179.056	1	0.7524	0.21305	36	0.000384298	0.000496225	2.04094	S14	WAS	100 - 5.48 - 0.369	137.502	7	92.8995	85.1909	104.515	115.85	115.358	137.505	148.38	126.014	119.708	142.272	151.008	119.226	95.5126	161.608	127.859	62.0898	68.8784	71.148	103.953	103.495	115.023	100.198	106.719	121.31	121.227	110.4	111.465	142.272	153.132	143.805	85.4216	115.433	113.201	86.1299	93.993
4.79_347.0771m/z		347.077	1	4.78798	0.123767	98	0.00038859	0.000501172	21.0339	WAS	S13	100 - 17.6 - 2.73	318.397	8.5	148.375	211.355	49.1476	46.5045	41.8682	37.9932	7.30859	11.5608	26.5425	94.5205	279.444	160.612	62.1808	59.458	271.547	317.028	346.111	292.052	166.029	256.767	54.089	40.2216	38.7328	33.5184	5.97115	10.1283	24.7148	94.5205	283.373	193.724	55.6113	42.4695	240.415	439.775	472.311
4.28_113.0606m/z		113.061	1	4.28122	0.0549833	38	0.000408382	0.000525522	4.98595	WAS	S13	100 - 1.63	9.7227	3.85	9.62545	8.91097	9.29756	0.949881	3.81395	2.54677	1.45045	1.8917	2.50791	3.66153	7.12864	6.07815	5.73023	2.47392	3.94675	9.92179	11.3359	7.91036	10.7707	10.8256	10.2324	0.821548	3.52833	2.24681	1.18502	1.6573	2.33521	3.66153	7.22889	7.3312	5.12482	1.76706	3.49427	13.7633	15.4693
4.26_161.0817m/z		161.082	1	4.2606	0.03435	43	0.000411563	0.000529337	12.3477	WAS	S13	100	3.41866	15.58	1.58125	1.60211	2.93464	0.953771	0.174514	0	0.145313	0.430467	0.254821	2.08754	0.475416	1.94141	2.97366	1.57713	2.3664	2.86466	3.9269	3.46441	1.76939	1.94634	3.2297	0.824913	0.161446	0	0.118721	0.377129	0.237274	2.08754	0.482101	2.34164	2.65949	1.1265	2.0951	3.97381	5.35873
8.05_463.1614m/z		463.161	1	8.0545	0.0412333	6	0.000413049	0.00053097	Infinity	S15	F11	100 - 5.18	7.92364	50.55	0	0	0	2.22256	10.173	8.46641	0.982366	3.02189	2.04948	0.755676	0	0	1.46328	13.7172	8.59048	0	0	0	0	0	0	1.92229	9.41115	7.46924	0.802597	2.64745	1.90836	0.755676	0	0	1.30869	9.79784	7.60562	0	0
0.69_102.0316n	102.032	147.03	1	0.690533	0.0826	13	0.000420174	0.000539634	1.78391	WAS	S14	100 - 0.277	22.6877	2.87	17.6709	17.3691	18.3639	22.9646	17.4178	21.277	23.7944	22.4148	19.4202	14.8252	11.4706	11.858	23.0863	18.3947	19.0466	24.306	20.2035	23.5535	19.7735	21.1011	20.2103	19.862	16.1135	18.771	19.4401	19.6374	18.0829	14.8252	11.6319	14.3027	20.6472	13.1389	16.863	33.7169	27.5702
8.06_345.2283m/z		345.228	1	8.06137	0.0481167	12	0.000424548	0.000544965	Infinity	S13	S14	100 - 13.6	10.9006	61.93	1.02856	0	0	0	2.05103	4.02825	3.11741	15.1593	14.4251	0	0	0	0	0	0	0	0	0	1.15094	0	0	0	1.89743	3.5538	2.54694	13.2809	13.4318	0	0	0	0	0	0	0	0
15.45_369.3006m/z		369.301	1	15.4489	0.0343667	12	0.000430136	0.000551503	5.87111	F11	K303	100 - 10.1	4.42724	14.37	3.91067	4.23292	5.13813	0.718396	0.948684	0.595134	2.30602	2.34062	3.60959	2.96349	2.69617	3.66514	1.54606	0	1.65573	3.49653	3.13404	4.25815	4.37598	5.14241	5.65473	0.621338	0.87764	0.52504	1.88403	2.0506	3.36104	2.96349	2.73409	4.42073	1.38272	0	1.46591	4.85033	4.27678
15.46_313.2380m/z		313.238	1	15.4626	0.04135	88	0.000433883	0.000555936	Infinity	S14	F11	100 - 14.7	11.366	77.67	0	0	0	2.1364	0	0	0.55473	0	1.01137	5.44527	21.5129	7.13989	0	0	0	0	1.12143	2.08738	0	0	0	1.84776	0	0	0.453217	0	0.941727	5.44527	21.8155	8.61182	0	0	0	0	1.53033
8.48_390.1882n	390.188	435.187	1	8.48077	0.108183	1	0.000435408	0.000557663	Infinity	S13	S14	100 - 18.4 - 1.65	91.3304	4.29	6.50804	7.07539	6.69033	1.07742	26.7888	10.8854	83.8558	146.766	43.3698	0	0	0	17.1469	3.58355	1.44645	6.6743	2.9411	4.77118	7.2824	8.59562	7.363	0.931854	24.7826	9.60332	68.5105	128.58	40.3834	0	0	0	15.3353	2.55965	1.28062	9.25848	4.01349
12.43_311.2223m/z		311.222	1	12.4272	0.0481167	61	0.000440109	0.000563169	Infinity	F11	S13	100 - 8.84	14.1264	15.37	16.038	11.765	14.5762	0	2.75026	6.02175	0	0	0	0.450653	0.317947	0.518238	0	0	0	2.13828	0	3.35282	17.9463	14.2928	16.0417	0	2.5443	5.31252	0	0	0	0.450653	0.322418	0.625076	0	0	0	2.96619	0
13.19_518.2522m/z		518.252	1	13.1867	0.0687333	5	0.000454304	0.000580423	9.38214	K303	WAS	100 - 14.7	14.3507	12.61	8.01817	6.45553	8.17974	24.614	10.1159	8.32231	7.03334	3.33387	3.98615	4.92556	9.9141	6.369	8.27577	4.74386	4.28991	2.04042	1.36408	1.18425	8.97221	7.84258	9.00215	21.2886	9.35837	7.34212	5.74626	2.92078	3.71167	4.92556	10.0535	7.68201	7.40143	3.38843	3.7981	2.83043	1.86145
0.68_150.0528n	150.053	195.051	1	0.676783	0.103217	16	0.000461238	0.000588516	2.14299	S13	S14	100 - 6.62 - 1.53	1096.67	5.76	1106.69	986.283	1103.45	570.642	928.376	775.905	938.544	1109.58	1241.9	457.844	561.798	515.604	751.567	989.526	694.926	719.557	730.013	799.049	1238.37	1198.2	1214.39	493.546	858.853	684.519	766.794	972.091	1156.38	457.844	569.698	621.899	672.163	706.795	615.256	998.157	996.192
4.12_163.0399m/z		163.04	1	4.11627	0.0549833	26	0.000461933	0.000589325	9.30186	WAS	K303	100 - 24.1	3.30247	11.45	0.326357	1.63803	1.83011	0.365179	0.389667	0.310254	0.402787	0.321646	0.408041	2.10663	0.532676	1.30837	0.51556	0.638517	0.362471	3.72395	2.89483	3.28863	0.365189	1.98997	2.01412	0.315842	0.360486	0.273712	0.329079	0.281792	0.379944	2.10663	0.540166	1.5781	0.46109	0.456078	0.320915	5.1658	3.95035
18.87_409.2358m/z		409.236	1	18.8667	0.152017	3	0.000471112	0.000600254	3.77317	S13	WAS	100 - 17.4 - 0.192	78.3847	8.34	51.7918	32.7049	32.0578	51.0832	47.4521	56.8728	117.691	65.2639	52.1994	56.9372	65.6645	67.995	38.0143	64.2888	44.3154	21.7126	21.8357	18.7744	57.9543	39.7319	35.281	44.1817	43.8986	50.1744	96.154	57.1772	48.605	56.9372	66.5879	82.0125	33.9981	45.92	39.2348	30.1193	29.7975
0.61_892.5695m/z		892.57	1	0.614817	0.0481167	1	0.000479175	0.000609735	Infinity	WAS	K303	100 - 8.44 - 7.44	35.9921	11.51	27.2667	34.3716	31.0543	0	0	0	0	0	4.49843	21.8318	0	18.6358	0	0	0.61628	48.8709	31.5771	27.5284	30.511	41.7568	34.1766	0	0	0	0	0	4.18867	21.8318	0	22.4777	0	0	0.545627	67.7929	43.0908
14.02_339.2539m/z		339.254	1	14.0153	0.0461333	15	0.000481477	0.000612346	Infinity	S14	F11	100 - 11.9	6.69381	57.53	0	0	0	0	0	0	1.24137	0	5.19533	4.61325	4.33045	11.1377	0	0	0	0.630137	0.257548	0	0	0	0	0	0	0	1.01421	0	4.83758	4.61325	4.39134	13.4338	0	0	0	0.874115	0.351456
0.64_179.0559m/z		179.056	1	0.635433	0.0551	36	0.000486767	0.000618351	2.75216	F11	K303	100 - 4.19	21.4033	3.63	20.2695	17.9043	26.0362	5.47102	8.02832	9.83142	16.9726	15.2312	16.1765	25.3988	18.7494	18.4138	12.1495	13.4233	20.7365	16.1019	16.8353	17.3094	22.6813	21.7513	28.6539	4.73186	7.4271	8.67349	13.8666	13.344	15.0626	25.3988	19.0131	22.21	10.8659	9.58791	18.3592	22.3363	22.9738
7.45_389.0878m/z		389.088	1	7.44658	0.0893667	109	0.000497471	0.000631212	Infinity	S15	S14	100 - 16.5	23.8438	81.06	10.7528	24.7421	3.86989	0	0.855476	0.428333	0	11.2979	6.12213	0	0	0	10.9452	12.5901	47.996	0	0	0	12.0322	30.0583	4.25898	0	0.791412	0.377884	0	9.89803	5.70057	0	0	0	9.78885	8.99284	42.4935	0	0
7.43_271.0608m/z		271.061	1	7.43283	0.0893667	55	0.000498193	0.000632046	Infinity	S15	S14	100 - 15	15.8324	82.66	5.45356	12.541	1.81021	0	0.411244	0.161163	0	4.27019	4.13186	0	0	0	6.20543	8.92378	32.3679	0	0	0	6.10245	15.2356	1.99222	0	0.380447	0.142181	0	3.74108	3.84734	0	0	0	5.54982	6.37404	28.6571	0	0
14.35_295.2275m/z		295.228	1	14.3454	0.0757167	58	0.000500287	0.000634457	2.05294	S13	WAS	100 - 14.4	20.6867	8.79	16.828	15.6282	18.6008	19.283	17.2739	22.2472	18.8785	26.7147	16.467	12.4408	15.4303	13.6767	16.5532	21.0406	17.2888	11.1796	9.55401	9.49635	18.8303	18.9862	20.4709	16.6778	15.9803	19.6269	15.4238	23.4045	15.3331	12.4408	15.6473	16.4963	14.8044	15.0288	15.3068	15.5082	13.0376
8.59_343.2123m/z		343.212	1	8.58907	0.0482167	1	0.000518223	0.000655607	5.24931	F11	WAS	100 - 8.1	8.57061	9.72	9.53143	8.13154	8.04886	5.36959	9.65539	9.66206	5.77463	9.81652	6.12831	5.96204	4.27914	5.10368	4.6597	2.69773	4.3637	3.03631	0.626756	1.23507	10.6655	9.87869	8.85812	4.64413	8.93233	8.52407	4.7179	8.60018	5.70632	5.96204	4.33931	6.15583	4.1674	1.92693	3.86343	4.21192	0.855286
11.33_511.1613m/z		511.161	1	11.3313	0.0549833	4	0.000521033	0.000658975	Infinity	S14	WAS	100 - 25.6	13.451	55.13	3.32171	5.82433	0	0	0.227023	0	0	0.29701	0.484979	5.35395	19.9109	15.0883	2.05429	2.40686	9.16167	0	0	0	3.71694	7.07576	0	0	0.210022	0	0	0.260208	0.451584	5.35395	20.1908	18.1989	1.83725	1.71916	8.11133	0	0
3.93_375.1805m/z		375.18	1	3.92563	0.06885	10	0.000522018	0.000660136	9.18785	K303	WAS	100 - 54.8	11.8177	13.97	3.46607	2.64909	3.34236	15.0539	7.27399	13.1254	1.93076	3.51638	3.99646	11.743	10.2659	7.259	4.46916	2.07574	2.64814	2.27294	0	1.58577	3.87848	3.21828	3.67841	13.02	6.72926	11.5795	1.57744	3.08067	3.72127	11.743	10.4102	8.75549	3.99699	1.48265	2.34454	3.15299	0
7.65_215.1078m/z		215.108	1	7.65082	0.08935	5	0.000525341	0.000663738	24.4868	S15	WAS	100 - 9.66	14.8404	52.67	8.42289	17.3048	4.47135	0	1.8772	0.265232	2.42382	9.78971	11.9561	0	2.02861	0.133054	6.39377	11.0527	27.0747	0.501098	0.96455	0.352522	9.42509	21.0229	4.92091	0	1.73662	0.233994	1.98027	8.57669	11.1328	0	2.05714	0.160484	5.71826	7.89468	23.9708	0.695114	1.31625
13.79_367.2490m/z		367.249	1	13.7904	0.0481167	26	0.000527474	0.000665918	78.2366	S14	WAS	100 - 8.28	4.45198	9.19	3.26171	2.87206	6.69862	0	0.433478	0.199249	0	0	1.04659	4.40069	4.88444	4.07082	3.06085	0	0	0	0.170712	0	3.6498	3.48916	7.37211	0	0.401016	0.175781	0	0	0.974518	4.40069	4.95313	4.91005	2.73747	0	0	0	0.232958
4.51_233.1181m/z		233.118	1	4.51293	0.0598833	18	0.000544698	0.000686249	Infinity	WAS	K303	100 - 9.14	12.6565	10.26	3.19641	4.5389	1.21736	0	0	0	0.289953	0.874684	3.78735	2.06346	1.63141	3.72144	0	0	2.41889	11.8149	14.1527	12.0017	3.57673	5.51413	1.33976	0	0	0	0.236893	0.766304	3.52656	2.06346	1.65436	4.48864	0	0	2.14158	16.3895	19.3131
10.84_345.1346m/z		345.135	1	10.8379	0.0618667	40	0.000555171	0.000698634	Infinity	WAS	F11	100 - 8.47	9.02793	25.91	0	0	0	0	0	0	0	0	0	0	0	0	0.908516	0	10.2055	7.27237	11.6838	8.12764	0	0	0	0	0	0	0	0	0	0	0	0	0.812531	0	9.03549	10.0881	15.9439
14.34_465.3022m/z		465.302	1	14.3385	0.0619667	2	0.000560972	0.000704938	3.45701	S15	S14	100 - 16.2	15.9071	15.34	6.43803	4.16072	5.59412	12.7736	9.58061	5.72871	8.41156	7.41551	10.7267	5.16621	4.87155	3.76647	15.7407	21.15	10.8307	4.01185	5.39173	4.43028	7.20406	5.05471	6.15657	11.0479	8.86315	5.05399	6.87228	6.49667	9.98804	5.16621	4.94005	4.54295	14.0777	15.1069	9.58904	5.56516	7.35768
7.97_203.1287m/z		203.129	1	7.97397	0.0942833	54	0.000562247	0.000706178	3.03362	S14	F11	100 - 9.96	61.5157	5.99	19.2255	18.2667	23.3417	47.0248	46.7906	55.1554	53.3574	39.8412	42.9373	79.6925	33.828	71.0265	50.5085	59.3245	38.1417	26.7654	23.8018	25.9158	21.5131	22.1915	25.6886	40.6716	43.2866	48.6592	43.5932	34.9045	39.9806	79.6925	34.3037	85.669	45.1722	42.3741	33.769	37.1285	32.4805
4.31_289.1654m/z		289.165	1	4.30872	0.0481167	9	0.000563487	0.000707645	108.682	S13	WAS	100 - 10.6	12.7493	25.3	4.76265	4.65998	7.12759	0.32042	6.4583	7.58225	9.45844	8.53625	20.2532	0	0	0.45902	4.84934	1.11081	3.22864	0	0	0.351925	5.32933	5.66123	7.84422	0.27713	5.97466	6.68921	7.72758	7.47854	18.8585	0	0	0.55365	4.337	0.793427	2.85849	0	0
7.44_227.0711m/z		227.071	1	7.43972	0.0893667	20	0.000565647	0.000709994	Infinity	S15	WAS	100 - 15.9	21.4488	75.22	8.56506	17.5634	3.06415	0	1.52181	0.190056	0.229852	6.25055	5.3753	0	1.05084	0	9.72301	12.1444	42.479	0	0	0	9.58417	21.3371	3.37223	0	1.40784	0.167671	0.18779	5.47606	5.00516	0	1.06561	0	8.69576	8.67446	37.609	0	0
9.78_653.1510m/z		653.151	1	9.78165	0.165067	6	0.000582361	0.000729384	17.8718	WAS	K303	100 - 33.5 - 5.32	181.394	19.05	94.2667	110.39	45.5885	7.98503	13.003	9.4612	5.93614	35.3927	25.3352	53.7197	62.0842	78.2831	25.1193	27.924	115.68	171.697	219.759	152.727	105.483	134.109	50.1721	6.90622	12.0293	8.34686	4.84985	31.0073	23.5906	53.7197	62.9572	94.4216	22.4655	19.9455	102.418	238.175	299.888
13.97_714.4337m/z		714.434	1	13.9692	0.0275	8	0.000585514	0.000732865	498.587	WAS	S13	100 - 50	7.75879	19.78	4.13037	2.9563	6.08306	1.67245	0.65623	1.60286	0.0257502	0.0209345	0	5.09059	6.09141	2.93401	7.4859	4.72059	0.586046	9.47711	6.52471	7.27456	4.62183	3.59149	6.69467	1.4465	0.607086	1.41408	0.021038	0.0183406	0	5.09059	6.17707	3.53887	6.695	3.3718	0.518859	13.1465	8.90376
7.97_245.1392m/z		245.139	1	7.97397	0.0874167	20	0.000592267	0.000740561	3.04201	S14	F11	100 - 11.9	46.8647	6.48	14.285	14.1965	17.7359	35.2052	34.7435	41.0636	40.1918	30.8585	32.2039	60.6309	25.7756	54.1875	35.2557	42.9351	28.4621	20.2602	18.1719	20.4734	15.9848	17.2468	19.5191	30.4488	32.1417	36.2272	32.8368	27.0349	29.9864	60.6309	26.138	65.3586	31.5309	30.6675	25.199	28.1047	24.7978
4.28_86.0729n	86.0729	85.0657	1	4.28122	0.0481167	21	0.000593984	0.000742328	7.44008	WAS	S13	100	9.18853	4.54	9.39008	8.63825	8.7533	0.425079	3.15653	2.19477	0.365551	1.23535	2.10411	3.36793	7.23881	6.16456	4.31317	2.17579	3.86959	9.00032	10.7729	7.79232	10.5074	10.4943	9.63338	0.367649	2.92015	1.93627	0.298656	1.08228	1.95923	3.36793	7.3406	7.43542	3.85748	1.55412	3.42596	12.4851	14.701
3.66_687.2146m/z		687.215	1	3.66443	0.0549833	1	0.000595454	0.000743975	Infinity	WAS	S13	100 - 28 - 3.77	29.4266	27.73	1.5181	6.78336	3.76341	2.75196	3.28385	1.05117	0	0	0	2.6402	1.36737	3.69931	1.90722	0	8.68027	24.2686	38.8352	25.1761	1.69873	8.24085	4.1418	2.38016	3.03793	0.927368	0	0	0	2.6402	1.3866	4.46194	1.70572	0	7.68512	33.6649	52.9954
9.96_429.1191m/z		429.119	1	9.96047	0.107983	63	0.000620849	0.000772945	11.9732	F11	K303	100 - 22.5 - 3.08	77.0133	16.4	82.6963	109.757	38.5866	5.58034	8.13153	5.58451	6.22049	22.8277	26.6066	39.3066	54.6453	50.0322	19.1977	14.5343	62.0512	63.388	89.8648	59.978	92.5359	133.34	42.4662	4.82642	7.52259	4.92677	5.08217	19.9992	24.7745	39.3066	55.4137	60.3467	17.1694	10.3815	54.9373	87.9308	122.632
7.73_463.1611m/z		463.161	1	7.73332	0.0756167	6	0.000626547	0.000779445	Infinity	S14	K303	100 - 23.1	17.8705	36.76	0	0.199567	0	0	0	0	7.7001	5.20783	35.319	20.1604	1.2094	32.2418	0	0	0	1.35769	2.40554	1.3045	0	0.242447	0	0	0	0	6.29101	4.56254	32.887	20.1604	1.22641	38.8886	0	0	0	1.88336	3.28265
11.44_255.1600m/z		255.16	1	11.4412	0.0481	32	0.000639799	0.000795023	Infinity	WAS	F11	100 - 9.47	6.76279	98.95	0	0	0	0	0	0	0	0	0	0	0	0	0	0	0	14.1291	5.10062	1.05861	0	0	0	0	0	0	0	0	0	0	0	0	0	0	0	19.5997	6.96042
12.86_287.2227m/z		287.223	1	12.8584	0.0481	45	0.000645593	0.000802018	2.24559	S15	WAS	100 - 7.56	9.57793	9.75	7.01926	5.74388	5.18299	9.80118	8.55735	7.59066	9.25957	7.73002	6.13998	8.20958	7.13785	6.05362	8.2157	11.7576	8.76044	4.74364	3.99022	4.06179	7.85445	6.97802	5.7041	8.477	7.91652	6.69664	7.5651	6.77221	5.71719	8.20958	7.23822	7.30162	7.3477	8.39821	7.7561	6.5803	5.44514
4.27_257.0817m/z		257.082	1	4.26747	0.0549833	53	0.000654678	0.000812789	24.713	WAS	S13	100 - 10.5	9.62124	24.25	2.23709	5.39372	1.72667	0.926434	1.56459	0.291418	0	0.25042	0.917536	2.20554	9.98671	7.09796	3.76539	3.10892	11.6417	7.07646	11.6604	10.1269	2.50327	6.55263	1.90027	0.80127	1.44742	0.257095	0	0.219391	0.854355	2.20554	10.1271	8.56125	3.36757	2.22063	10.307	9.81635	15.912
18.86_423.2515m/z		423.252	1	18.8599	0.165767	2	0.000656862	0.000815294	12.1253	S13	S15	100 - 21.2 - 5.82	186.884	13.9	77.7719	85.1175	61.0698	40.4074	40.636	53.5883	231.697	213.636	115.319	63.1054	48.1208	60.1884	4.92704	4.42942	36.8818	40.6537	52.3542	68.5343	87.0256	103.406	67.2099	34.9482	37.5929	47.2767	189.297	187.165	107.378	63.1054	48.7974	72.5966	4.40649	3.16383	32.6535	56.3942	71.4437
0.61_806.6300m/z		806.63	1	0.614817	0.0756	6	0.000658075	0.000816696	2.88832	F11	K303	100 - 6.26	49.3457	6.18	46.6312	52.6456	48.7601	15.815	17.6512	17.7875	17.8702	13.1876	22.1559	45.7995	17.8831	38.8583	23.6334	26.4282	22.8227	55.8048	41.2978	36.6746	52.1796	63.9572	53.6626	13.6784	16.3293	15.6925	14.6	11.5536	20.6302	45.7995	18.1346	46.8692	21.1365	18.877	20.2062	77.4114	56.3559
14.33_349.2387m/z		349.239	1	14.3315	0.0344833	61	0.000659783	0.000818609	39.241	S14	S15	100 - 12.6	9.30329	34.63	2.18063	1.8422	4.64233	3.87584	0.920661	0.10637	9.62971	4.13577	12.0954	7.872	12.9928	7.04512	0.00368169	0.707561	0	1.80803	3.83738	1.71708	2.44009	2.23802	5.10909	3.3522	0.851715	0.0938416	7.86751	3.62331	11.2626	7.872	13.1755	8.49751	0.00329271	0.505394	0	2.50807	5.23657
0.64_161.0454m/z		161.045	1	0.635433	0.0275	36	0.000660346	0.000819204	2.61783	S14	K303	100	4.1857	2.57	4.67177	3.69673	3.75545	0.937636	2.09942	1.7597	4.19029	3.98124	4.0717	5.10786	4.21598	3.23326	3.32139	3.52692	5.07665	2.82863	2.73424	3.17893	5.22764	4.49101	4.13303	0.810957	1.9422	1.55244	3.42349	3.48794	3.79133	5.10786	4.27526	3.89982	2.97048	2.51919	4.49463	3.92383	3.73121
14.12_444.3324m/z		444.332	1	14.1185	0.116833	2	0.000672838	0.000833857	39.9884	F11	K303	100 - 13.1	28.6969	18.59	24.263	27.2104	34.6174	0	0	2.1529	0	0	8.76006	20.5639	11.7197	14.3566	0.835903	0	1.85117	7.23658	4.02374	8.4533	27.15	33.0569	38.0979	0	0	1.89933	0	0	8.15684	20.5639	11.8845	17.3163	0.747589	0	1.63895	10.0385	5.49089
14.62_435.2512m/z		435.251	1	14.6184	0.185567	5	0.000673184	0.000834179	4.28686	S13	WAS	100 - 11	53.4673	4.15	36.5466	19.3342	18.9595	25.072	19.7354	21.9362	50.9116	54.5755	54.9148	42.55	29.864	26.0698	17.5894	40.8666	23.6955	12.4778	14.3537	10.5856	40.8951	23.4884	20.8657	21.6847	18.2575	19.3526	41.595	47.8132	51.1334	42.55	30.284	31.4443	15.731	29.19	20.9789	17.309	19.5873
14.34_831.5017m/z		831.502	1	14.3385	1.14482	12	0.000678714	0.000840713	28.6419	WAS	S14	100 - 49.8 - 2.34	554.495	29.42	115.938	323.428	417.823	18.6043	57.2352	66.4612	11.6607	64.5788	74.8702	30.1256	10.415	17.5382	31.2578	122.506	136.29	429.163	495.39	738.934	129.732	392.921	459.832	16.0908	52.949	58.6335	9.52681	56.577	69.7147	30.1256	10.5614	21.1539	27.9554	87.5033	120.665	595.327	676.02
12.58_395.2431m/z		395.243	1	12.5833	0.0481167	15	0.000685023	0.000847992	2.2138	S13	WAS	100 - 10	8.75341	5.07	6.46981	4.41364	5.40023	7.15065	7.73917	8.14929	11.6418	7.77811	6.84032	7.81234	7.83939	6.90656	7.32138	10.8306	7.55858	3.8608	4.18398	3.81726	7.23962	5.36196	5.94319	6.18457	7.15961	7.18947	9.5114	6.81435	6.3693	7.81234	7.94962	8.33038	6.54787	7.73604	6.69202	5.35564	5.70956
13.94_295.1912m/z		295.191	1	13.9417	0.0549833	19	0.000695557	0.000860272	29.0114	F11	S13	100 - 13.3	22.0238	18.66	26.446	21.3034	18.3218	2.2907	2.03574	4.87453	0	1.0799	1.19753	1.76938	0.797396	2.15004	3.48897	0	1.89333	8.10508	1.73417	3.94135	29.5927	25.8807	20.164	1.98122	1.88329	4.30042	0	0.946091	1.11507	1.76938	0.808609	2.59328	3.12036	0	1.67627	11.2432	2.36649
4.97_215.1075m/z		215.107	1	4.97357	0.0878	5	0.000702504	0.000867989	40.1963	F11	K303	100 - 13.2 - 1.89	44.1706	31.44	40.1158	59.6346	32.7615	0	0.222636	3.07398	26.0285	15.8726	31.4495	14.8919	4.62778	31.496	0.167892	7.92188	1.0849	6.02845	9.21933	5.13673	44.889	72.4478	36.0554	0	0.205963	2.71193	21.2654	13.9059	29.2839	14.8919	4.69285	37.9891	0.150154	5.65841	0.960518	8.36256	12.5809
4.66_501.2586m/z		501.259	1	4.65727	0.06185	2	0.000724818	0.000893528	2.59418	K303	S15	100 - 22.5	13.684	10.77	4.7839	4.58699	7.38569	18.2559	11.3589	11.4373	3.59554	4.36572	8.39171	8.15698	10.9987	9.61189	5.7263	4.63679	5.46161	11.8754	11.7139	14.2889	5.35311	5.57256	8.12827	15.7894	10.5082	10.0902	2.93757	3.82478	7.81387	8.15698	11.1533	11.5934	5.12131	3.31195	4.83546	16.4733	15.9851
3.41_652.0814m/z		652.081	1	3.412	0.0693833	6	0.000735269	0.000905843	24.593	WAS	F11	100 - 24.4	14.5854	17.93	0	0.490673	1.28854	2.07234	2.78745	0.484112	2.91432	3.06084	6.87772	0.749115	6.00101	4.71783	1.09448	0.756407	0	11.7201	16.8418	15.1941	0	0.5961	1.41809	1.79236	2.5787	0.427094	2.38101	2.68158	6.40413	0.749115	6.0854	5.69044	0.978851	0.540283	0	16.2579	22.9828
12.09_291.1966m/z		291.197	1	12.0904	0.0481167	16	0.000743601	0.000915647	13.3893	S14	S15	100 - 11.2	7.67234	8.65	1.34558	1.16961	1.37842	3.78723	3.66653	1.19233	3.9218	2.73037	10.3822	5.04901	10.5481	7.41992	0.569695	0	1.14936	1.85933	1.89283	1.1964	1.50569	1.42091	1.51701	3.27556	3.39195	1.0519	3.20412	2.39206	9.66732	5.04901	10.6964	8.94958	0.509506	0	1.01759	2.57924	2.583
18.86_792.5042n	792.504	837.482	1	18.8599	0.138183	3	0.000770065	0.000946213	29.8503	S13	S15	100 - 45.8 - 28	4991.26	3.7	5615.57	2301.99	2203.24	136.358	1125.02	3065.97	3006.27	5492.07	6475.46	3317.63	3297.19	2657.36	193.426	150.45	157.754	2401.05	2428.26	2570.82	6283.73	2796.6	2424.76	117.936	1040.77	2704.86	2456.13	4811.56	6029.56	3317.63	3343.55	3205.19	172.99	107.463	139.668	3330.7	3313.66
0.70_433.0919m/z		433.092	1	0.697417	0.04125	1	0.000783532	0.000961554	5.71641	F11	S15	100 - 13	18.4054	21.87	23.0547	15.5993	16.5621	3.04688	5.86483	5.51837	7.37027	3.04421	7.64288	12.8352	22.1279	11.4124	1.43247	4.16575	4.061	7.10761	7.43395	4.83943	25.7979	18.951	18.2273	2.63524	5.42563	4.86842	6.02154	2.66701	7.11659	12.8352	22.4391	13.7652	1.28113	2.97549	3.59543	9.85955	10.1445
3.72_819.2223m/z		819.222	1	3.71943	0.0687333	1	0.000784121	0.000962157	24.9012	F11	S13	100 - 74.7 - 33.1	11.6718	17.49	10.2771	5.61075	19.1275	0	0.544631	1.8748	0	1.40617	0	2.35291	0	0.344632	3.09442	0	0	12.9657	10.1163	9.38374	11.4999	6.81628	21.0506	0	0.503845	1.65399	0	1.23193	0	2.35291	0	0.41568	2.76749	0	0	17.9859	13.805
18.86_813.4752m/z		813.475	1	18.8599	0.0481833	6	0.000801296	0.000982001	7.55444	S15	K303	100 - 39.6	59.893	4.67	36.1714	17.5839	23.1982	3.82659	10.5076	9.4504	39.9964	41.9501	38.2079	21.7458	23.8931	28.2383	87.5187	68.0131	24.1473	11.5816	16.7139	16.9984	40.4752	21.3621	25.5306	3.3096	9.7207	8.33734	32.6772	36.7522	35.5769	21.7458	24.2291	34.0598	78.2722	48.5801	21.379	16.0658	22.8082
10.49_410.1363n	410.136	409.129	1	10.4886	0.163083	15	0.00080329	0.000984199	5.91672	F11	S13	100 - 24.9 - 0.492	1066.61	10.36	1077.07	1545.52	577.222	249.129	279.557	122.626	74.8447	181.511	284.454	650.746	806.338	714.544	315.684	258.873	589.247	194.41	210.239	170.751	1205.23	1877.6	635.257	215.471	258.622	108.183	61.1484	159.02	264.867	650.746	817.677	861.852	282.332	184.907	521.692	269.682	286.897
10.48_195.0814m/z		195.081	1	10.4817	0.053	3	0.00081674	0.000999802	16.3823	F11	K303	100 - 6.16	5.87246	11.08	5.72277	9.32031	2.57431	0.340965	0.734427	0	0.140354	0.200747	1.48869	3.36543	4.00209	3.28365	1.27643	0.830706	3.26401	0.894859	1.26851	0.674243	6.40369	11.3229	2.83314	0.294899	0.679428	0	0.11467	0.175873	1.38618	3.36543	4.05837	3.9606	1.14157	0.593353	2.88981	1.24133	1.73103
9.48_375.2022m/z		375.202	1	9.48088	0.1355	1	0.000817558	0.00100068	Infinity	WAS	K303	100 - 18.3 - 2.8	167.96	86	0.290262	2.61425	6.17545	0	0	0	5.23393	0.333254	1.46297	7.10031	0	22.0747	0	0	0	161.143	315.696	27.0397	0.324799	3.17595	6.79635	0	0	0	4.27614	0.291962	1.36223	7.10031	0	26.6255	0	0	0	223.534	430.806
6.58_641.2090m/z		641.209	1	6.58195	0.06185	1	0.000827105	0.00101148	Infinity	K303	F11	100 - 22.8	16.9807	67.3	0	0	0	5.39538	17.105	28.4418	0.413946	16.5794	5.71812	1.64932	0	0.267108	3.82126	15.3638	7.24345	0	0	0	0	0	0	4.66644	15.824	25.0919	0.338196	14.5251	5.32437	1.64932	0	0.322174	3.41754	10.974	6.41302	0	0
12.78_821.2882m/z		821.288	1	12.7828	0.0619833	2	0.000835328	0.00102115	3.53948	S14	S13	100 - 35.4	9.9491	7.2	8.44186	8.07988	9.28694	4.48754	2.73388	3.06891	2.35772	1.99883	4.07612	11.6684	9.49785	8.68107	4.42418	10.3749	10.0673	5.03839	3.93078	2.28928	9.44632	9.81593	10.2207	3.88126	2.52914	2.70746	1.92627	1.75116	3.79544	11.6684	9.63141	10.4707	3.95676	7.41053	8.91312	6.98917	5.36403
10.21_439.1031m/z		439.103	1	10.2135	0.0481	6	0.000840884	0.00102743	Infinity	F11	K303	100 - 22.4	7.63663	60.6	8.87941	11.5161	2.5144	0	0	0	0	0	0	3.86701	0	0	0	0	0	0	0	0	9.93593	13.9904	2.7672	0	0	0	0	0	0	3.86701	0	0	0	0	0	0	0
10.49_152.0472n	152.047	151.04	1	10.4886	0.0942333	33	0.000888627	0.00108212	6.43539	F11	WAS	100 - 6.55	58.588	9.69	58.2023	86.0278	31.534	17.4994	24.1152	9.97268	5.07642	14.0629	17.1758	37.6183	47.9213	40.8654	20.2793	17.1786	33.6954	8.98214	10.0412	8.28878	65.1275	104.512	34.7045	15.1352	22.3093	8.7981	4.14745	12.3204	15.9931	37.6183	48.5951	49.29	18.1368	12.2702	29.8324	12.4599	13.7025
4.79_289.0716m/z		289.072	1	4.78798	0.0962667	69	0.000897403	0.0010924	17.7107	WAS	S13	100 - 15.2	59.808	16.24	29.9604	43.2731	7.10233	13.8209	10.9278	9.67003	1.32884	2.63475	6.1672	22.9299	67.5552	36.7833	19.5088	20.2875	68.5708	56.024	70.8444	52.5555	33.5253	52.5708	7.81642	11.9536	10.1095	8.5311	1.08567	2.30828	5.74253	22.9299	68.5051	44.3664	17.4477	14.4909	60.7095	77.7155	96.6759
14.34_563.3356m/z		563.336	1	14.3385	0.19255	1	0.000899196	0.00109445	3.39353	WAS	F11	100 - 29.3	54.8946	1.17	16.392	16.0362	16.1006	22.4537	19.6514	25.2768	25.5995	26.9465	23.1237	23.5351	28.3843	18.1809	31.8931	21.0107	13.7844	40.3815	54.1944	70.1079	18.3424	19.4818	17.7194	19.4201	18.1798	22.2997	20.9149	23.6076	21.5314	23.5351	28.7834	21.929	28.5236	15.0074	12.2041	56.0166	73.9549
4.88_215.1074m/z		215.107	1	4.87735	0.0962333	5	0.000964962	0.00116988	3.06929	F11	K303	100 - 14.1	69.9024	14.75	69.2316	82.0615	58.4142	19.5756	30.8201	17.9286	32.8614	28.692	51.6184	38.7034	47.2337	73.1384	24.6262	28.3697	33.0695	45.659	67.6094	53.1391	77.4692	99.6934	64.2873	16.9309	28.512	15.817	26.8479	25.1369	48.064	38.7034	47.8979	88.2163	22.0244	20.2638	29.2783	63.3373	92.2614
4.10_259.0978m/z		259.098	1	4.10252	0.04125	38	0.000967888	0.0011731	Infinity	F11	K303	100 - 9.28	7.1515	40.14	7.50269	9.8304	4.12139	0	0	0	2.08163	0.901062	3.62349	1.74773	1.07298	7.03299	0	2.05927	0.234047	0.38011	0	0.134025	8.3954	11.9426	4.53577	0	0	0	1.7007	0.789413	3.37398	1.74773	1.08806	8.48289	0	1.47089	0.207214	0.527283	0
5.77_711.2139m/z		711.214	1	5.77442	0.0551	5	0.000970054	0.00117558	381.863	K303	S13	100 - 30 - 3.56	34.5549	37.92	0.676523	0.537658	2.38933	4.00181	46.4084	53.2544	0	0	0.27147	3.60182	0.217552	2.88225	16.0081	2.62345	6.23588	23.3479	10.5049	16.9469	0.757019	0.653181	2.62956	3.46115	42.933	46.9821	0	0	0.252777	3.60182	0.220612	3.47644	14.3168	1.87387	5.52097	32.3878	14.3353
5.62_425.1830m/z		425.183	1	5.6162	0.0481167	7	0.000977931	0.00118454	19.7572	K303	S13	100 - 10.2	9.76581	15.92	4.15197	4.04341	7.07973	4.52942	8.53248	16.2355	0	1.48287	0	2.39565	0	1.65851	2.23597	4.4067	1.54295	8.83931	6.65509	6.92914	4.646	4.91219	7.79154	3.91748	7.89351	14.3233	0	1.29913	0	2.39565	0	2.00043	1.99974	3.1476	1.36606	12.2617	9.08169
10.11_582.1734n	582.173	581.166	1	10.1104	0.193217	12	0.000980364	0.0011869	8.48557	WAS	K303	100 - 32.7 - 7.15 - 1.04	3107.3	18.23	3183.81	4059.29	1625.02	309.088	451.532	337.937	371.112	1163.89	1255	1606.38	2345.41	2036.2	862.362	672.659	2705.41	2858.36	3755.43	2708.1	3562.63	4931.47	1788.41	267.329	417.718	298.135	303.2	1019.68	1168.58	1606.38	2378.39	2455.97	771.252	480.465	2395.25	3965.07	5124.75
10.49_214.0991n	214.099	213.092	1	10.4886	0.107983	7	0.000983085	0.00118961	5.99409	F11	WAS	100 - 13.7	223.374	9.36	220.872	333.168	116.082	62.567	85.7081	37.0789	19.5081	49.7145	63.213	135.581	172.634	151.913	78.6764	65.2604	132.577	36.262	41.1445	34.3907	247.152	404.754	127.753	54.114	79.2897	32.7118	15.9382	43.5545	58.8602	135.581	175.062	183.23	70.3641	46.614	117.378	50.3021	56.1467
6.25_447.1297m/z		447.13	1	6.247	0.0893667	60	0.000991256	0.00119787	16.3755	S14	WAS	100 - 20.5 - 0.436	67.6929	18.45	26.4158	45.2137	8.62537	11.6202	19.0599	10.8082	15.12	52.5082	61.6462	49.0087	91.3772	62.6929	34.2532	21.8804	77.6074	4.9847	3.90544	3.51122	29.5589	54.9284	9.49259	10.0503	17.6326	9.53522	12.3531	46.0021	57.4013	49.0087	92.6622	75.6175	30.6343	15.6287	68.7101	6.91469	5.32945
4.53_387.1655m/z		387.166	1	4.52668	0.0598667	5	0.00101309	0.0012232	6.42712	S15	F11	100 - 16.8	11.6085	12.03	0.955182	2.0269	2.43642	20.4923	8.74104	5.02916	7.10971	7.78567	10.8661	10.3422	6.80371	12.1516	7.00648	15.5596	12.2593	9.81343	12.4482	11.7441	1.06883	2.4624	2.68139	17.7237	8.08645	4.43683	5.80866	6.82097	10.1179	10.3422	6.89938	14.6568	6.26624	11.1138	10.8538	13.613	16.987
4.79_187.0762m/z		187.076	1	4.78798	0.0618667	7	0.00101347	0.00122336	38.2032	WAS	S13	100 - 4.95	11.9543	16.87	5.48473	7.5399	0.916053	2.57138	1.36135	1.71245	0	0	0.938741	4.06696	12.9653	7.10519	3.58462	4.03041	12.7678	10.1835	14.15	11.5294	6.13733	9.15994	1.00816	2.22398	1.2594	1.51076	0	0	0.8741	4.06696	13.1476	8.56997	3.2059	2.87883	11.3041	14.1264	19.3094
10.11_259.0609m/z		259.061	1	10.1104	0.0832	20	0.00101616	0.0012263	23.4525	F11	K303	100 - 10.5	17.6512	18.1	18.6385	25.4683	8.84663	0.29468	1.64857	0.314647	0.745268	5.29285	5.62783	7.58446	11.0183	10.7123	3.11153	3.0215	15.7654	14.9365	20.8944	16.1986	20.8563	30.9405	9.7361	0.254868	1.52512	0.277588	0.608887	4.63702	5.2403	7.58446	11.1732	12.9207	2.78279	2.15819	13.958	20.7197	28.513
11.31_217.1232m/z		217.123	1	11.3106	0.11005	16	0.0010181	0.00122849	11.4186	WAS	K303	100 - 13.5	48.4968	24.17	25.3126	41.8057	13.2662	4.20651	6.09211	2.44291	5.45899	11.8717	26.5818	26.4616	58.9055	36.2511	15.3402	18.7579	40.3073	35.7979	58.907	50.7854	28.3244	50.7882	14.6001	3.63819	5.63589	2.15519	4.46002	10.4007	24.7514	26.4616	59.7338	43.7245	13.7195	13.3984	35.6862	49.6583	80.3859
[truncated: 256 more rows]
[truncated: 12 more columns]
